# Supplementary material for: CDK4/6 Inhibitor Priming Enhances PD‐1 Blockade via Sellhi Neutrophil‐Induced Stat5a+ Progenitor Exhausted CD8+ T Cell
Source: Adv Sci (Weinh). 2025 Sep 11;12(44):e10501. doi: 10.1002/advs.202510501 (PMC12667468; doi:10.1002/advs.202510501)
Supplement: Supplementary file 2 — Supplemental Table 1 [file ADVS-12-e10501-s007.xlsx]

## Sheet: Sheet1
Supplementary Table 1：Wes and RNA-seq analysis of 30 PDC models and immunochemical analysis of matched patient samples
Sample	H-score pRb 807/811	CD3 cells/mm2	CD4 cells/mm2	CD8 cells/mm2	CPS	H-score Cyclin D1	% p16 positive	Sample	WES	CDKN2A_MUT	CDKN2A_CNV	CCND1_CNV	Cell_Cycle gene signature
PDC_17	205	5	3	2	2	150	20	PDC_17	R21139808LD01-160	wild-type	amplification	wild-type	1.49391
PDC_19	267	57	34	23	2	248	0	PDC_19	R21139810LD01-490	Frame_Shift_Del	wild-type	amplification	1.44734
PDC_27	245	84	35	49	14	129	30	PDC_27	R21139819LD01-434	wild-type	wild-type	wild-type	1.41779
PDC_16	255	34	19	15	10	204	20	PDC_16	R21139807LD01-536	wild-type	wild-type	amplification	1.37344
PDC_11	278	52	20	32	6	235	0	PDC_11	R21139798LD01-073	wild-type	wild-type	amplification	1.33903
PDC_8	246	72	30	42	2	254	0	PDC_8	R21139795LD01-161	Splice_Site	wild-type	amplification	1.32828
PDC_25	185	51	22	29	18	183	0	PDC_25	R21139817LD01-174	Nonsense_Mutation	wild-type	wild-type	1.30396
PDC_24	236	27	11	16	0	209	50	PDC_24	R21139816LD01-854	wild-type	wild-type	amplification	1.28922
PDC_12	276	54	31	23	5	248	10	PDC_12	R21139799LD01-534	Splice_Site	deletion	amplification	1.28844
PDC_18	184	114	60	54	0	193	20	PDC_18	R21139809LD01-342	wild-type	wild-type	amplification	1.28049
PDC_7	268	0	0	0	0	242	20	PDC_7	R21139794LD01-079	Frame_Shift_Del	wild-type	amplification	1.26062
PDC_26	205	61	12	49	14	261	10	PDC_26	R21139818LD01-962	wild-type	wild-type	amplification	1.25746
PDC_21	145	71	23	48	12	104	30	PDC_21	R21139813LD01-GSR	wild-type	wild-type	wild-type	1.249
PDC_23	133	0	0	0	16	89	20	PDC_23	R21139815LD01-308	wild-type	wild-type	wild-type	1.24741
PDC_9	194	174	79	95	4	185	10	PDC_9	R21139796LD01-152	wild-type	wild-type	amplification	1.24647
PDC_13	158	77	32	45	2	206	10	PDC_13	R21139800LD01-2445	Missense_Mutation	wild-type	amplification	1.2456
PDC_6	0	107	48	59	20	104	5	PDC_6	R21139793LD01-362	Frame_Shift_Del	wild-type	wild-type	1.22162
PDC_20	105	74	29	45	6	140	0	PDC_20	R21139812LD01-139	wild-type	wild-type	wild-type	1.21998
PDC_28	125	168	94	74	12	47	0	PDC_28	R21139820LD01-486	Nonsense_Mutation	wild-type	wild-type	1.20467
PDC_15	154	198	103	95	5	59	0	PDC_15	R21139803LD01-040	Frame_Shift_Del	wild-type	wild-type	1.19195
PDC_3	124	144	59	85	26	94	10	PDC_3	R21028274LU01-tj-pdc-p4	Nonsense_Mutation	wild-type	wild-type	1.17678
PDC_4	75	200	96	104	60	103	10	PDC_4	R21139791LD01-087	wild-type	wild-type	wild-type	1.17533
PDC_30	154	85	50	35	40	58	20	PDC_30	R21139823LD01-572	wild-type	wild-type	wild-type	1.14415
PDC_10	50	124	60	64	36	96	0	PDC_10	R21139797LD01-WJM	wild-type	wild-type	wild-type	1.13228
PDC_1	124	110	65	45	18	184	10	PDC_1	R21028262LU01-YXB-PDC-p9	Nonsense_Mutation	wild-type	amplification	1.09084
PDC_5	47	133	74	59	48	58	10	PDC_5	R21139792LD01-FYK	wild-type	wild-type	wild-type	1.04664
PDC_14	105	128	83	45	60	201	0	PDC_14	R21139802LD01-105	Missense_Mutation	wild-type	amplification	1.03583
PDC_29	26	124	49	75	32	146	10	PDC_29	R21139821LD01-359	wild-type	wild-type	amplification	1.03351
PDC_22	0	214	94	120	90	85	0	PDC_22	R21139814LD01-545	wild-type	wild-type	wild-type	1.02086
PDC_2	12	182	88	94	82	56	0	PDC_2	R21028267LU01-SCC361-PDC	In_Frame_Del	wild-type	wild-type	1.0135
