# Supplementary material for: CDK4/6 Inhibitor Priming Enhances PD‐1 Blockade via Sellhi Neutrophil‐Induced Stat5a+ Progenitor Exhausted CD8+ T Cell
Source: Adv Sci (Weinh). 2025 Sep 11;12(44):e10501. doi: 10.1002/advs.202510501 (PMC12667468; doi:10.1002/advs.202510501)
Supplement: Supplementary file 3 — Supplemental Table 2 [file ADVS-12-e10501-s014.xlsx]

## Sheet: Sheet1
Supplementary Table 2：The proportion of different maintypes in different samples
Cluster	Number	Sample
Neutrophil	5155	C-P
Monocyte/macrophage	2796	C-P
T cell	2587	C-P
Epithelial	76	C-P
Endothelial	169	C-P
Stromal cell	53	C-P
Myocyte	32	C-P
Neutrophil	4569	C-CP
Monocyte/macrophage	2312	C-CP
T cell	1613	C-CP
Epithelial	80	C-CP
Endothelial	137	C-CP
Stromal cell	68	C-CP
Myocyte	21	C-CP
Neutrophil	7042	V
Monocyte/macrophage	2060	V
T cell	851	V
Epithelial	191	V
Endothelial	186	V
Stromal cell	31	V
Myocyte	39	V
Neutrophil	7024	C
Monocyte/macrophage	2162	C
T cell	310	C
Epithelial	218	C
Endothelial	394	C
Stromal cell	127	C
Myocyte	36	C
Neutrophil	7256	P
Monocyte/macrophage	2331	P
T cell	315	P
Epithelial	628	P
Endothelial	543	P
Stromal cell	191	P
Myocyte	82	P
Neutrophil	7131	CP
Monocyte/macrophage	2013	CP
T cell	330	CP
Epithelial	413	CP
Endothelial	365	CP
Stromal cell	218	CP
Myocyte	57	CP
Neutrophil	11062	P-CP
Monocyte/macrophage	1287	P-CP
T cell	828	P-CP
Epithelial	865	P-CP
Endothelial	119	P-CP
Stromal cell	98	P-CP
Myocyte	48	P-CP
