# Supplementary material for: CDK4/6 Inhibitor Priming Enhances PD‐1 Blockade via Sellhi Neutrophil‐Induced Stat5a+ Progenitor Exhausted CD8+ T Cell
Source: Adv Sci (Weinh). 2025 Sep 11;12(44):e10501. doi: 10.1002/advs.202510501 (PMC12667468; doi:10.1002/advs.202510501)
Supplement: Supplementary file 4 — Supplemental Table 3 [file ADVS-12-e10501-s004.xlsx]

## Sheet: Sheet1
Supplementary Table 3：The proportion of different T subtypes in different samples
Cluster	Group	Number	Sample
IFN sti T	P6	303	P6
PD-1+ exhausted CD8	P6	391	P6
IFNg+ exhausted CD8	P6	258	P6
Proliferating CD8	P6	262	P6
Effector CD8	P6	329	P6
Activated CD8	P6	196	P6
Effector memory CD8	P6	136	P6
Effector memory CD4	P6	336	P6
NKT	P6	296	P6
Treg	P6	49	P6
TH17	P6	28	P6
Others	P6	3	P6
IFN sti T	P5	209	P5
PD-1+ exhausted CD8	P5	294	P5
IFNg+ exhausted CD8	P5	212	P5
Proliferating CD8	P5	95	P5
Effector CD8	P5	120	P5
Activated CD8	P5	78	P5
Effector memory CD8	P5	73	P5
Effector memory CD4	P5	231	P5
NKT	P5	247	P5
Treg	P5	31	P5
TH17	P5	20	P5
Others	P5	3	P5
IFN sti T	P1	82	P1
PD-1+ exhausted CD8	P1	49	P1
IFNg+ exhausted CD8	P1	67	P1
Proliferating CD8	P1	72	P1
Effector CD8	P1	82	P1
Activated CD8	P1	41	P1
Effector memory CD8	P1	23	P1
Effector memory CD4	P1	121	P1
NKT	P1	236	P1
Treg	P1	25	P1
TH17	P1	33	P1
Others	P1	20	P1
IFN sti T	P2	68	P2
PD-1+ exhausted CD8	P2	1	P2
IFNg+ exhausted CD8	P2	3	P2
Proliferating CD8	P2	3	P2
Effector CD8	P2	7	P2
Activated CD8	P2	2	P2
Effector memory CD8	P2	5	P2
Effector memory CD4	P2	31	P2
NKT	P2	147	P2
Treg	P2	6	P2
TH17	P2	23	P2
Others	P2	14	P2
IFN sti T	P3	111	P3
PD-1+ exhausted CD8	P3	12	P3
IFNg+ exhausted CD8	P3	19	P3
Proliferating CD8	P3	21	P3
Effector CD8	P3	18	P3
Activated CD8	P3	13	P3
Effector memory CD8	P3	13	P3
Effector memory CD4	P3	37	P3
NKT	P3	45	P3
Treg	P3	15	P3
TH17	P3	7	P3
Others	P3	4	P3
IFN sti T	P4	54	P4
PD-1+ exhausted CD8	P4	3	P4
IFNg+ exhausted CD8	P4	15	P4
Proliferating CD8	P4	7	P4
Effector CD8	P4	14	P4
Activated CD8	P4	7	P4
Effector memory CD8	P4	9	P4
Effector memory CD4	P4	33	P4
NKT	P4	153	P4
Treg	P4	12	P4
TH17	P4	10	P4
Others	P4	13	P4
IFN sti T	P7	307	P7
PD-1+ exhausted CD8	P7	121	P7
IFNg+ exhausted CD8	P7	36	P7
Proliferating CD8	P7	4	P7
Effector CD8	P7	66	P7
Activated CD8	P7	18	P7
Effector memory CD8	P7	33	P7
Effector memory CD4	P7	107	P7
NKT	P7	82	P7
Treg	P7	22	P7
TH17	P7	29	P7
Others	P7	3	P7
