# Supplementary material for: CDK4/6 Inhibitor Priming Enhances PD‐1 Blockade via Sellhi Neutrophil‐Induced Stat5a+ Progenitor Exhausted CD8+ T Cell
Source: Adv Sci (Weinh). 2025 Sep 11;12(44):e10501. doi: 10.1002/advs.202510501 (PMC12667468; doi:10.1002/advs.202510501)
Supplement: Supplementary file 5 — Supplemental Table 4 [file ADVS-12-e10501-s011.xlsx]

## Sheet: Sheet1
Supplementary Table 4：Enrichment of T cells GO gene ontological pathway between C-P and C-CP samples
ONTOLOGY	ID	Description	GeneRatio	BgRatio	pvalue	p.adjust	qvalue	geneID	Count	GeneRatioNumeric
CC	GO:0042101	T cell receptor complex	5/1074	22/28573	0.00114742	0.00672059	0.00454366	Skap1/Trbc2/Cd3g/Cd3d/Trbc1	5	0.00465549
BP	GO:0002360	T cell lineage commitment	6/1071	32/28891	0.00101404	0.00479256	0.00276384	Bcl2/Prkdc/Braf/Irf4/Tox/Ctsl	6	0.00560224
BP	GO:0002369	T cell cytokine production	6/1071	49/28891	0.00918974	0.0288798	0.0166548	Il1b/Dlg1/Dennd1b/Rsad2/Map3k7/Smad7	6	0.00560224
BP	GO:0072678	T cell migration	7/1071	69/28891	0.0138427	0.0395724	0.0228212	Dock8/Ripor2/S1pr1/Itga4/Ccl5/Ecm1/Icam1	7	0.00653595
BP	GO:0031295	T cell costimulation	8/1071	32/28891	1.65262469908007e-05	0.000158646	9.1490334218078e-05	Cd28/Card11/Cd86/Cd5/Lgals1/Icos/Cd24a/Cd274	8	0.00746965
BP	GO:0043029	T cell homeostasis	9/1071	55/28891	0.000175168	0.00111513	0.000643091	Bcl2/Il7r/Aim2/Rc3h1/Tnfrsf4/Tsc22d3/Gimap3/Cd24a/Il2ra	9	0.00840336
BP	GO:0070231	T cell apoptotic process	13/1071	69/28891	1.30612735728105e-06	1.8671267941022e-05	1.07676148022332e-05	Dock8/Bcl11b/Fasl/Bcl2/Il7r/Serpinb9/Tnfrsf4/Tsc22d3/Pdcd1/Il2ra/Ccl5/Cd274/Lgals3	13	0.0121382
BP	GO:0045058	T cell selection	15/1071	58/28891	2.07894890415306e-09	7.16184739576271e-08	4.1301969568184e-08	Dock2/Ptprc/Itpkb/Bcl11b/Themis/Cd28/Bcl2/Card11/Braf/Irf4/Tox/Cd3g/Ctsl/Cd3d/Cd4	15	0.0140056
BP	GO:0002292	T cell differentiation involved in immune response	15/1071	83/28891	3.57519129865249e-07	6.11547127124316e-06	3.52675775372465e-06	Stat4/Kmt2a/Ptger4/Smad7/Rora/Lef1/Rc3h1/Nfkbiz/Clec4d/Irf4/Clec4e/Fcer1g/Irf1/Ifng/Sema4a	15	0.0140056
BP	GO:0002456	T cell mediated immunity	19/1071	165/28891	1.26448810632548e-05	0.00012793	7.37762381737936e-05	Ptprc/Il1b/Dlg1/Lyst/Zbtb1/Dennd1b/Rsad2/Map3k7/Smad7/Il7r/Gzmb/Rab27a/Nfkbiz/Serpinb9/Prf1/Cd24a/Icam1/Klrd1/Cd8a	19	0.0177404
BP	GO:0033077	T cell differentiation in thymus	23/1071	105/28891	4.71338933724031e-12	3.01823272501165e-10	1.74059777134992e-10	Dock2/Ptprc/Il1b/Itpkb/Ncor1/Bcl11b/Tmem131l/Zbtb1/Cd28/Bcl2/Il7r/Sos1/Rasgrp1/Card11/Zeb1/Zfp36l1/Prkdc/Cdk6/Braf/Tox/Egr3/Cd3g/Cd3d	23	0.0214753
BP	GO:0050852	T cell receptor signaling pathway	25/1071	143/28891	1.04147776880848e-10	5.08510510191163e-09	2.93255140139445e-09	Rps3/Ptprc/Usp9x/Fyn/Pde4d/Cblb/Thy1/Itk/Skap1/Elf1/Themis/Ptpn22/Cd28/Dennd1b/Laptm5/Card11/Rc3h1/Fyb/Ezr/Nfkbiz/Cd226/Braf/Ifng/Lgals3/Cd8a	25	0.0233427
BP	GO:0042098	T cell proliferation	35/1071	270/28891	1.37248628894218e-10	6.49603727888026e-09	3.74622802162525e-09	Dock2/Rps3/Ptprc/Il1b/Dock8/Fyn/Dlg1/Cblb/Tmem131l/Ripor2/Ptpn22/Cd28/Cebpb/Ppp3ca/Sos1/Jak2/Rasgrp1/Laptm5/Card11/Tgfbr2/Rc3h1/Cd86/Slc7a1/Tnfrsf4/Zbtb32/Cd24a/Itgb2/Il2ra/Fkbp1a/Ccl5/Irf1/Ifng/Cd274/Lgals3/Cd4	35	0.0326797
BP	GO:0030217	T cell differentiation	60/1071	339/28891	4.44888700091627e-24	3.45932742085532e-21	1.99497459198982e-21	Dock2/Ptprc/Stat4/Il1b/Runx1/Itpkb/Ncor1/Nfatc3/Arid1b/Kmt2a/Ptger4/Itk/Bcl11b/Tmem131l/Smarca2/Zbtb1/Themis/Rpl22/Ptpn22/Cd28/Bcl2/Sp3/Pbrm1/Rsad2/Chd7/Smad7/Rora/Il7r/Sos1/Runx2/Rasgrp1/Card11/Lef1/Tgfbr2/Lag3/Zeb1/Xbp1/Rc3h1/Zfp36l1/Ap3b1/Prkdc/Cdk6/Nfkbiz/Braf/Clec4d/Irf4/Tox/Gimap3/Clec4e/Egr3/Fcer1g/Cd3g/Ctsl/Cd3d/Il2ra/Irf1/Ifng/Cd8a/Sema4a/Cd4	60	0.0560224
