# Supplementary material for: CDK4/6 Inhibitor Priming Enhances PD‐1 Blockade via Sellhi Neutrophil‐Induced Stat5a+ Progenitor Exhausted CD8+ T Cell
Source: Adv Sci (Weinh). 2025 Sep 11;12(44):e10501. doi: 10.1002/advs.202510501 (PMC12667468; doi:10.1002/advs.202510501)
Supplement: Supplementary file 6 — Supplemental Table 5 [file ADVS-12-e10501-s008.xlsx]

## Sheet: Sheet1
Supplementary Table 5：GSVA enrichment results of Activated CD8 between samples C-P and C-CP in GSE44649_NAIVE_VS_ACTIVATED_CD8_TCELL_DN pathway
term	Pathway Activity Score	group	celltype
GSE44649_NAIVE_VS_ACTIVATED_CD8_TCELL_DN	0.193427	C-P	Activated CD8
GSE44649_NAIVE_VS_ACTIVATED_CD8_TCELL_DN	0.212523	C-P	Activated CD8
GSE44649_NAIVE_VS_ACTIVATED_CD8_TCELL_DN	0.296002	C-P	Activated CD8
GSE44649_NAIVE_VS_ACTIVATED_CD8_TCELL_DN	0.174367	C-P	Activated CD8
GSE44649_NAIVE_VS_ACTIVATED_CD8_TCELL_DN	0.0386825	C-P	Activated CD8
GSE44649_NAIVE_VS_ACTIVATED_CD8_TCELL_DN	0.261738	C-P	Activated CD8
GSE44649_NAIVE_VS_ACTIVATED_CD8_TCELL_DN	0.315026	C-P	Activated CD8
GSE44649_NAIVE_VS_ACTIVATED_CD8_TCELL_DN	0.114144	C-P	Activated CD8
GSE44649_NAIVE_VS_ACTIVATED_CD8_TCELL_DN	0.104462	C-P	Activated CD8
GSE44649_NAIVE_VS_ACTIVATED_CD8_TCELL_DN	0.198662	C-P	Activated CD8
GSE44649_NAIVE_VS_ACTIVATED_CD8_TCELL_DN	0.121978	C-P	Activated CD8
GSE44649_NAIVE_VS_ACTIVATED_CD8_TCELL_DN	0.0180596	C-P	Activated CD8
GSE44649_NAIVE_VS_ACTIVATED_CD8_TCELL_DN	0.0982568	C-P	Activated CD8
GSE44649_NAIVE_VS_ACTIVATED_CD8_TCELL_DN	0.261969	C-P	Activated CD8
GSE44649_NAIVE_VS_ACTIVATED_CD8_TCELL_DN	0.228072	C-P	Activated CD8
GSE44649_NAIVE_VS_ACTIVATED_CD8_TCELL_DN	0.288304	C-P	Activated CD8
GSE44649_NAIVE_VS_ACTIVATED_CD8_TCELL_DN	0.346135	C-P	Activated CD8
GSE44649_NAIVE_VS_ACTIVATED_CD8_TCELL_DN	0.184042	C-P	Activated CD8
GSE44649_NAIVE_VS_ACTIVATED_CD8_TCELL_DN	0.20403	C-P	Activated CD8
GSE44649_NAIVE_VS_ACTIVATED_CD8_TCELL_DN	0.0236501	C-P	Activated CD8
GSE44649_NAIVE_VS_ACTIVATED_CD8_TCELL_DN	0.175413	C-P	Activated CD8
GSE44649_NAIVE_VS_ACTIVATED_CD8_TCELL_DN	0.323307	C-P	Activated CD8
GSE44649_NAIVE_VS_ACTIVATED_CD8_TCELL_DN	0.172526	C-P	Activated CD8
GSE44649_NAIVE_VS_ACTIVATED_CD8_TCELL_DN	0.399368	C-P	Activated CD8
GSE44649_NAIVE_VS_ACTIVATED_CD8_TCELL_DN	0.163563	C-P	Activated CD8
GSE44649_NAIVE_VS_ACTIVATED_CD8_TCELL_DN	0.100407	C-P	Activated CD8
GSE44649_NAIVE_VS_ACTIVATED_CD8_TCELL_DN	0.189737	C-P	Activated CD8
GSE44649_NAIVE_VS_ACTIVATED_CD8_TCELL_DN	0.272746	C-P	Activated CD8
GSE44649_NAIVE_VS_ACTIVATED_CD8_TCELL_DN	0.061597	C-P	Activated CD8
GSE44649_NAIVE_VS_ACTIVATED_CD8_TCELL_DN	0.224165	C-P	Activated CD8
GSE44649_NAIVE_VS_ACTIVATED_CD8_TCELL_DN	0.0736008	C-P	Activated CD8
GSE44649_NAIVE_VS_ACTIVATED_CD8_TCELL_DN	0.158036	C-P	Activated CD8
GSE44649_NAIVE_VS_ACTIVATED_CD8_TCELL_DN	0.117265	C-P	Activated CD8
GSE44649_NAIVE_VS_ACTIVATED_CD8_TCELL_DN	0.184804	C-P	Activated CD8
GSE44649_NAIVE_VS_ACTIVATED_CD8_TCELL_DN	0.219754	C-P	Activated CD8
GSE44649_NAIVE_VS_ACTIVATED_CD8_TCELL_DN	0.328077	C-P	Activated CD8
GSE44649_NAIVE_VS_ACTIVATED_CD8_TCELL_DN	0.177098	C-P	Activated CD8
GSE44649_NAIVE_VS_ACTIVATED_CD8_TCELL_DN	0.249566	C-P	Activated CD8
GSE44649_NAIVE_VS_ACTIVATED_CD8_TCELL_DN	0.215524	C-P	Activated CD8
GSE44649_NAIVE_VS_ACTIVATED_CD8_TCELL_DN	0.305604	C-P	Activated CD8
GSE44649_NAIVE_VS_ACTIVATED_CD8_TCELL_DN	0.205735	C-P	Activated CD8
GSE44649_NAIVE_VS_ACTIVATED_CD8_TCELL_DN	0.160124	C-P	Activated CD8
GSE44649_NAIVE_VS_ACTIVATED_CD8_TCELL_DN	0.256402	C-P	Activated CD8
GSE44649_NAIVE_VS_ACTIVATED_CD8_TCELL_DN	0.213924	C-P	Activated CD8
GSE44649_NAIVE_VS_ACTIVATED_CD8_TCELL_DN	0.204923	C-P	Activated CD8
GSE44649_NAIVE_VS_ACTIVATED_CD8_TCELL_DN	0.320144	C-P	Activated CD8
GSE44649_NAIVE_VS_ACTIVATED_CD8_TCELL_DN	0.291772	C-P	Activated CD8
GSE44649_NAIVE_VS_ACTIVATED_CD8_TCELL_DN	0.294609	C-P	Activated CD8
GSE44649_NAIVE_VS_ACTIVATED_CD8_TCELL_DN	0.325122	C-P	Activated CD8
GSE44649_NAIVE_VS_ACTIVATED_CD8_TCELL_DN	0.120793	C-P	Activated CD8
GSE44649_NAIVE_VS_ACTIVATED_CD8_TCELL_DN	0.213437	C-P	Activated CD8
GSE44649_NAIVE_VS_ACTIVATED_CD8_TCELL_DN	0.128332	C-P	Activated CD8
GSE44649_NAIVE_VS_ACTIVATED_CD8_TCELL_DN	0.0255778	C-P	Activated CD8
GSE44649_NAIVE_VS_ACTIVATED_CD8_TCELL_DN	0.233531	C-P	Activated CD8
GSE44649_NAIVE_VS_ACTIVATED_CD8_TCELL_DN	0.130897	C-P	Activated CD8
GSE44649_NAIVE_VS_ACTIVATED_CD8_TCELL_DN	0.347224	C-P	Activated CD8
GSE44649_NAIVE_VS_ACTIVATED_CD8_TCELL_DN	0.157938	C-P	Activated CD8
GSE44649_NAIVE_VS_ACTIVATED_CD8_TCELL_DN	0.20522	C-P	Activated CD8
GSE44649_NAIVE_VS_ACTIVATED_CD8_TCELL_DN	0.209072	C-P	Activated CD8
GSE44649_NAIVE_VS_ACTIVATED_CD8_TCELL_DN	-0.0097965	C-P	Activated CD8
GSE44649_NAIVE_VS_ACTIVATED_CD8_TCELL_DN	-0.0323388	C-P	Activated CD8
GSE44649_NAIVE_VS_ACTIVATED_CD8_TCELL_DN	0.234043	C-P	Activated CD8
GSE44649_NAIVE_VS_ACTIVATED_CD8_TCELL_DN	0.240334	C-P	Activated CD8
GSE44649_NAIVE_VS_ACTIVATED_CD8_TCELL_DN	0.286688	C-P	Activated CD8
GSE44649_NAIVE_VS_ACTIVATED_CD8_TCELL_DN	0.163624	C-P	Activated CD8
GSE44649_NAIVE_VS_ACTIVATED_CD8_TCELL_DN	0.281706	C-P	Activated CD8
GSE44649_NAIVE_VS_ACTIVATED_CD8_TCELL_DN	0.221311	C-P	Activated CD8
GSE44649_NAIVE_VS_ACTIVATED_CD8_TCELL_DN	0.127512	C-P	Activated CD8
GSE44649_NAIVE_VS_ACTIVATED_CD8_TCELL_DN	0.189776	C-P	Activated CD8
GSE44649_NAIVE_VS_ACTIVATED_CD8_TCELL_DN	0.36141	C-P	Activated CD8
GSE44649_NAIVE_VS_ACTIVATED_CD8_TCELL_DN	0.072287	C-P	Activated CD8
GSE44649_NAIVE_VS_ACTIVATED_CD8_TCELL_DN	0.159638	C-P	Activated CD8
GSE44649_NAIVE_VS_ACTIVATED_CD8_TCELL_DN	0.242715	C-P	Activated CD8
GSE44649_NAIVE_VS_ACTIVATED_CD8_TCELL_DN	0.0454585	C-P	Activated CD8
GSE44649_NAIVE_VS_ACTIVATED_CD8_TCELL_DN	0.183109	C-P	Activated CD8
GSE44649_NAIVE_VS_ACTIVATED_CD8_TCELL_DN	0.102927	C-P	Activated CD8
GSE44649_NAIVE_VS_ACTIVATED_CD8_TCELL_DN	0.118741	C-P	Activated CD8
GSE44649_NAIVE_VS_ACTIVATED_CD8_TCELL_DN	0.134953	C-P	Activated CD8
GSE44649_NAIVE_VS_ACTIVATED_CD8_TCELL_DN	0.230811	C-P	Activated CD8
GSE44649_NAIVE_VS_ACTIVATED_CD8_TCELL_DN	0.210799	C-P	Activated CD8
GSE44649_NAIVE_VS_ACTIVATED_CD8_TCELL_DN	0.286324	C-P	Activated CD8
GSE44649_NAIVE_VS_ACTIVATED_CD8_TCELL_DN	0.227696	C-P	Activated CD8
GSE44649_NAIVE_VS_ACTIVATED_CD8_TCELL_DN	0.0894844	C-P	Activated CD8
GSE44649_NAIVE_VS_ACTIVATED_CD8_TCELL_DN	0.255938	C-P	Activated CD8
GSE44649_NAIVE_VS_ACTIVATED_CD8_TCELL_DN	0.175971	C-P	Activated CD8
GSE44649_NAIVE_VS_ACTIVATED_CD8_TCELL_DN	-0.0243628	C-P	Activated CD8
GSE44649_NAIVE_VS_ACTIVATED_CD8_TCELL_DN	0.09837	C-P	Activated CD8
GSE44649_NAIVE_VS_ACTIVATED_CD8_TCELL_DN	0.308814	C-P	Activated CD8
GSE44649_NAIVE_VS_ACTIVATED_CD8_TCELL_DN	0.152755	C-P	Activated CD8
GSE44649_NAIVE_VS_ACTIVATED_CD8_TCELL_DN	0.156101	C-P	Activated CD8
GSE44649_NAIVE_VS_ACTIVATED_CD8_TCELL_DN	0.379892	C-P	Activated CD8
GSE44649_NAIVE_VS_ACTIVATED_CD8_TCELL_DN	0.164731	C-P	Activated CD8
GSE44649_NAIVE_VS_ACTIVATED_CD8_TCELL_DN	0.233665	C-P	Activated CD8
GSE44649_NAIVE_VS_ACTIVATED_CD8_TCELL_DN	0.295691	C-P	Activated CD8
GSE44649_NAIVE_VS_ACTIVATED_CD8_TCELL_DN	0.257732	C-P	Activated CD8
GSE44649_NAIVE_VS_ACTIVATED_CD8_TCELL_DN	0.133927	C-P	Activated CD8
GSE44649_NAIVE_VS_ACTIVATED_CD8_TCELL_DN	0.234401	C-P	Activated CD8
GSE44649_NAIVE_VS_ACTIVATED_CD8_TCELL_DN	0.252986	C-P	Activated CD8
GSE44649_NAIVE_VS_ACTIVATED_CD8_TCELL_DN	0.153338	C-P	Activated CD8
GSE44649_NAIVE_VS_ACTIVATED_CD8_TCELL_DN	0.199674	C-P	Activated CD8
GSE44649_NAIVE_VS_ACTIVATED_CD8_TCELL_DN	0.164835	C-P	Activated CD8
GSE44649_NAIVE_VS_ACTIVATED_CD8_TCELL_DN	0.093282	C-P	Activated CD8
GSE44649_NAIVE_VS_ACTIVATED_CD8_TCELL_DN	0.133665	C-P	Activated CD8
GSE44649_NAIVE_VS_ACTIVATED_CD8_TCELL_DN	0.195727	C-P	Activated CD8
GSE44649_NAIVE_VS_ACTIVATED_CD8_TCELL_DN	0.199163	C-P	Activated CD8
GSE44649_NAIVE_VS_ACTIVATED_CD8_TCELL_DN	0.25485	C-P	Activated CD8
GSE44649_NAIVE_VS_ACTIVATED_CD8_TCELL_DN	-0.0339943	C-P	Activated CD8
GSE44649_NAIVE_VS_ACTIVATED_CD8_TCELL_DN	0.206425	C-P	Activated CD8
GSE44649_NAIVE_VS_ACTIVATED_CD8_TCELL_DN	0.0812609	C-P	Activated CD8
GSE44649_NAIVE_VS_ACTIVATED_CD8_TCELL_DN	0.22191	C-P	Activated CD8
GSE44649_NAIVE_VS_ACTIVATED_CD8_TCELL_DN	0.295598	C-P	Activated CD8
GSE44649_NAIVE_VS_ACTIVATED_CD8_TCELL_DN	0.0713271	C-P	Activated CD8
GSE44649_NAIVE_VS_ACTIVATED_CD8_TCELL_DN	0.325913	C-P	Activated CD8
GSE44649_NAIVE_VS_ACTIVATED_CD8_TCELL_DN	0.0915646	C-P	Activated CD8
GSE44649_NAIVE_VS_ACTIVATED_CD8_TCELL_DN	0.222521	C-P	Activated CD8
GSE44649_NAIVE_VS_ACTIVATED_CD8_TCELL_DN	0.208895	C-P	Activated CD8
GSE44649_NAIVE_VS_ACTIVATED_CD8_TCELL_DN	0.128679	C-P	Activated CD8
GSE44649_NAIVE_VS_ACTIVATED_CD8_TCELL_DN	0.0930892	C-P	Activated CD8
GSE44649_NAIVE_VS_ACTIVATED_CD8_TCELL_DN	0.198227	C-P	Activated CD8
GSE44649_NAIVE_VS_ACTIVATED_CD8_TCELL_DN	0.155749	C-P	Activated CD8
GSE44649_NAIVE_VS_ACTIVATED_CD8_TCELL_DN	0.283289	C-P	Activated CD8
GSE44649_NAIVE_VS_ACTIVATED_CD8_TCELL_DN	0.249501	C-P	Activated CD8
GSE44649_NAIVE_VS_ACTIVATED_CD8_TCELL_DN	0.241005	C-P	Activated CD8
GSE44649_NAIVE_VS_ACTIVATED_CD8_TCELL_DN	0.316907	C-P	Activated CD8
GSE44649_NAIVE_VS_ACTIVATED_CD8_TCELL_DN	0.21741	C-P	Activated CD8
GSE44649_NAIVE_VS_ACTIVATED_CD8_TCELL_DN	0.0395887	C-P	Activated CD8
GSE44649_NAIVE_VS_ACTIVATED_CD8_TCELL_DN	0.0969672	C-P	Activated CD8
GSE44649_NAIVE_VS_ACTIVATED_CD8_TCELL_DN	0.309771	C-P	Activated CD8
GSE44649_NAIVE_VS_ACTIVATED_CD8_TCELL_DN	0.113346	C-P	Activated CD8
GSE44649_NAIVE_VS_ACTIVATED_CD8_TCELL_DN	0.0111598	C-P	Activated CD8
GSE44649_NAIVE_VS_ACTIVATED_CD8_TCELL_DN	0.286163	C-P	Activated CD8
GSE44649_NAIVE_VS_ACTIVATED_CD8_TCELL_DN	0.19602	C-P	Activated CD8
GSE44649_NAIVE_VS_ACTIVATED_CD8_TCELL_DN	0.106549	C-P	Activated CD8
GSE44649_NAIVE_VS_ACTIVATED_CD8_TCELL_DN	0.118265	C-P	Activated CD8
GSE44649_NAIVE_VS_ACTIVATED_CD8_TCELL_DN	0.095603	C-P	Activated CD8
GSE44649_NAIVE_VS_ACTIVATED_CD8_TCELL_DN	0.200718	C-P	Activated CD8
GSE44649_NAIVE_VS_ACTIVATED_CD8_TCELL_DN	0.370608	C-P	Activated CD8
GSE44649_NAIVE_VS_ACTIVATED_CD8_TCELL_DN	0.159464	C-P	Activated CD8
GSE44649_NAIVE_VS_ACTIVATED_CD8_TCELL_DN	0.240759	C-P	Activated CD8
GSE44649_NAIVE_VS_ACTIVATED_CD8_TCELL_DN	0.199139	C-P	Activated CD8
GSE44649_NAIVE_VS_ACTIVATED_CD8_TCELL_DN	0.358177	C-P	Activated CD8
GSE44649_NAIVE_VS_ACTIVATED_CD8_TCELL_DN	0.0787575	C-P	Activated CD8
GSE44649_NAIVE_VS_ACTIVATED_CD8_TCELL_DN	0.116779	C-P	Activated CD8
GSE44649_NAIVE_VS_ACTIVATED_CD8_TCELL_DN	0.236602	C-P	Activated CD8
GSE44649_NAIVE_VS_ACTIVATED_CD8_TCELL_DN	0.301445	C-P	Activated CD8
GSE44649_NAIVE_VS_ACTIVATED_CD8_TCELL_DN	0.0785946	C-P	Activated CD8
GSE44649_NAIVE_VS_ACTIVATED_CD8_TCELL_DN	0.128988	C-P	Activated CD8
GSE44649_NAIVE_VS_ACTIVATED_CD8_TCELL_DN	0.0589292	C-P	Activated CD8
GSE44649_NAIVE_VS_ACTIVATED_CD8_TCELL_DN	0.207059	C-P	Activated CD8
GSE44649_NAIVE_VS_ACTIVATED_CD8_TCELL_DN	0.177147	C-P	Activated CD8
GSE44649_NAIVE_VS_ACTIVATED_CD8_TCELL_DN	0.314879	C-P	Activated CD8
GSE44649_NAIVE_VS_ACTIVATED_CD8_TCELL_DN	0.140776	C-P	Activated CD8
GSE44649_NAIVE_VS_ACTIVATED_CD8_TCELL_DN	0.391095	C-P	Activated CD8
GSE44649_NAIVE_VS_ACTIVATED_CD8_TCELL_DN	0.179596	C-P	Activated CD8
GSE44649_NAIVE_VS_ACTIVATED_CD8_TCELL_DN	0.420447	C-P	Activated CD8
GSE44649_NAIVE_VS_ACTIVATED_CD8_TCELL_DN	0.145294	C-P	Activated CD8
GSE44649_NAIVE_VS_ACTIVATED_CD8_TCELL_DN	0.396985	C-P	Activated CD8
GSE44649_NAIVE_VS_ACTIVATED_CD8_TCELL_DN	0.19312	C-P	Activated CD8
GSE44649_NAIVE_VS_ACTIVATED_CD8_TCELL_DN	0.227609	C-P	Activated CD8
GSE44649_NAIVE_VS_ACTIVATED_CD8_TCELL_DN	0.0770287	C-P	Activated CD8
GSE44649_NAIVE_VS_ACTIVATED_CD8_TCELL_DN	0.174909	C-P	Activated CD8
GSE44649_NAIVE_VS_ACTIVATED_CD8_TCELL_DN	0.28914	C-P	Activated CD8
GSE44649_NAIVE_VS_ACTIVATED_CD8_TCELL_DN	0.126984	C-P	Activated CD8
GSE44649_NAIVE_VS_ACTIVATED_CD8_TCELL_DN	0.231099	C-P	Activated CD8
GSE44649_NAIVE_VS_ACTIVATED_CD8_TCELL_DN	0.138759	C-P	Activated CD8
GSE44649_NAIVE_VS_ACTIVATED_CD8_TCELL_DN	0.346043	C-P	Activated CD8
GSE44649_NAIVE_VS_ACTIVATED_CD8_TCELL_DN	0.163538	C-P	Activated CD8
GSE44649_NAIVE_VS_ACTIVATED_CD8_TCELL_DN	0.188603	C-P	Activated CD8
GSE44649_NAIVE_VS_ACTIVATED_CD8_TCELL_DN	0.346272	C-P	Activated CD8
GSE44649_NAIVE_VS_ACTIVATED_CD8_TCELL_DN	0.360314	C-P	Activated CD8
GSE44649_NAIVE_VS_ACTIVATED_CD8_TCELL_DN	0.0362591	C-P	Activated CD8
GSE44649_NAIVE_VS_ACTIVATED_CD8_TCELL_DN	0.192098	C-P	Activated CD8
GSE44649_NAIVE_VS_ACTIVATED_CD8_TCELL_DN	0.00956526	C-P	Activated CD8
GSE44649_NAIVE_VS_ACTIVATED_CD8_TCELL_DN	0.048908	C-P	Activated CD8
GSE44649_NAIVE_VS_ACTIVATED_CD8_TCELL_DN	0.194173	C-P	Activated CD8
GSE44649_NAIVE_VS_ACTIVATED_CD8_TCELL_DN	0.198344	C-P	Activated CD8
GSE44649_NAIVE_VS_ACTIVATED_CD8_TCELL_DN	0.0427211	C-P	Activated CD8
GSE44649_NAIVE_VS_ACTIVATED_CD8_TCELL_DN	0.283126	C-P	Activated CD8
GSE44649_NAIVE_VS_ACTIVATED_CD8_TCELL_DN	0.121607	C-P	Activated CD8
GSE44649_NAIVE_VS_ACTIVATED_CD8_TCELL_DN	0.287867	C-P	Activated CD8
GSE44649_NAIVE_VS_ACTIVATED_CD8_TCELL_DN	0.150176	C-P	Activated CD8
GSE44649_NAIVE_VS_ACTIVATED_CD8_TCELL_DN	0.225183	C-P	Activated CD8
GSE44649_NAIVE_VS_ACTIVATED_CD8_TCELL_DN	0.0683589	C-P	Activated CD8
GSE44649_NAIVE_VS_ACTIVATED_CD8_TCELL_DN	0.0892774	C-P	Activated CD8
GSE44649_NAIVE_VS_ACTIVATED_CD8_TCELL_DN	-0.0187191	C-P	Activated CD8
GSE44649_NAIVE_VS_ACTIVATED_CD8_TCELL_DN	0.151616	C-P	Activated CD8
GSE44649_NAIVE_VS_ACTIVATED_CD8_TCELL_DN	0.155337	C-P	Activated CD8
GSE44649_NAIVE_VS_ACTIVATED_CD8_TCELL_DN	0.134061	C-P	Activated CD8
GSE44649_NAIVE_VS_ACTIVATED_CD8_TCELL_DN	0.275861	C-P	Activated CD8
GSE44649_NAIVE_VS_ACTIVATED_CD8_TCELL_DN	0.276067	C-P	Activated CD8
GSE44649_NAIVE_VS_ACTIVATED_CD8_TCELL_DN	0.0458824	C-P	Activated CD8
GSE44649_NAIVE_VS_ACTIVATED_CD8_TCELL_DN	0.148851	C-P	Activated CD8
GSE44649_NAIVE_VS_ACTIVATED_CD8_TCELL_DN	0.298611	C-P	Activated CD8
GSE44649_NAIVE_VS_ACTIVATED_CD8_TCELL_DN	0.229872	C-P	Activated CD8
GSE44649_NAIVE_VS_ACTIVATED_CD8_TCELL_DN	0.278274	C-P	Activated CD8
GSE44649_NAIVE_VS_ACTIVATED_CD8_TCELL_DN	0.223731	C-P	Activated CD8
GSE44649_NAIVE_VS_ACTIVATED_CD8_TCELL_DN	0.129531	C-CP	Activated CD8
GSE44649_NAIVE_VS_ACTIVATED_CD8_TCELL_DN	0.0148202	C-CP	Activated CD8
GSE44649_NAIVE_VS_ACTIVATED_CD8_TCELL_DN	0.237489	C-CP	Activated CD8
GSE44649_NAIVE_VS_ACTIVATED_CD8_TCELL_DN	0.0739533	C-CP	Activated CD8
GSE44649_NAIVE_VS_ACTIVATED_CD8_TCELL_DN	-0.0490006	C-CP	Activated CD8
GSE44649_NAIVE_VS_ACTIVATED_CD8_TCELL_DN	0.0695114	C-CP	Activated CD8
GSE44649_NAIVE_VS_ACTIVATED_CD8_TCELL_DN	0.146932	C-CP	Activated CD8
GSE44649_NAIVE_VS_ACTIVATED_CD8_TCELL_DN	0.0549343	C-CP	Activated CD8
GSE44649_NAIVE_VS_ACTIVATED_CD8_TCELL_DN	0.0682906	C-CP	Activated CD8
GSE44649_NAIVE_VS_ACTIVATED_CD8_TCELL_DN	0.00646527	C-CP	Activated CD8
GSE44649_NAIVE_VS_ACTIVATED_CD8_TCELL_DN	0.117658	C-CP	Activated CD8
GSE44649_NAIVE_VS_ACTIVATED_CD8_TCELL_DN	0.137992	C-CP	Activated CD8
GSE44649_NAIVE_VS_ACTIVATED_CD8_TCELL_DN	0.143382	C-CP	Activated CD8
GSE44649_NAIVE_VS_ACTIVATED_CD8_TCELL_DN	0.0280709	C-CP	Activated CD8
GSE44649_NAIVE_VS_ACTIVATED_CD8_TCELL_DN	0.224367	C-CP	Activated CD8
GSE44649_NAIVE_VS_ACTIVATED_CD8_TCELL_DN	-0.009421	C-CP	Activated CD8
GSE44649_NAIVE_VS_ACTIVATED_CD8_TCELL_DN	0.18452	C-CP	Activated CD8
GSE44649_NAIVE_VS_ACTIVATED_CD8_TCELL_DN	0.0946427	C-CP	Activated CD8
GSE44649_NAIVE_VS_ACTIVATED_CD8_TCELL_DN	0.288816	C-CP	Activated CD8
GSE44649_NAIVE_VS_ACTIVATED_CD8_TCELL_DN	0.117446	C-CP	Activated CD8
GSE44649_NAIVE_VS_ACTIVATED_CD8_TCELL_DN	0.272189	C-CP	Activated CD8
GSE44649_NAIVE_VS_ACTIVATED_CD8_TCELL_DN	0.167628	C-CP	Activated CD8
GSE44649_NAIVE_VS_ACTIVATED_CD8_TCELL_DN	0.186036	C-CP	Activated CD8
GSE44649_NAIVE_VS_ACTIVATED_CD8_TCELL_DN	0.192545	C-CP	Activated CD8
GSE44649_NAIVE_VS_ACTIVATED_CD8_TCELL_DN	0.156149	C-CP	Activated CD8
GSE44649_NAIVE_VS_ACTIVATED_CD8_TCELL_DN	0.0842124	C-CP	Activated CD8
GSE44649_NAIVE_VS_ACTIVATED_CD8_TCELL_DN	0.16414	C-CP	Activated CD8
GSE44649_NAIVE_VS_ACTIVATED_CD8_TCELL_DN	0.298585	C-CP	Activated CD8
GSE44649_NAIVE_VS_ACTIVATED_CD8_TCELL_DN	0.0944397	C-CP	Activated CD8
GSE44649_NAIVE_VS_ACTIVATED_CD8_TCELL_DN	0.227353	C-CP	Activated CD8
GSE44649_NAIVE_VS_ACTIVATED_CD8_TCELL_DN	0.144061	C-CP	Activated CD8
GSE44649_NAIVE_VS_ACTIVATED_CD8_TCELL_DN	0.0536131	C-CP	Activated CD8
GSE44649_NAIVE_VS_ACTIVATED_CD8_TCELL_DN	0.168422	C-CP	Activated CD8
GSE44649_NAIVE_VS_ACTIVATED_CD8_TCELL_DN	0.0977008	C-CP	Activated CD8
GSE44649_NAIVE_VS_ACTIVATED_CD8_TCELL_DN	0.193214	C-CP	Activated CD8
GSE44649_NAIVE_VS_ACTIVATED_CD8_TCELL_DN	0.118773	C-CP	Activated CD8
GSE44649_NAIVE_VS_ACTIVATED_CD8_TCELL_DN	0.189729	C-CP	Activated CD8
GSE44649_NAIVE_VS_ACTIVATED_CD8_TCELL_DN	0.243334	C-CP	Activated CD8
GSE44649_NAIVE_VS_ACTIVATED_CD8_TCELL_DN	0.110369	C-CP	Activated CD8
GSE44649_NAIVE_VS_ACTIVATED_CD8_TCELL_DN	0.131627	C-CP	Activated CD8
GSE44649_NAIVE_VS_ACTIVATED_CD8_TCELL_DN	0.122104	C-CP	Activated CD8
GSE44649_NAIVE_VS_ACTIVATED_CD8_TCELL_DN	0.0452576	C-CP	Activated CD8
GSE44649_NAIVE_VS_ACTIVATED_CD8_TCELL_DN	0.402896	C-CP	Activated CD8
GSE44649_NAIVE_VS_ACTIVATED_CD8_TCELL_DN	0.150723	C-CP	Activated CD8
GSE44649_NAIVE_VS_ACTIVATED_CD8_TCELL_DN	0.141309	C-CP	Activated CD8
GSE44649_NAIVE_VS_ACTIVATED_CD8_TCELL_DN	0.0672784	C-CP	Activated CD8
GSE44649_NAIVE_VS_ACTIVATED_CD8_TCELL_DN	0.126935	C-CP	Activated CD8
GSE44649_NAIVE_VS_ACTIVATED_CD8_TCELL_DN	0.0244437	C-CP	Activated CD8
GSE44649_NAIVE_VS_ACTIVATED_CD8_TCELL_DN	0.214221	C-CP	Activated CD8
GSE44649_NAIVE_VS_ACTIVATED_CD8_TCELL_DN	-0.0220097	C-CP	Activated CD8
GSE44649_NAIVE_VS_ACTIVATED_CD8_TCELL_DN	0.276218	C-CP	Activated CD8
GSE44649_NAIVE_VS_ACTIVATED_CD8_TCELL_DN	0.206856	C-CP	Activated CD8
GSE44649_NAIVE_VS_ACTIVATED_CD8_TCELL_DN	0.0891062	C-CP	Activated CD8
GSE44649_NAIVE_VS_ACTIVATED_CD8_TCELL_DN	0.0989559	C-CP	Activated CD8
GSE44649_NAIVE_VS_ACTIVATED_CD8_TCELL_DN	0.148696	C-CP	Activated CD8
GSE44649_NAIVE_VS_ACTIVATED_CD8_TCELL_DN	0.141745	C-CP	Activated CD8
GSE44649_NAIVE_VS_ACTIVATED_CD8_TCELL_DN	0.110242	C-CP	Activated CD8
GSE44649_NAIVE_VS_ACTIVATED_CD8_TCELL_DN	0.129278	C-CP	Activated CD8
GSE44649_NAIVE_VS_ACTIVATED_CD8_TCELL_DN	0.228878	C-CP	Activated CD8
GSE44649_NAIVE_VS_ACTIVATED_CD8_TCELL_DN	0.153151	C-CP	Activated CD8
GSE44649_NAIVE_VS_ACTIVATED_CD8_TCELL_DN	0.115242	C-CP	Activated CD8
GSE44649_NAIVE_VS_ACTIVATED_CD8_TCELL_DN	0.206006	C-CP	Activated CD8
GSE44649_NAIVE_VS_ACTIVATED_CD8_TCELL_DN	0.0656056	C-CP	Activated CD8
GSE44649_NAIVE_VS_ACTIVATED_CD8_TCELL_DN	0.306744	C-CP	Activated CD8
GSE44649_NAIVE_VS_ACTIVATED_CD8_TCELL_DN	-0.0754728	C-CP	Activated CD8
GSE44649_NAIVE_VS_ACTIVATED_CD8_TCELL_DN	0.12049	C-CP	Activated CD8
GSE44649_NAIVE_VS_ACTIVATED_CD8_TCELL_DN	0.111233	C-CP	Activated CD8
GSE44649_NAIVE_VS_ACTIVATED_CD8_TCELL_DN	0.0772087	C-CP	Activated CD8
GSE44649_NAIVE_VS_ACTIVATED_CD8_TCELL_DN	0.150161	C-CP	Activated CD8
GSE44649_NAIVE_VS_ACTIVATED_CD8_TCELL_DN	0.13138	C-CP	Activated CD8
GSE44649_NAIVE_VS_ACTIVATED_CD8_TCELL_DN	0.191751	C-CP	Activated CD8
GSE44649_NAIVE_VS_ACTIVATED_CD8_TCELL_DN	0.0947158	C-CP	Activated CD8
GSE44649_NAIVE_VS_ACTIVATED_CD8_TCELL_DN	0.0578956	C-CP	Activated CD8
GSE44649_NAIVE_VS_ACTIVATED_CD8_TCELL_DN	0.0449876	C-CP	Activated CD8
GSE44649_NAIVE_VS_ACTIVATED_CD8_TCELL_DN	0.0774059	C-CP	Activated CD8
GSE44649_NAIVE_VS_ACTIVATED_CD8_TCELL_DN	0.114684	C-CP	Activated CD8
GSE44649_NAIVE_VS_ACTIVATED_CD8_TCELL_DN	0.083017	C-CP	Activated CD8
GSE44649_NAIVE_VS_ACTIVATED_CD8_TCELL_DN	0.0331275	C-CP	Activated CD8
