# Supplementary material for: CDK4/6 Inhibitor Priming Enhances PD‐1 Blockade via Sellhi Neutrophil‐Induced Stat5a+ Progenitor Exhausted CD8+ T Cell
Source: Adv Sci (Weinh). 2025 Sep 11;12(44):e10501. doi: 10.1002/advs.202510501 (PMC12667468; doi:10.1002/advs.202510501)
Supplement: Supplementary file 7 — Supplemental Table 6 [file ADVS-12-e10501-s016.xlsx]

## Sheet: Sheet1
Supplementary Table 6：GSVA enrichment results of Activated CD8 between samples C-P and C-CP in GSE15324_NAIVE_VS_ACTIVATED_CD8_TCELL_DN pathway
term	Pathway Activity Score	group	celltype
GSE15324_NAIVE_VS_ACTIVATED_CD8_TCELL_DN	0.11816	C-P	Activated CD8
GSE15324_NAIVE_VS_ACTIVATED_CD8_TCELL_DN	0.0644581	C-P	Activated CD8
GSE15324_NAIVE_VS_ACTIVATED_CD8_TCELL_DN	0.0123467	C-P	Activated CD8
GSE15324_NAIVE_VS_ACTIVATED_CD8_TCELL_DN	0.23069	C-P	Activated CD8
GSE15324_NAIVE_VS_ACTIVATED_CD8_TCELL_DN	0.0617005	C-P	Activated CD8
GSE15324_NAIVE_VS_ACTIVATED_CD8_TCELL_DN	0.177053	C-P	Activated CD8
GSE15324_NAIVE_VS_ACTIVATED_CD8_TCELL_DN	0.0101776	C-P	Activated CD8
GSE15324_NAIVE_VS_ACTIVATED_CD8_TCELL_DN	-0.0379161	C-P	Activated CD8
GSE15324_NAIVE_VS_ACTIVATED_CD8_TCELL_DN	0.0330276	C-P	Activated CD8
GSE15324_NAIVE_VS_ACTIVATED_CD8_TCELL_DN	0.089777	C-P	Activated CD8
GSE15324_NAIVE_VS_ACTIVATED_CD8_TCELL_DN	0.107853	C-P	Activated CD8
GSE15324_NAIVE_VS_ACTIVATED_CD8_TCELL_DN	0.171629	C-P	Activated CD8
GSE15324_NAIVE_VS_ACTIVATED_CD8_TCELL_DN	0.0130395	C-P	Activated CD8
GSE15324_NAIVE_VS_ACTIVATED_CD8_TCELL_DN	0.117703	C-P	Activated CD8
GSE15324_NAIVE_VS_ACTIVATED_CD8_TCELL_DN	0.14336	C-P	Activated CD8
GSE15324_NAIVE_VS_ACTIVATED_CD8_TCELL_DN	0.0890937	C-P	Activated CD8
GSE15324_NAIVE_VS_ACTIVATED_CD8_TCELL_DN	0.191896	C-P	Activated CD8
GSE15324_NAIVE_VS_ACTIVATED_CD8_TCELL_DN	0.24253	C-P	Activated CD8
GSE15324_NAIVE_VS_ACTIVATED_CD8_TCELL_DN	0.121884	C-P	Activated CD8
GSE15324_NAIVE_VS_ACTIVATED_CD8_TCELL_DN	0.154634	C-P	Activated CD8
GSE15324_NAIVE_VS_ACTIVATED_CD8_TCELL_DN	0.0903005	C-P	Activated CD8
GSE15324_NAIVE_VS_ACTIVATED_CD8_TCELL_DN	0.233934	C-P	Activated CD8
GSE15324_NAIVE_VS_ACTIVATED_CD8_TCELL_DN	0.208504	C-P	Activated CD8
GSE15324_NAIVE_VS_ACTIVATED_CD8_TCELL_DN	0.102587	C-P	Activated CD8
GSE15324_NAIVE_VS_ACTIVATED_CD8_TCELL_DN	0.01895	C-P	Activated CD8
GSE15324_NAIVE_VS_ACTIVATED_CD8_TCELL_DN	-0.0453679	C-P	Activated CD8
GSE15324_NAIVE_VS_ACTIVATED_CD8_TCELL_DN	0.102685	C-P	Activated CD8
GSE15324_NAIVE_VS_ACTIVATED_CD8_TCELL_DN	0.0428377	C-P	Activated CD8
GSE15324_NAIVE_VS_ACTIVATED_CD8_TCELL_DN	0.0698042	C-P	Activated CD8
GSE15324_NAIVE_VS_ACTIVATED_CD8_TCELL_DN	0.135548	C-P	Activated CD8
GSE15324_NAIVE_VS_ACTIVATED_CD8_TCELL_DN	0.0818679	C-P	Activated CD8
GSE15324_NAIVE_VS_ACTIVATED_CD8_TCELL_DN	0.0153332	C-P	Activated CD8
GSE15324_NAIVE_VS_ACTIVATED_CD8_TCELL_DN	0.183141	C-P	Activated CD8
GSE15324_NAIVE_VS_ACTIVATED_CD8_TCELL_DN	-0.0443143	C-P	Activated CD8
GSE15324_NAIVE_VS_ACTIVATED_CD8_TCELL_DN	0.209906	C-P	Activated CD8
GSE15324_NAIVE_VS_ACTIVATED_CD8_TCELL_DN	0.0627071	C-P	Activated CD8
GSE15324_NAIVE_VS_ACTIVATED_CD8_TCELL_DN	0.242265	C-P	Activated CD8
GSE15324_NAIVE_VS_ACTIVATED_CD8_TCELL_DN	-0.0236075	C-P	Activated CD8
GSE15324_NAIVE_VS_ACTIVATED_CD8_TCELL_DN	0.146413	C-P	Activated CD8
GSE15324_NAIVE_VS_ACTIVATED_CD8_TCELL_DN	0.126186	C-P	Activated CD8
GSE15324_NAIVE_VS_ACTIVATED_CD8_TCELL_DN	0.15984	C-P	Activated CD8
GSE15324_NAIVE_VS_ACTIVATED_CD8_TCELL_DN	0.0980223	C-P	Activated CD8
GSE15324_NAIVE_VS_ACTIVATED_CD8_TCELL_DN	0.0627525	C-P	Activated CD8
GSE15324_NAIVE_VS_ACTIVATED_CD8_TCELL_DN	0.118163	C-P	Activated CD8
GSE15324_NAIVE_VS_ACTIVATED_CD8_TCELL_DN	0.104601	C-P	Activated CD8
GSE15324_NAIVE_VS_ACTIVATED_CD8_TCELL_DN	0.173829	C-P	Activated CD8
GSE15324_NAIVE_VS_ACTIVATED_CD8_TCELL_DN	0.142212	C-P	Activated CD8
GSE15324_NAIVE_VS_ACTIVATED_CD8_TCELL_DN	0.0593232	C-P	Activated CD8
GSE15324_NAIVE_VS_ACTIVATED_CD8_TCELL_DN	0.0557285	C-P	Activated CD8
GSE15324_NAIVE_VS_ACTIVATED_CD8_TCELL_DN	0.0840233	C-P	Activated CD8
GSE15324_NAIVE_VS_ACTIVATED_CD8_TCELL_DN	0.143605	C-P	Activated CD8
GSE15324_NAIVE_VS_ACTIVATED_CD8_TCELL_DN	0.1146	C-P	Activated CD8
GSE15324_NAIVE_VS_ACTIVATED_CD8_TCELL_DN	0.219501	C-P	Activated CD8
GSE15324_NAIVE_VS_ACTIVATED_CD8_TCELL_DN	0.0520699	C-P	Activated CD8
GSE15324_NAIVE_VS_ACTIVATED_CD8_TCELL_DN	0.0159182	C-P	Activated CD8
GSE15324_NAIVE_VS_ACTIVATED_CD8_TCELL_DN	0.0603661	C-P	Activated CD8
GSE15324_NAIVE_VS_ACTIVATED_CD8_TCELL_DN	0.0669352	C-P	Activated CD8
GSE15324_NAIVE_VS_ACTIVATED_CD8_TCELL_DN	0.129548	C-P	Activated CD8
GSE15324_NAIVE_VS_ACTIVATED_CD8_TCELL_DN	0.109505	C-P	Activated CD8
GSE15324_NAIVE_VS_ACTIVATED_CD8_TCELL_DN	0.114896	C-P	Activated CD8
GSE15324_NAIVE_VS_ACTIVATED_CD8_TCELL_DN	-0.0247141	C-P	Activated CD8
GSE15324_NAIVE_VS_ACTIVATED_CD8_TCELL_DN	0.0719481	C-P	Activated CD8
GSE15324_NAIVE_VS_ACTIVATED_CD8_TCELL_DN	0.125652	C-P	Activated CD8
GSE15324_NAIVE_VS_ACTIVATED_CD8_TCELL_DN	0.123264	C-P	Activated CD8
GSE15324_NAIVE_VS_ACTIVATED_CD8_TCELL_DN	0.0264252	C-P	Activated CD8
GSE15324_NAIVE_VS_ACTIVATED_CD8_TCELL_DN	0.119186	C-P	Activated CD8
GSE15324_NAIVE_VS_ACTIVATED_CD8_TCELL_DN	0.103649	C-P	Activated CD8
GSE15324_NAIVE_VS_ACTIVATED_CD8_TCELL_DN	0.159455	C-P	Activated CD8
GSE15324_NAIVE_VS_ACTIVATED_CD8_TCELL_DN	0.150838	C-P	Activated CD8
GSE15324_NAIVE_VS_ACTIVATED_CD8_TCELL_DN	0.0598291	C-P	Activated CD8
GSE15324_NAIVE_VS_ACTIVATED_CD8_TCELL_DN	0.0653954	C-P	Activated CD8
GSE15324_NAIVE_VS_ACTIVATED_CD8_TCELL_DN	0.0456998	C-P	Activated CD8
GSE15324_NAIVE_VS_ACTIVATED_CD8_TCELL_DN	0.108493	C-P	Activated CD8
GSE15324_NAIVE_VS_ACTIVATED_CD8_TCELL_DN	0.161883	C-P	Activated CD8
GSE15324_NAIVE_VS_ACTIVATED_CD8_TCELL_DN	0.123105	C-P	Activated CD8
GSE15324_NAIVE_VS_ACTIVATED_CD8_TCELL_DN	0.168894	C-P	Activated CD8
GSE15324_NAIVE_VS_ACTIVATED_CD8_TCELL_DN	0.148622	C-P	Activated CD8
GSE15324_NAIVE_VS_ACTIVATED_CD8_TCELL_DN	0.101225	C-P	Activated CD8
GSE15324_NAIVE_VS_ACTIVATED_CD8_TCELL_DN	0.0789404	C-P	Activated CD8
GSE15324_NAIVE_VS_ACTIVATED_CD8_TCELL_DN	0.0374027	C-P	Activated CD8
GSE15324_NAIVE_VS_ACTIVATED_CD8_TCELL_DN	-0.00663128	C-P	Activated CD8
GSE15324_NAIVE_VS_ACTIVATED_CD8_TCELL_DN	0.203906	C-P	Activated CD8
GSE15324_NAIVE_VS_ACTIVATED_CD8_TCELL_DN	0.125596	C-P	Activated CD8
GSE15324_NAIVE_VS_ACTIVATED_CD8_TCELL_DN	0.190649	C-P	Activated CD8
GSE15324_NAIVE_VS_ACTIVATED_CD8_TCELL_DN	0.12817	C-P	Activated CD8
GSE15324_NAIVE_VS_ACTIVATED_CD8_TCELL_DN	0.107792	C-P	Activated CD8
GSE15324_NAIVE_VS_ACTIVATED_CD8_TCELL_DN	-0.0383644	C-P	Activated CD8
GSE15324_NAIVE_VS_ACTIVATED_CD8_TCELL_DN	0.138595	C-P	Activated CD8
GSE15324_NAIVE_VS_ACTIVATED_CD8_TCELL_DN	0.115464	C-P	Activated CD8
GSE15324_NAIVE_VS_ACTIVATED_CD8_TCELL_DN	0.08457	C-P	Activated CD8
GSE15324_NAIVE_VS_ACTIVATED_CD8_TCELL_DN	0.220394	C-P	Activated CD8
GSE15324_NAIVE_VS_ACTIVATED_CD8_TCELL_DN	0.117597	C-P	Activated CD8
GSE15324_NAIVE_VS_ACTIVATED_CD8_TCELL_DN	0.087837	C-P	Activated CD8
GSE15324_NAIVE_VS_ACTIVATED_CD8_TCELL_DN	0.110776	C-P	Activated CD8
GSE15324_NAIVE_VS_ACTIVATED_CD8_TCELL_DN	0.0167891	C-P	Activated CD8
GSE15324_NAIVE_VS_ACTIVATED_CD8_TCELL_DN	0.128026	C-P	Activated CD8
GSE15324_NAIVE_VS_ACTIVATED_CD8_TCELL_DN	0.233132	C-P	Activated CD8
GSE15324_NAIVE_VS_ACTIVATED_CD8_TCELL_DN	0.217649	C-P	Activated CD8
GSE15324_NAIVE_VS_ACTIVATED_CD8_TCELL_DN	-0.012438	C-P	Activated CD8
GSE15324_NAIVE_VS_ACTIVATED_CD8_TCELL_DN	-0.0767837	C-P	Activated CD8
GSE15324_NAIVE_VS_ACTIVATED_CD8_TCELL_DN	0.150505	C-P	Activated CD8
GSE15324_NAIVE_VS_ACTIVATED_CD8_TCELL_DN	0.129473	C-P	Activated CD8
GSE15324_NAIVE_VS_ACTIVATED_CD8_TCELL_DN	-0.00374845	C-P	Activated CD8
GSE15324_NAIVE_VS_ACTIVATED_CD8_TCELL_DN	0.141371	C-P	Activated CD8
GSE15324_NAIVE_VS_ACTIVATED_CD8_TCELL_DN	0.15692	C-P	Activated CD8
GSE15324_NAIVE_VS_ACTIVATED_CD8_TCELL_DN	0.0748361	C-P	Activated CD8
GSE15324_NAIVE_VS_ACTIVATED_CD8_TCELL_DN	0.0475036	C-P	Activated CD8
GSE15324_NAIVE_VS_ACTIVATED_CD8_TCELL_DN	-0.0448402	C-P	Activated CD8
GSE15324_NAIVE_VS_ACTIVATED_CD8_TCELL_DN	0.105994	C-P	Activated CD8
GSE15324_NAIVE_VS_ACTIVATED_CD8_TCELL_DN	0.117604	C-P	Activated CD8
GSE15324_NAIVE_VS_ACTIVATED_CD8_TCELL_DN	0.104173	C-P	Activated CD8
GSE15324_NAIVE_VS_ACTIVATED_CD8_TCELL_DN	0.0691819	C-P	Activated CD8
GSE15324_NAIVE_VS_ACTIVATED_CD8_TCELL_DN	0.171657	C-P	Activated CD8
GSE15324_NAIVE_VS_ACTIVATED_CD8_TCELL_DN	2.51141819490937e-05	C-P	Activated CD8
GSE15324_NAIVE_VS_ACTIVATED_CD8_TCELL_DN	0.0832005	C-P	Activated CD8
GSE15324_NAIVE_VS_ACTIVATED_CD8_TCELL_DN	0.0161812	C-P	Activated CD8
GSE15324_NAIVE_VS_ACTIVATED_CD8_TCELL_DN	0.0713837	C-P	Activated CD8
GSE15324_NAIVE_VS_ACTIVATED_CD8_TCELL_DN	0.057265	C-P	Activated CD8
GSE15324_NAIVE_VS_ACTIVATED_CD8_TCELL_DN	0.108983	C-P	Activated CD8
GSE15324_NAIVE_VS_ACTIVATED_CD8_TCELL_DN	0.108127	C-P	Activated CD8
GSE15324_NAIVE_VS_ACTIVATED_CD8_TCELL_DN	0.00729255	C-P	Activated CD8
GSE15324_NAIVE_VS_ACTIVATED_CD8_TCELL_DN	0.146716	C-P	Activated CD8
GSE15324_NAIVE_VS_ACTIVATED_CD8_TCELL_DN	0.0497633	C-P	Activated CD8
GSE15324_NAIVE_VS_ACTIVATED_CD8_TCELL_DN	0.0282602	C-P	Activated CD8
GSE15324_NAIVE_VS_ACTIVATED_CD8_TCELL_DN	0.0916152	C-P	Activated CD8
GSE15324_NAIVE_VS_ACTIVATED_CD8_TCELL_DN	0.251513	C-P	Activated CD8
GSE15324_NAIVE_VS_ACTIVATED_CD8_TCELL_DN	0.0647697	C-P	Activated CD8
GSE15324_NAIVE_VS_ACTIVATED_CD8_TCELL_DN	0.026266	C-P	Activated CD8
GSE15324_NAIVE_VS_ACTIVATED_CD8_TCELL_DN	0.2008	C-P	Activated CD8
GSE15324_NAIVE_VS_ACTIVATED_CD8_TCELL_DN	0.146214	C-P	Activated CD8
GSE15324_NAIVE_VS_ACTIVATED_CD8_TCELL_DN	0.122325	C-P	Activated CD8
GSE15324_NAIVE_VS_ACTIVATED_CD8_TCELL_DN	0.0851303	C-P	Activated CD8
GSE15324_NAIVE_VS_ACTIVATED_CD8_TCELL_DN	-0.0295755	C-P	Activated CD8
GSE15324_NAIVE_VS_ACTIVATED_CD8_TCELL_DN	0.0312233	C-P	Activated CD8
GSE15324_NAIVE_VS_ACTIVATED_CD8_TCELL_DN	0.169921	C-P	Activated CD8
GSE15324_NAIVE_VS_ACTIVATED_CD8_TCELL_DN	0.0247727	C-P	Activated CD8
GSE15324_NAIVE_VS_ACTIVATED_CD8_TCELL_DN	0.105822	C-P	Activated CD8
GSE15324_NAIVE_VS_ACTIVATED_CD8_TCELL_DN	0.181224	C-P	Activated CD8
GSE15324_NAIVE_VS_ACTIVATED_CD8_TCELL_DN	0.0604741	C-P	Activated CD8
GSE15324_NAIVE_VS_ACTIVATED_CD8_TCELL_DN	0.106371	C-P	Activated CD8
GSE15324_NAIVE_VS_ACTIVATED_CD8_TCELL_DN	0.18456	C-P	Activated CD8
GSE15324_NAIVE_VS_ACTIVATED_CD8_TCELL_DN	0.0922133	C-P	Activated CD8
GSE15324_NAIVE_VS_ACTIVATED_CD8_TCELL_DN	0.000367718	C-P	Activated CD8
GSE15324_NAIVE_VS_ACTIVATED_CD8_TCELL_DN	0.0806805	C-P	Activated CD8
GSE15324_NAIVE_VS_ACTIVATED_CD8_TCELL_DN	0.193738	C-P	Activated CD8
GSE15324_NAIVE_VS_ACTIVATED_CD8_TCELL_DN	0.0498598	C-P	Activated CD8
GSE15324_NAIVE_VS_ACTIVATED_CD8_TCELL_DN	0.0924085	C-P	Activated CD8
GSE15324_NAIVE_VS_ACTIVATED_CD8_TCELL_DN	0.121663	C-P	Activated CD8
GSE15324_NAIVE_VS_ACTIVATED_CD8_TCELL_DN	0.109546	C-P	Activated CD8
GSE15324_NAIVE_VS_ACTIVATED_CD8_TCELL_DN	0.109531	C-P	Activated CD8
GSE15324_NAIVE_VS_ACTIVATED_CD8_TCELL_DN	0.103024	C-P	Activated CD8
GSE15324_NAIVE_VS_ACTIVATED_CD8_TCELL_DN	0.180101	C-P	Activated CD8
GSE15324_NAIVE_VS_ACTIVATED_CD8_TCELL_DN	0.0510062	C-P	Activated CD8
GSE15324_NAIVE_VS_ACTIVATED_CD8_TCELL_DN	0.111161	C-P	Activated CD8
GSE15324_NAIVE_VS_ACTIVATED_CD8_TCELL_DN	0.14579	C-P	Activated CD8
GSE15324_NAIVE_VS_ACTIVATED_CD8_TCELL_DN	0.172073	C-P	Activated CD8
GSE15324_NAIVE_VS_ACTIVATED_CD8_TCELL_DN	0.13978	C-P	Activated CD8
GSE15324_NAIVE_VS_ACTIVATED_CD8_TCELL_DN	0.171339	C-P	Activated CD8
GSE15324_NAIVE_VS_ACTIVATED_CD8_TCELL_DN	0.145971	C-P	Activated CD8
GSE15324_NAIVE_VS_ACTIVATED_CD8_TCELL_DN	0.00842043	C-P	Activated CD8
GSE15324_NAIVE_VS_ACTIVATED_CD8_TCELL_DN	0.0820352	C-P	Activated CD8
GSE15324_NAIVE_VS_ACTIVATED_CD8_TCELL_DN	0.17019	C-P	Activated CD8
GSE15324_NAIVE_VS_ACTIVATED_CD8_TCELL_DN	0.0806729	C-P	Activated CD8
GSE15324_NAIVE_VS_ACTIVATED_CD8_TCELL_DN	0.198707	C-P	Activated CD8
GSE15324_NAIVE_VS_ACTIVATED_CD8_TCELL_DN	0.101271	C-P	Activated CD8
GSE15324_NAIVE_VS_ACTIVATED_CD8_TCELL_DN	0.110812	C-P	Activated CD8
GSE15324_NAIVE_VS_ACTIVATED_CD8_TCELL_DN	0.0536229	C-P	Activated CD8
GSE15324_NAIVE_VS_ACTIVATED_CD8_TCELL_DN	0.0847413	C-P	Activated CD8
GSE15324_NAIVE_VS_ACTIVATED_CD8_TCELL_DN	0.229389	C-P	Activated CD8
GSE15324_NAIVE_VS_ACTIVATED_CD8_TCELL_DN	0.243453	C-P	Activated CD8
GSE15324_NAIVE_VS_ACTIVATED_CD8_TCELL_DN	0.305512	C-P	Activated CD8
GSE15324_NAIVE_VS_ACTIVATED_CD8_TCELL_DN	0.107703	C-P	Activated CD8
GSE15324_NAIVE_VS_ACTIVATED_CD8_TCELL_DN	0.127697	C-P	Activated CD8
GSE15324_NAIVE_VS_ACTIVATED_CD8_TCELL_DN	0.0165119	C-P	Activated CD8
GSE15324_NAIVE_VS_ACTIVATED_CD8_TCELL_DN	0.104153	C-P	Activated CD8
GSE15324_NAIVE_VS_ACTIVATED_CD8_TCELL_DN	0.172082	C-P	Activated CD8
GSE15324_NAIVE_VS_ACTIVATED_CD8_TCELL_DN	0.147155	C-P	Activated CD8
GSE15324_NAIVE_VS_ACTIVATED_CD8_TCELL_DN	0.129909	C-P	Activated CD8
GSE15324_NAIVE_VS_ACTIVATED_CD8_TCELL_DN	0.185799	C-P	Activated CD8
GSE15324_NAIVE_VS_ACTIVATED_CD8_TCELL_DN	0.119052	C-P	Activated CD8
GSE15324_NAIVE_VS_ACTIVATED_CD8_TCELL_DN	0.157426	C-P	Activated CD8
GSE15324_NAIVE_VS_ACTIVATED_CD8_TCELL_DN	0.0841935	C-P	Activated CD8
GSE15324_NAIVE_VS_ACTIVATED_CD8_TCELL_DN	0.15894	C-P	Activated CD8
GSE15324_NAIVE_VS_ACTIVATED_CD8_TCELL_DN	0.0823386	C-P	Activated CD8
GSE15324_NAIVE_VS_ACTIVATED_CD8_TCELL_DN	0.186209	C-P	Activated CD8
GSE15324_NAIVE_VS_ACTIVATED_CD8_TCELL_DN	0.0797565	C-P	Activated CD8
GSE15324_NAIVE_VS_ACTIVATED_CD8_TCELL_DN	0.0400917	C-P	Activated CD8
GSE15324_NAIVE_VS_ACTIVATED_CD8_TCELL_DN	0.124709	C-P	Activated CD8
GSE15324_NAIVE_VS_ACTIVATED_CD8_TCELL_DN	0.0334328	C-P	Activated CD8
GSE15324_NAIVE_VS_ACTIVATED_CD8_TCELL_DN	0.0933336	C-P	Activated CD8
GSE15324_NAIVE_VS_ACTIVATED_CD8_TCELL_DN	0.0433398	C-P	Activated CD8
GSE15324_NAIVE_VS_ACTIVATED_CD8_TCELL_DN	0.149705	C-P	Activated CD8
GSE15324_NAIVE_VS_ACTIVATED_CD8_TCELL_DN	0.0162613	C-P	Activated CD8
GSE15324_NAIVE_VS_ACTIVATED_CD8_TCELL_DN	0.187235	C-P	Activated CD8
GSE15324_NAIVE_VS_ACTIVATED_CD8_TCELL_DN	0.0597375	C-P	Activated CD8
GSE15324_NAIVE_VS_ACTIVATED_CD8_TCELL_DN	0.161017	C-P	Activated CD8
GSE15324_NAIVE_VS_ACTIVATED_CD8_TCELL_DN	0.307653	C-CP	Activated CD8
GSE15324_NAIVE_VS_ACTIVATED_CD8_TCELL_DN	-0.0209621	C-CP	Activated CD8
GSE15324_NAIVE_VS_ACTIVATED_CD8_TCELL_DN	0.0832742	C-CP	Activated CD8
GSE15324_NAIVE_VS_ACTIVATED_CD8_TCELL_DN	0.0710553	C-CP	Activated CD8
GSE15324_NAIVE_VS_ACTIVATED_CD8_TCELL_DN	-0.0130628	C-CP	Activated CD8
GSE15324_NAIVE_VS_ACTIVATED_CD8_TCELL_DN	0.105038	C-CP	Activated CD8
GSE15324_NAIVE_VS_ACTIVATED_CD8_TCELL_DN	0.179322	C-CP	Activated CD8
GSE15324_NAIVE_VS_ACTIVATED_CD8_TCELL_DN	0.197214	C-CP	Activated CD8
GSE15324_NAIVE_VS_ACTIVATED_CD8_TCELL_DN	0.226774	C-CP	Activated CD8
GSE15324_NAIVE_VS_ACTIVATED_CD8_TCELL_DN	0.169783	C-CP	Activated CD8
GSE15324_NAIVE_VS_ACTIVATED_CD8_TCELL_DN	0.075187	C-CP	Activated CD8
GSE15324_NAIVE_VS_ACTIVATED_CD8_TCELL_DN	-0.0541293	C-CP	Activated CD8
GSE15324_NAIVE_VS_ACTIVATED_CD8_TCELL_DN	0.0139693	C-CP	Activated CD8
GSE15324_NAIVE_VS_ACTIVATED_CD8_TCELL_DN	0.0356396	C-CP	Activated CD8
GSE15324_NAIVE_VS_ACTIVATED_CD8_TCELL_DN	0.198505	C-CP	Activated CD8
GSE15324_NAIVE_VS_ACTIVATED_CD8_TCELL_DN	0.015356	C-CP	Activated CD8
GSE15324_NAIVE_VS_ACTIVATED_CD8_TCELL_DN	0.0529282	C-CP	Activated CD8
GSE15324_NAIVE_VS_ACTIVATED_CD8_TCELL_DN	-0.00364728	C-CP	Activated CD8
GSE15324_NAIVE_VS_ACTIVATED_CD8_TCELL_DN	0.173857	C-CP	Activated CD8
GSE15324_NAIVE_VS_ACTIVATED_CD8_TCELL_DN	0.0516602	C-CP	Activated CD8
GSE15324_NAIVE_VS_ACTIVATED_CD8_TCELL_DN	0.0318843	C-CP	Activated CD8
GSE15324_NAIVE_VS_ACTIVATED_CD8_TCELL_DN	0.11959	C-CP	Activated CD8
GSE15324_NAIVE_VS_ACTIVATED_CD8_TCELL_DN	0.152709	C-CP	Activated CD8
GSE15324_NAIVE_VS_ACTIVATED_CD8_TCELL_DN	0.0652295	C-CP	Activated CD8
GSE15324_NAIVE_VS_ACTIVATED_CD8_TCELL_DN	0.247807	C-CP	Activated CD8
GSE15324_NAIVE_VS_ACTIVATED_CD8_TCELL_DN	0.0354256	C-CP	Activated CD8
GSE15324_NAIVE_VS_ACTIVATED_CD8_TCELL_DN	0.0261784	C-CP	Activated CD8
GSE15324_NAIVE_VS_ACTIVATED_CD8_TCELL_DN	0.0254595	C-CP	Activated CD8
GSE15324_NAIVE_VS_ACTIVATED_CD8_TCELL_DN	0.110043	C-CP	Activated CD8
GSE15324_NAIVE_VS_ACTIVATED_CD8_TCELL_DN	0.068733	C-CP	Activated CD8
GSE15324_NAIVE_VS_ACTIVATED_CD8_TCELL_DN	0.245532	C-CP	Activated CD8
GSE15324_NAIVE_VS_ACTIVATED_CD8_TCELL_DN	0.0331561	C-CP	Activated CD8
GSE15324_NAIVE_VS_ACTIVATED_CD8_TCELL_DN	0.0425262	C-CP	Activated CD8
GSE15324_NAIVE_VS_ACTIVATED_CD8_TCELL_DN	0.103324	C-CP	Activated CD8
GSE15324_NAIVE_VS_ACTIVATED_CD8_TCELL_DN	-0.0296352	C-CP	Activated CD8
GSE15324_NAIVE_VS_ACTIVATED_CD8_TCELL_DN	0.088414	C-CP	Activated CD8
GSE15324_NAIVE_VS_ACTIVATED_CD8_TCELL_DN	0.257901	C-CP	Activated CD8
GSE15324_NAIVE_VS_ACTIVATED_CD8_TCELL_DN	0.00362295	C-CP	Activated CD8
GSE15324_NAIVE_VS_ACTIVATED_CD8_TCELL_DN	0.0289208	C-CP	Activated CD8
GSE15324_NAIVE_VS_ACTIVATED_CD8_TCELL_DN	0.0254099	C-CP	Activated CD8
GSE15324_NAIVE_VS_ACTIVATED_CD8_TCELL_DN	0.0650843	C-CP	Activated CD8
GSE15324_NAIVE_VS_ACTIVATED_CD8_TCELL_DN	-0.0428825	C-CP	Activated CD8
GSE15324_NAIVE_VS_ACTIVATED_CD8_TCELL_DN	0.177558	C-CP	Activated CD8
GSE15324_NAIVE_VS_ACTIVATED_CD8_TCELL_DN	-0.0271566	C-CP	Activated CD8
GSE15324_NAIVE_VS_ACTIVATED_CD8_TCELL_DN	0.0259003	C-CP	Activated CD8
GSE15324_NAIVE_VS_ACTIVATED_CD8_TCELL_DN	0.0426402	C-CP	Activated CD8
GSE15324_NAIVE_VS_ACTIVATED_CD8_TCELL_DN	-0.0408043	C-CP	Activated CD8
GSE15324_NAIVE_VS_ACTIVATED_CD8_TCELL_DN	0.0709356	C-CP	Activated CD8
GSE15324_NAIVE_VS_ACTIVATED_CD8_TCELL_DN	0.12146	C-CP	Activated CD8
GSE15324_NAIVE_VS_ACTIVATED_CD8_TCELL_DN	0.0678994	C-CP	Activated CD8
GSE15324_NAIVE_VS_ACTIVATED_CD8_TCELL_DN	0.174212	C-CP	Activated CD8
GSE15324_NAIVE_VS_ACTIVATED_CD8_TCELL_DN	0.111177	C-CP	Activated CD8
GSE15324_NAIVE_VS_ACTIVATED_CD8_TCELL_DN	0.0577101	C-CP	Activated CD8
GSE15324_NAIVE_VS_ACTIVATED_CD8_TCELL_DN	0.0631758	C-CP	Activated CD8
GSE15324_NAIVE_VS_ACTIVATED_CD8_TCELL_DN	0.259008	C-CP	Activated CD8
GSE15324_NAIVE_VS_ACTIVATED_CD8_TCELL_DN	0.0773838	C-CP	Activated CD8
GSE15324_NAIVE_VS_ACTIVATED_CD8_TCELL_DN	0.00877794	C-CP	Activated CD8
GSE15324_NAIVE_VS_ACTIVATED_CD8_TCELL_DN	0.131548	C-CP	Activated CD8
GSE15324_NAIVE_VS_ACTIVATED_CD8_TCELL_DN	0.143869	C-CP	Activated CD8
GSE15324_NAIVE_VS_ACTIVATED_CD8_TCELL_DN	0.0921178	C-CP	Activated CD8
GSE15324_NAIVE_VS_ACTIVATED_CD8_TCELL_DN	0.083149	C-CP	Activated CD8
GSE15324_NAIVE_VS_ACTIVATED_CD8_TCELL_DN	0.0847004	C-CP	Activated CD8
GSE15324_NAIVE_VS_ACTIVATED_CD8_TCELL_DN	0.0771068	C-CP	Activated CD8
GSE15324_NAIVE_VS_ACTIVATED_CD8_TCELL_DN	-0.0685938	C-CP	Activated CD8
GSE15324_NAIVE_VS_ACTIVATED_CD8_TCELL_DN	0.0670483	C-CP	Activated CD8
GSE15324_NAIVE_VS_ACTIVATED_CD8_TCELL_DN	0.0261883	C-CP	Activated CD8
GSE15324_NAIVE_VS_ACTIVATED_CD8_TCELL_DN	0.107469	C-CP	Activated CD8
GSE15324_NAIVE_VS_ACTIVATED_CD8_TCELL_DN	0.0110547	C-CP	Activated CD8
GSE15324_NAIVE_VS_ACTIVATED_CD8_TCELL_DN	0.0630142	C-CP	Activated CD8
GSE15324_NAIVE_VS_ACTIVATED_CD8_TCELL_DN	0.119755	C-CP	Activated CD8
GSE15324_NAIVE_VS_ACTIVATED_CD8_TCELL_DN	0.0683675	C-CP	Activated CD8
GSE15324_NAIVE_VS_ACTIVATED_CD8_TCELL_DN	0.138318	C-CP	Activated CD8
GSE15324_NAIVE_VS_ACTIVATED_CD8_TCELL_DN	0.0903497	C-CP	Activated CD8
GSE15324_NAIVE_VS_ACTIVATED_CD8_TCELL_DN	0.143034	C-CP	Activated CD8
GSE15324_NAIVE_VS_ACTIVATED_CD8_TCELL_DN	-0.0134083	C-CP	Activated CD8
GSE15324_NAIVE_VS_ACTIVATED_CD8_TCELL_DN	0.148327	C-CP	Activated CD8
GSE15324_NAIVE_VS_ACTIVATED_CD8_TCELL_DN	0.0356166	C-CP	Activated CD8
GSE15324_NAIVE_VS_ACTIVATED_CD8_TCELL_DN	-0.0214609	C-CP	Activated CD8
