# Supplementary material for: CDK4/6 Inhibitor Priming Enhances PD‐1 Blockade via Sellhi Neutrophil‐Induced Stat5a+ Progenitor Exhausted CD8+ T Cell
Source: Adv Sci (Weinh). 2025 Sep 11;12(44):e10501. doi: 10.1002/advs.202510501 (PMC12667468; doi:10.1002/advs.202510501)
Supplement: Supplementary file 8 — Supplemental Table 7 [file ADVS-12-e10501-s001.xlsx]

## Sheet: Sheet1
Supplementary Table 7：GSVA enrichment results of Effector CD8 between samples C-P and C-CP in GSE9650_EFFECTOR_VS_EXHAUSTED_CD8_TCELL_UP pathway
term	Pathway Activity Score	group	celltype
GSE9650_EFFECTOR_VS_EXHAUSTED_CD8_TCELL_UP	0.401214	C-P	Effector CD8
GSE9650_EFFECTOR_VS_EXHAUSTED_CD8_TCELL_UP	0.64408	C-P	Effector CD8
GSE9650_EFFECTOR_VS_EXHAUSTED_CD8_TCELL_UP	0.442385	C-P	Effector CD8
GSE9650_EFFECTOR_VS_EXHAUSTED_CD8_TCELL_UP	0.355363	C-P	Effector CD8
GSE9650_EFFECTOR_VS_EXHAUSTED_CD8_TCELL_UP	0.443102	C-P	Effector CD8
GSE9650_EFFECTOR_VS_EXHAUSTED_CD8_TCELL_UP	0.565071	C-P	Effector CD8
GSE9650_EFFECTOR_VS_EXHAUSTED_CD8_TCELL_UP	0.422842	C-P	Effector CD8
GSE9650_EFFECTOR_VS_EXHAUSTED_CD8_TCELL_UP	0.679598	C-P	Effector CD8
GSE9650_EFFECTOR_VS_EXHAUSTED_CD8_TCELL_UP	0.536425	C-P	Effector CD8
GSE9650_EFFECTOR_VS_EXHAUSTED_CD8_TCELL_UP	0.414763	C-P	Effector CD8
GSE9650_EFFECTOR_VS_EXHAUSTED_CD8_TCELL_UP	0.47779	C-P	Effector CD8
GSE9650_EFFECTOR_VS_EXHAUSTED_CD8_TCELL_UP	0.376287	C-P	Effector CD8
GSE9650_EFFECTOR_VS_EXHAUSTED_CD8_TCELL_UP	0.325073	C-P	Effector CD8
GSE9650_EFFECTOR_VS_EXHAUSTED_CD8_TCELL_UP	0.448961	C-P	Effector CD8
GSE9650_EFFECTOR_VS_EXHAUSTED_CD8_TCELL_UP	0.263767	C-P	Effector CD8
GSE9650_EFFECTOR_VS_EXHAUSTED_CD8_TCELL_UP	0.368493	C-P	Effector CD8
GSE9650_EFFECTOR_VS_EXHAUSTED_CD8_TCELL_UP	0.602047	C-P	Effector CD8
GSE9650_EFFECTOR_VS_EXHAUSTED_CD8_TCELL_UP	0.331558	C-P	Effector CD8
GSE9650_EFFECTOR_VS_EXHAUSTED_CD8_TCELL_UP	0.325238	C-P	Effector CD8
GSE9650_EFFECTOR_VS_EXHAUSTED_CD8_TCELL_UP	0.630088	C-P	Effector CD8
GSE9650_EFFECTOR_VS_EXHAUSTED_CD8_TCELL_UP	0.302919	C-P	Effector CD8
GSE9650_EFFECTOR_VS_EXHAUSTED_CD8_TCELL_UP	0.422298	C-P	Effector CD8
GSE9650_EFFECTOR_VS_EXHAUSTED_CD8_TCELL_UP	0.636138	C-P	Effector CD8
GSE9650_EFFECTOR_VS_EXHAUSTED_CD8_TCELL_UP	0.225907	C-P	Effector CD8
GSE9650_EFFECTOR_VS_EXHAUSTED_CD8_TCELL_UP	0.426784	C-P	Effector CD8
GSE9650_EFFECTOR_VS_EXHAUSTED_CD8_TCELL_UP	0.336033	C-P	Effector CD8
GSE9650_EFFECTOR_VS_EXHAUSTED_CD8_TCELL_UP	0.523064	C-P	Effector CD8
GSE9650_EFFECTOR_VS_EXHAUSTED_CD8_TCELL_UP	0.412418	C-P	Effector CD8
GSE9650_EFFECTOR_VS_EXHAUSTED_CD8_TCELL_UP	0.552826	C-P	Effector CD8
GSE9650_EFFECTOR_VS_EXHAUSTED_CD8_TCELL_UP	0.471638	C-P	Effector CD8
GSE9650_EFFECTOR_VS_EXHAUSTED_CD8_TCELL_UP	0.469325	C-P	Effector CD8
GSE9650_EFFECTOR_VS_EXHAUSTED_CD8_TCELL_UP	0.56191	C-P	Effector CD8
GSE9650_EFFECTOR_VS_EXHAUSTED_CD8_TCELL_UP	0.445159	C-P	Effector CD8
GSE9650_EFFECTOR_VS_EXHAUSTED_CD8_TCELL_UP	0.559109	C-P	Effector CD8
GSE9650_EFFECTOR_VS_EXHAUSTED_CD8_TCELL_UP	0.615118	C-P	Effector CD8
GSE9650_EFFECTOR_VS_EXHAUSTED_CD8_TCELL_UP	0.52499	C-P	Effector CD8
GSE9650_EFFECTOR_VS_EXHAUSTED_CD8_TCELL_UP	0.574769	C-P	Effector CD8
GSE9650_EFFECTOR_VS_EXHAUSTED_CD8_TCELL_UP	0.490886	C-P	Effector CD8
GSE9650_EFFECTOR_VS_EXHAUSTED_CD8_TCELL_UP	0.475425	C-P	Effector CD8
GSE9650_EFFECTOR_VS_EXHAUSTED_CD8_TCELL_UP	0.40031	C-P	Effector CD8
GSE9650_EFFECTOR_VS_EXHAUSTED_CD8_TCELL_UP	0.647533	C-P	Effector CD8
GSE9650_EFFECTOR_VS_EXHAUSTED_CD8_TCELL_UP	0.34243	C-P	Effector CD8
GSE9650_EFFECTOR_VS_EXHAUSTED_CD8_TCELL_UP	0.486327	C-P	Effector CD8
GSE9650_EFFECTOR_VS_EXHAUSTED_CD8_TCELL_UP	0.198858	C-P	Effector CD8
GSE9650_EFFECTOR_VS_EXHAUSTED_CD8_TCELL_UP	0.529394	C-P	Effector CD8
GSE9650_EFFECTOR_VS_EXHAUSTED_CD8_TCELL_UP	0.48451	C-P	Effector CD8
GSE9650_EFFECTOR_VS_EXHAUSTED_CD8_TCELL_UP	0.561766	C-P	Effector CD8
GSE9650_EFFECTOR_VS_EXHAUSTED_CD8_TCELL_UP	0.661092	C-P	Effector CD8
GSE9650_EFFECTOR_VS_EXHAUSTED_CD8_TCELL_UP	0.349305	C-P	Effector CD8
GSE9650_EFFECTOR_VS_EXHAUSTED_CD8_TCELL_UP	0.375039	C-P	Effector CD8
GSE9650_EFFECTOR_VS_EXHAUSTED_CD8_TCELL_UP	0.402064	C-P	Effector CD8
GSE9650_EFFECTOR_VS_EXHAUSTED_CD8_TCELL_UP	0.6459	C-P	Effector CD8
GSE9650_EFFECTOR_VS_EXHAUSTED_CD8_TCELL_UP	0.403415	C-P	Effector CD8
GSE9650_EFFECTOR_VS_EXHAUSTED_CD8_TCELL_UP	0.435703	C-P	Effector CD8
GSE9650_EFFECTOR_VS_EXHAUSTED_CD8_TCELL_UP	0.40862	C-P	Effector CD8
GSE9650_EFFECTOR_VS_EXHAUSTED_CD8_TCELL_UP	0.606802	C-P	Effector CD8
GSE9650_EFFECTOR_VS_EXHAUSTED_CD8_TCELL_UP	0.652381	C-P	Effector CD8
GSE9650_EFFECTOR_VS_EXHAUSTED_CD8_TCELL_UP	0.467427	C-P	Effector CD8
GSE9650_EFFECTOR_VS_EXHAUSTED_CD8_TCELL_UP	0.312817	C-P	Effector CD8
GSE9650_EFFECTOR_VS_EXHAUSTED_CD8_TCELL_UP	0.456487	C-P	Effector CD8
GSE9650_EFFECTOR_VS_EXHAUSTED_CD8_TCELL_UP	0.363991	C-P	Effector CD8
GSE9650_EFFECTOR_VS_EXHAUSTED_CD8_TCELL_UP	0.306057	C-P	Effector CD8
GSE9650_EFFECTOR_VS_EXHAUSTED_CD8_TCELL_UP	0.28362	C-P	Effector CD8
GSE9650_EFFECTOR_VS_EXHAUSTED_CD8_TCELL_UP	0.752619	C-P	Effector CD8
GSE9650_EFFECTOR_VS_EXHAUSTED_CD8_TCELL_UP	0.433569	C-P	Effector CD8
GSE9650_EFFECTOR_VS_EXHAUSTED_CD8_TCELL_UP	0.647224	C-P	Effector CD8
GSE9650_EFFECTOR_VS_EXHAUSTED_CD8_TCELL_UP	0.511446	C-P	Effector CD8
GSE9650_EFFECTOR_VS_EXHAUSTED_CD8_TCELL_UP	0.471051	C-P	Effector CD8
GSE9650_EFFECTOR_VS_EXHAUSTED_CD8_TCELL_UP	0.638477	C-P	Effector CD8
GSE9650_EFFECTOR_VS_EXHAUSTED_CD8_TCELL_UP	0.57946	C-P	Effector CD8
GSE9650_EFFECTOR_VS_EXHAUSTED_CD8_TCELL_UP	0.454655	C-P	Effector CD8
GSE9650_EFFECTOR_VS_EXHAUSTED_CD8_TCELL_UP	0.664577	C-P	Effector CD8
GSE9650_EFFECTOR_VS_EXHAUSTED_CD8_TCELL_UP	0.562285	C-P	Effector CD8
GSE9650_EFFECTOR_VS_EXHAUSTED_CD8_TCELL_UP	0.61556	C-P	Effector CD8
GSE9650_EFFECTOR_VS_EXHAUSTED_CD8_TCELL_UP	0.379647	C-P	Effector CD8
GSE9650_EFFECTOR_VS_EXHAUSTED_CD8_TCELL_UP	0.324129	C-P	Effector CD8
GSE9650_EFFECTOR_VS_EXHAUSTED_CD8_TCELL_UP	0.598516	C-P	Effector CD8
GSE9650_EFFECTOR_VS_EXHAUSTED_CD8_TCELL_UP	0.588295	C-P	Effector CD8
GSE9650_EFFECTOR_VS_EXHAUSTED_CD8_TCELL_UP	0.464331	C-P	Effector CD8
GSE9650_EFFECTOR_VS_EXHAUSTED_CD8_TCELL_UP	0.387333	C-P	Effector CD8
GSE9650_EFFECTOR_VS_EXHAUSTED_CD8_TCELL_UP	0.220085	C-P	Effector CD8
GSE9650_EFFECTOR_VS_EXHAUSTED_CD8_TCELL_UP	0.518485	C-P	Effector CD8
GSE9650_EFFECTOR_VS_EXHAUSTED_CD8_TCELL_UP	0.660745	C-P	Effector CD8
GSE9650_EFFECTOR_VS_EXHAUSTED_CD8_TCELL_UP	0.473022	C-P	Effector CD8
GSE9650_EFFECTOR_VS_EXHAUSTED_CD8_TCELL_UP	0.622837	C-P	Effector CD8
GSE9650_EFFECTOR_VS_EXHAUSTED_CD8_TCELL_UP	0.424234	C-P	Effector CD8
GSE9650_EFFECTOR_VS_EXHAUSTED_CD8_TCELL_UP	0.453806	C-P	Effector CD8
GSE9650_EFFECTOR_VS_EXHAUSTED_CD8_TCELL_UP	0.604725	C-P	Effector CD8
GSE9650_EFFECTOR_VS_EXHAUSTED_CD8_TCELL_UP	0.334648	C-P	Effector CD8
GSE9650_EFFECTOR_VS_EXHAUSTED_CD8_TCELL_UP	0.478069	C-P	Effector CD8
GSE9650_EFFECTOR_VS_EXHAUSTED_CD8_TCELL_UP	0.513806	C-P	Effector CD8
GSE9650_EFFECTOR_VS_EXHAUSTED_CD8_TCELL_UP	0.651429	C-P	Effector CD8
GSE9650_EFFECTOR_VS_EXHAUSTED_CD8_TCELL_UP	0.510563	C-P	Effector CD8
GSE9650_EFFECTOR_VS_EXHAUSTED_CD8_TCELL_UP	0.125857	C-P	Effector CD8
GSE9650_EFFECTOR_VS_EXHAUSTED_CD8_TCELL_UP	0.592146	C-P	Effector CD8
GSE9650_EFFECTOR_VS_EXHAUSTED_CD8_TCELL_UP	0.557346	C-P	Effector CD8
GSE9650_EFFECTOR_VS_EXHAUSTED_CD8_TCELL_UP	0.385445	C-P	Effector CD8
GSE9650_EFFECTOR_VS_EXHAUSTED_CD8_TCELL_UP	0.34331	C-P	Effector CD8
GSE9650_EFFECTOR_VS_EXHAUSTED_CD8_TCELL_UP	0.545247	C-P	Effector CD8
GSE9650_EFFECTOR_VS_EXHAUSTED_CD8_TCELL_UP	0.420781	C-P	Effector CD8
GSE9650_EFFECTOR_VS_EXHAUSTED_CD8_TCELL_UP	0.628565	C-P	Effector CD8
GSE9650_EFFECTOR_VS_EXHAUSTED_CD8_TCELL_UP	0.518432	C-P	Effector CD8
GSE9650_EFFECTOR_VS_EXHAUSTED_CD8_TCELL_UP	0.441043	C-P	Effector CD8
GSE9650_EFFECTOR_VS_EXHAUSTED_CD8_TCELL_UP	0.619349	C-P	Effector CD8
GSE9650_EFFECTOR_VS_EXHAUSTED_CD8_TCELL_UP	0.54795	C-P	Effector CD8
GSE9650_EFFECTOR_VS_EXHAUSTED_CD8_TCELL_UP	0.624915	C-P	Effector CD8
GSE9650_EFFECTOR_VS_EXHAUSTED_CD8_TCELL_UP	0.468137	C-P	Effector CD8
GSE9650_EFFECTOR_VS_EXHAUSTED_CD8_TCELL_UP	0.592631	C-P	Effector CD8
GSE9650_EFFECTOR_VS_EXHAUSTED_CD8_TCELL_UP	0.312833	C-P	Effector CD8
GSE9650_EFFECTOR_VS_EXHAUSTED_CD8_TCELL_UP	0.53455	C-P	Effector CD8
GSE9650_EFFECTOR_VS_EXHAUSTED_CD8_TCELL_UP	0.287758	C-P	Effector CD8
GSE9650_EFFECTOR_VS_EXHAUSTED_CD8_TCELL_UP	0.364467	C-P	Effector CD8
GSE9650_EFFECTOR_VS_EXHAUSTED_CD8_TCELL_UP	0.406931	C-P	Effector CD8
GSE9650_EFFECTOR_VS_EXHAUSTED_CD8_TCELL_UP	0.501172	C-P	Effector CD8
GSE9650_EFFECTOR_VS_EXHAUSTED_CD8_TCELL_UP	0.51095	C-P	Effector CD8
GSE9650_EFFECTOR_VS_EXHAUSTED_CD8_TCELL_UP	0.567456	C-P	Effector CD8
GSE9650_EFFECTOR_VS_EXHAUSTED_CD8_TCELL_UP	0.684398	C-P	Effector CD8
GSE9650_EFFECTOR_VS_EXHAUSTED_CD8_TCELL_UP	0.388235	C-P	Effector CD8
GSE9650_EFFECTOR_VS_EXHAUSTED_CD8_TCELL_UP	0.822352	C-P	Effector CD8
GSE9650_EFFECTOR_VS_EXHAUSTED_CD8_TCELL_UP	0.468155	C-P	Effector CD8
GSE9650_EFFECTOR_VS_EXHAUSTED_CD8_TCELL_UP	0.376351	C-P	Effector CD8
GSE9650_EFFECTOR_VS_EXHAUSTED_CD8_TCELL_UP	0.414265	C-P	Effector CD8
GSE9650_EFFECTOR_VS_EXHAUSTED_CD8_TCELL_UP	0.537465	C-P	Effector CD8
GSE9650_EFFECTOR_VS_EXHAUSTED_CD8_TCELL_UP	0.695713	C-P	Effector CD8
GSE9650_EFFECTOR_VS_EXHAUSTED_CD8_TCELL_UP	0.407906	C-P	Effector CD8
GSE9650_EFFECTOR_VS_EXHAUSTED_CD8_TCELL_UP	0.412467	C-P	Effector CD8
GSE9650_EFFECTOR_VS_EXHAUSTED_CD8_TCELL_UP	0.49566	C-P	Effector CD8
GSE9650_EFFECTOR_VS_EXHAUSTED_CD8_TCELL_UP	0.421054	C-P	Effector CD8
GSE9650_EFFECTOR_VS_EXHAUSTED_CD8_TCELL_UP	0.616136	C-P	Effector CD8
GSE9650_EFFECTOR_VS_EXHAUSTED_CD8_TCELL_UP	0.609014	C-P	Effector CD8
GSE9650_EFFECTOR_VS_EXHAUSTED_CD8_TCELL_UP	0.306699	C-P	Effector CD8
GSE9650_EFFECTOR_VS_EXHAUSTED_CD8_TCELL_UP	0.576579	C-P	Effector CD8
GSE9650_EFFECTOR_VS_EXHAUSTED_CD8_TCELL_UP	0.40924	C-P	Effector CD8
GSE9650_EFFECTOR_VS_EXHAUSTED_CD8_TCELL_UP	0.409822	C-P	Effector CD8
GSE9650_EFFECTOR_VS_EXHAUSTED_CD8_TCELL_UP	0.457342	C-P	Effector CD8
GSE9650_EFFECTOR_VS_EXHAUSTED_CD8_TCELL_UP	0.688453	C-P	Effector CD8
GSE9650_EFFECTOR_VS_EXHAUSTED_CD8_TCELL_UP	0.507612	C-P	Effector CD8
GSE9650_EFFECTOR_VS_EXHAUSTED_CD8_TCELL_UP	0.626676	C-P	Effector CD8
GSE9650_EFFECTOR_VS_EXHAUSTED_CD8_TCELL_UP	0.406304	C-P	Effector CD8
GSE9650_EFFECTOR_VS_EXHAUSTED_CD8_TCELL_UP	0.662788	C-P	Effector CD8
GSE9650_EFFECTOR_VS_EXHAUSTED_CD8_TCELL_UP	0.405414	C-P	Effector CD8
GSE9650_EFFECTOR_VS_EXHAUSTED_CD8_TCELL_UP	0.594637	C-P	Effector CD8
GSE9650_EFFECTOR_VS_EXHAUSTED_CD8_TCELL_UP	0.759241	C-P	Effector CD8
GSE9650_EFFECTOR_VS_EXHAUSTED_CD8_TCELL_UP	0.653217	C-P	Effector CD8
GSE9650_EFFECTOR_VS_EXHAUSTED_CD8_TCELL_UP	0.379508	C-P	Effector CD8
GSE9650_EFFECTOR_VS_EXHAUSTED_CD8_TCELL_UP	0.410415	C-P	Effector CD8
GSE9650_EFFECTOR_VS_EXHAUSTED_CD8_TCELL_UP	0.311376	C-P	Effector CD8
GSE9650_EFFECTOR_VS_EXHAUSTED_CD8_TCELL_UP	0.491003	C-P	Effector CD8
GSE9650_EFFECTOR_VS_EXHAUSTED_CD8_TCELL_UP	0.509768	C-P	Effector CD8
GSE9650_EFFECTOR_VS_EXHAUSTED_CD8_TCELL_UP	0.551524	C-P	Effector CD8
GSE9650_EFFECTOR_VS_EXHAUSTED_CD8_TCELL_UP	0.415071	C-P	Effector CD8
GSE9650_EFFECTOR_VS_EXHAUSTED_CD8_TCELL_UP	0.550535	C-P	Effector CD8
GSE9650_EFFECTOR_VS_EXHAUSTED_CD8_TCELL_UP	0.669882	C-P	Effector CD8
GSE9650_EFFECTOR_VS_EXHAUSTED_CD8_TCELL_UP	0.599757	C-P	Effector CD8
GSE9650_EFFECTOR_VS_EXHAUSTED_CD8_TCELL_UP	0.512277	C-P	Effector CD8
GSE9650_EFFECTOR_VS_EXHAUSTED_CD8_TCELL_UP	0.632102	C-P	Effector CD8
GSE9650_EFFECTOR_VS_EXHAUSTED_CD8_TCELL_UP	0.461236	C-P	Effector CD8
GSE9650_EFFECTOR_VS_EXHAUSTED_CD8_TCELL_UP	0.591029	C-P	Effector CD8
GSE9650_EFFECTOR_VS_EXHAUSTED_CD8_TCELL_UP	0.440299	C-P	Effector CD8
GSE9650_EFFECTOR_VS_EXHAUSTED_CD8_TCELL_UP	0.413294	C-P	Effector CD8
GSE9650_EFFECTOR_VS_EXHAUSTED_CD8_TCELL_UP	0.325085	C-P	Effector CD8
GSE9650_EFFECTOR_VS_EXHAUSTED_CD8_TCELL_UP	0.624879	C-P	Effector CD8
GSE9650_EFFECTOR_VS_EXHAUSTED_CD8_TCELL_UP	0.639743	C-P	Effector CD8
GSE9650_EFFECTOR_VS_EXHAUSTED_CD8_TCELL_UP	0.234495	C-P	Effector CD8
GSE9650_EFFECTOR_VS_EXHAUSTED_CD8_TCELL_UP	0.640778	C-P	Effector CD8
GSE9650_EFFECTOR_VS_EXHAUSTED_CD8_TCELL_UP	0.699767	C-P	Effector CD8
GSE9650_EFFECTOR_VS_EXHAUSTED_CD8_TCELL_UP	0.460357	C-P	Effector CD8
GSE9650_EFFECTOR_VS_EXHAUSTED_CD8_TCELL_UP	0.632097	C-P	Effector CD8
GSE9650_EFFECTOR_VS_EXHAUSTED_CD8_TCELL_UP	0.53942	C-P	Effector CD8
GSE9650_EFFECTOR_VS_EXHAUSTED_CD8_TCELL_UP	0.439839	C-P	Effector CD8
GSE9650_EFFECTOR_VS_EXHAUSTED_CD8_TCELL_UP	0.38711	C-P	Effector CD8
GSE9650_EFFECTOR_VS_EXHAUSTED_CD8_TCELL_UP	0.314118	C-P	Effector CD8
GSE9650_EFFECTOR_VS_EXHAUSTED_CD8_TCELL_UP	0.547796	C-P	Effector CD8
GSE9650_EFFECTOR_VS_EXHAUSTED_CD8_TCELL_UP	0.476471	C-P	Effector CD8
GSE9650_EFFECTOR_VS_EXHAUSTED_CD8_TCELL_UP	0.540386	C-P	Effector CD8
GSE9650_EFFECTOR_VS_EXHAUSTED_CD8_TCELL_UP	0.452972	C-P	Effector CD8
GSE9650_EFFECTOR_VS_EXHAUSTED_CD8_TCELL_UP	0.626506	C-P	Effector CD8
GSE9650_EFFECTOR_VS_EXHAUSTED_CD8_TCELL_UP	0.4016	C-P	Effector CD8
GSE9650_EFFECTOR_VS_EXHAUSTED_CD8_TCELL_UP	0.315964	C-P	Effector CD8
GSE9650_EFFECTOR_VS_EXHAUSTED_CD8_TCELL_UP	0.622373	C-P	Effector CD8
GSE9650_EFFECTOR_VS_EXHAUSTED_CD8_TCELL_UP	0.309586	C-P	Effector CD8
GSE9650_EFFECTOR_VS_EXHAUSTED_CD8_TCELL_UP	0.371463	C-P	Effector CD8
GSE9650_EFFECTOR_VS_EXHAUSTED_CD8_TCELL_UP	0.485116	C-P	Effector CD8
GSE9650_EFFECTOR_VS_EXHAUSTED_CD8_TCELL_UP	0.654494	C-P	Effector CD8
GSE9650_EFFECTOR_VS_EXHAUSTED_CD8_TCELL_UP	0.470338	C-P	Effector CD8
GSE9650_EFFECTOR_VS_EXHAUSTED_CD8_TCELL_UP	0.452104	C-P	Effector CD8
GSE9650_EFFECTOR_VS_EXHAUSTED_CD8_TCELL_UP	0.428317	C-P	Effector CD8
GSE9650_EFFECTOR_VS_EXHAUSTED_CD8_TCELL_UP	0.509631	C-P	Effector CD8
GSE9650_EFFECTOR_VS_EXHAUSTED_CD8_TCELL_UP	0.61771	C-P	Effector CD8
GSE9650_EFFECTOR_VS_EXHAUSTED_CD8_TCELL_UP	0.431196	C-P	Effector CD8
GSE9650_EFFECTOR_VS_EXHAUSTED_CD8_TCELL_UP	0.655995	C-P	Effector CD8
GSE9650_EFFECTOR_VS_EXHAUSTED_CD8_TCELL_UP	0.42259	C-P	Effector CD8
GSE9650_EFFECTOR_VS_EXHAUSTED_CD8_TCELL_UP	0.537832	C-P	Effector CD8
GSE9650_EFFECTOR_VS_EXHAUSTED_CD8_TCELL_UP	0.362284	C-P	Effector CD8
GSE9650_EFFECTOR_VS_EXHAUSTED_CD8_TCELL_UP	0.397423	C-P	Effector CD8
GSE9650_EFFECTOR_VS_EXHAUSTED_CD8_TCELL_UP	0.662415	C-P	Effector CD8
GSE9650_EFFECTOR_VS_EXHAUSTED_CD8_TCELL_UP	0.31484	C-P	Effector CD8
GSE9650_EFFECTOR_VS_EXHAUSTED_CD8_TCELL_UP	0.840335	C-P	Effector CD8
GSE9650_EFFECTOR_VS_EXHAUSTED_CD8_TCELL_UP	0.457208	C-P	Effector CD8
GSE9650_EFFECTOR_VS_EXHAUSTED_CD8_TCELL_UP	0.524896	C-P	Effector CD8
GSE9650_EFFECTOR_VS_EXHAUSTED_CD8_TCELL_UP	0.532064	C-P	Effector CD8
GSE9650_EFFECTOR_VS_EXHAUSTED_CD8_TCELL_UP	0.757035	C-P	Effector CD8
GSE9650_EFFECTOR_VS_EXHAUSTED_CD8_TCELL_UP	0.545267	C-P	Effector CD8
GSE9650_EFFECTOR_VS_EXHAUSTED_CD8_TCELL_UP	0.315098	C-P	Effector CD8
GSE9650_EFFECTOR_VS_EXHAUSTED_CD8_TCELL_UP	0.55031	C-P	Effector CD8
GSE9650_EFFECTOR_VS_EXHAUSTED_CD8_TCELL_UP	0.474603	C-P	Effector CD8
GSE9650_EFFECTOR_VS_EXHAUSTED_CD8_TCELL_UP	0.485987	C-P	Effector CD8
GSE9650_EFFECTOR_VS_EXHAUSTED_CD8_TCELL_UP	0.58991	C-P	Effector CD8
GSE9650_EFFECTOR_VS_EXHAUSTED_CD8_TCELL_UP	0.482733	C-P	Effector CD8
GSE9650_EFFECTOR_VS_EXHAUSTED_CD8_TCELL_UP	0.509696	C-P	Effector CD8
GSE9650_EFFECTOR_VS_EXHAUSTED_CD8_TCELL_UP	0.710917	C-P	Effector CD8
GSE9650_EFFECTOR_VS_EXHAUSTED_CD8_TCELL_UP	0.445396	C-P	Effector CD8
GSE9650_EFFECTOR_VS_EXHAUSTED_CD8_TCELL_UP	0.719436	C-P	Effector CD8
GSE9650_EFFECTOR_VS_EXHAUSTED_CD8_TCELL_UP	0.414012	C-P	Effector CD8
GSE9650_EFFECTOR_VS_EXHAUSTED_CD8_TCELL_UP	0.686669	C-P	Effector CD8
GSE9650_EFFECTOR_VS_EXHAUSTED_CD8_TCELL_UP	0.28089	C-P	Effector CD8
GSE9650_EFFECTOR_VS_EXHAUSTED_CD8_TCELL_UP	0.277583	C-P	Effector CD8
GSE9650_EFFECTOR_VS_EXHAUSTED_CD8_TCELL_UP	0.46451	C-P	Effector CD8
GSE9650_EFFECTOR_VS_EXHAUSTED_CD8_TCELL_UP	0.609113	C-P	Effector CD8
GSE9650_EFFECTOR_VS_EXHAUSTED_CD8_TCELL_UP	0.603841	C-P	Effector CD8
GSE9650_EFFECTOR_VS_EXHAUSTED_CD8_TCELL_UP	0.469739	C-P	Effector CD8
GSE9650_EFFECTOR_VS_EXHAUSTED_CD8_TCELL_UP	0.641451	C-P	Effector CD8
GSE9650_EFFECTOR_VS_EXHAUSTED_CD8_TCELL_UP	0.829348	C-P	Effector CD8
GSE9650_EFFECTOR_VS_EXHAUSTED_CD8_TCELL_UP	0.476973	C-P	Effector CD8
GSE9650_EFFECTOR_VS_EXHAUSTED_CD8_TCELL_UP	0.368696	C-P	Effector CD8
GSE9650_EFFECTOR_VS_EXHAUSTED_CD8_TCELL_UP	0.512503	C-P	Effector CD8
GSE9650_EFFECTOR_VS_EXHAUSTED_CD8_TCELL_UP	0.650131	C-P	Effector CD8
GSE9650_EFFECTOR_VS_EXHAUSTED_CD8_TCELL_UP	0.221163	C-P	Effector CD8
GSE9650_EFFECTOR_VS_EXHAUSTED_CD8_TCELL_UP	0.680195	C-P	Effector CD8
GSE9650_EFFECTOR_VS_EXHAUSTED_CD8_TCELL_UP	0.499617	C-P	Effector CD8
GSE9650_EFFECTOR_VS_EXHAUSTED_CD8_TCELL_UP	0.398677	C-P	Effector CD8
GSE9650_EFFECTOR_VS_EXHAUSTED_CD8_TCELL_UP	0.666398	C-P	Effector CD8
GSE9650_EFFECTOR_VS_EXHAUSTED_CD8_TCELL_UP	0.558812	C-P	Effector CD8
GSE9650_EFFECTOR_VS_EXHAUSTED_CD8_TCELL_UP	0.498854	C-P	Effector CD8
GSE9650_EFFECTOR_VS_EXHAUSTED_CD8_TCELL_UP	0.383905	C-P	Effector CD8
GSE9650_EFFECTOR_VS_EXHAUSTED_CD8_TCELL_UP	0.48756	C-P	Effector CD8
GSE9650_EFFECTOR_VS_EXHAUSTED_CD8_TCELL_UP	0.670685	C-P	Effector CD8
GSE9650_EFFECTOR_VS_EXHAUSTED_CD8_TCELL_UP	0.453438	C-P	Effector CD8
GSE9650_EFFECTOR_VS_EXHAUSTED_CD8_TCELL_UP	0.391843	C-P	Effector CD8
GSE9650_EFFECTOR_VS_EXHAUSTED_CD8_TCELL_UP	0.329865	C-P	Effector CD8
GSE9650_EFFECTOR_VS_EXHAUSTED_CD8_TCELL_UP	0.580792	C-P	Effector CD8
GSE9650_EFFECTOR_VS_EXHAUSTED_CD8_TCELL_UP	0.586483	C-P	Effector CD8
GSE9650_EFFECTOR_VS_EXHAUSTED_CD8_TCELL_UP	0.433225	C-P	Effector CD8
GSE9650_EFFECTOR_VS_EXHAUSTED_CD8_TCELL_UP	0.544886	C-P	Effector CD8
GSE9650_EFFECTOR_VS_EXHAUSTED_CD8_TCELL_UP	0.60949	C-P	Effector CD8
GSE9650_EFFECTOR_VS_EXHAUSTED_CD8_TCELL_UP	0.447007	C-P	Effector CD8
GSE9650_EFFECTOR_VS_EXHAUSTED_CD8_TCELL_UP	0.336222	C-P	Effector CD8
GSE9650_EFFECTOR_VS_EXHAUSTED_CD8_TCELL_UP	0.412715	C-P	Effector CD8
GSE9650_EFFECTOR_VS_EXHAUSTED_CD8_TCELL_UP	0.319911	C-P	Effector CD8
GSE9650_EFFECTOR_VS_EXHAUSTED_CD8_TCELL_UP	0.430783	C-P	Effector CD8
GSE9650_EFFECTOR_VS_EXHAUSTED_CD8_TCELL_UP	0.55894	C-P	Effector CD8
GSE9650_EFFECTOR_VS_EXHAUSTED_CD8_TCELL_UP	0.408435	C-P	Effector CD8
GSE9650_EFFECTOR_VS_EXHAUSTED_CD8_TCELL_UP	0.454009	C-P	Effector CD8
GSE9650_EFFECTOR_VS_EXHAUSTED_CD8_TCELL_UP	0.538954	C-P	Effector CD8
GSE9650_EFFECTOR_VS_EXHAUSTED_CD8_TCELL_UP	0.549565	C-P	Effector CD8
GSE9650_EFFECTOR_VS_EXHAUSTED_CD8_TCELL_UP	0.473302	C-P	Effector CD8
GSE9650_EFFECTOR_VS_EXHAUSTED_CD8_TCELL_UP	0.304953	C-P	Effector CD8
GSE9650_EFFECTOR_VS_EXHAUSTED_CD8_TCELL_UP	0.489713	C-P	Effector CD8
GSE9650_EFFECTOR_VS_EXHAUSTED_CD8_TCELL_UP	0.44571	C-P	Effector CD8
GSE9650_EFFECTOR_VS_EXHAUSTED_CD8_TCELL_UP	0.423984	C-P	Effector CD8
GSE9650_EFFECTOR_VS_EXHAUSTED_CD8_TCELL_UP	0.744429	C-P	Effector CD8
GSE9650_EFFECTOR_VS_EXHAUSTED_CD8_TCELL_UP	0.457733	C-P	Effector CD8
GSE9650_EFFECTOR_VS_EXHAUSTED_CD8_TCELL_UP	0.56751	C-P	Effector CD8
GSE9650_EFFECTOR_VS_EXHAUSTED_CD8_TCELL_UP	0.496404	C-P	Effector CD8
GSE9650_EFFECTOR_VS_EXHAUSTED_CD8_TCELL_UP	0.559278	C-P	Effector CD8
GSE9650_EFFECTOR_VS_EXHAUSTED_CD8_TCELL_UP	0.420379	C-P	Effector CD8
GSE9650_EFFECTOR_VS_EXHAUSTED_CD8_TCELL_UP	0.53498	C-P	Effector CD8
GSE9650_EFFECTOR_VS_EXHAUSTED_CD8_TCELL_UP	0.389655	C-P	Effector CD8
GSE9650_EFFECTOR_VS_EXHAUSTED_CD8_TCELL_UP	0.329988	C-P	Effector CD8
GSE9650_EFFECTOR_VS_EXHAUSTED_CD8_TCELL_UP	0.553897	C-P	Effector CD8
GSE9650_EFFECTOR_VS_EXHAUSTED_CD8_TCELL_UP	0.557609	C-P	Effector CD8
GSE9650_EFFECTOR_VS_EXHAUSTED_CD8_TCELL_UP	0.429238	C-P	Effector CD8
GSE9650_EFFECTOR_VS_EXHAUSTED_CD8_TCELL_UP	0.595087	C-P	Effector CD8
GSE9650_EFFECTOR_VS_EXHAUSTED_CD8_TCELL_UP	0.550737	C-P	Effector CD8
GSE9650_EFFECTOR_VS_EXHAUSTED_CD8_TCELL_UP	0.378846	C-P	Effector CD8
GSE9650_EFFECTOR_VS_EXHAUSTED_CD8_TCELL_UP	0.781103	C-P	Effector CD8
GSE9650_EFFECTOR_VS_EXHAUSTED_CD8_TCELL_UP	0.289917	C-P	Effector CD8
GSE9650_EFFECTOR_VS_EXHAUSTED_CD8_TCELL_UP	0.459082	C-P	Effector CD8
GSE9650_EFFECTOR_VS_EXHAUSTED_CD8_TCELL_UP	0.615499	C-P	Effector CD8
GSE9650_EFFECTOR_VS_EXHAUSTED_CD8_TCELL_UP	0.440824	C-P	Effector CD8
GSE9650_EFFECTOR_VS_EXHAUSTED_CD8_TCELL_UP	0.431235	C-P	Effector CD8
GSE9650_EFFECTOR_VS_EXHAUSTED_CD8_TCELL_UP	0.593859	C-P	Effector CD8
GSE9650_EFFECTOR_VS_EXHAUSTED_CD8_TCELL_UP	0.485917	C-P	Effector CD8
GSE9650_EFFECTOR_VS_EXHAUSTED_CD8_TCELL_UP	0.533316	C-P	Effector CD8
GSE9650_EFFECTOR_VS_EXHAUSTED_CD8_TCELL_UP	0.412521	C-P	Effector CD8
GSE9650_EFFECTOR_VS_EXHAUSTED_CD8_TCELL_UP	0.48873	C-P	Effector CD8
GSE9650_EFFECTOR_VS_EXHAUSTED_CD8_TCELL_UP	0.345842	C-P	Effector CD8
GSE9650_EFFECTOR_VS_EXHAUSTED_CD8_TCELL_UP	0.274841	C-P	Effector CD8
GSE9650_EFFECTOR_VS_EXHAUSTED_CD8_TCELL_UP	0.60412	C-P	Effector CD8
GSE9650_EFFECTOR_VS_EXHAUSTED_CD8_TCELL_UP	0.508161	C-P	Effector CD8
GSE9650_EFFECTOR_VS_EXHAUSTED_CD8_TCELL_UP	0.48056	C-P	Effector CD8
GSE9650_EFFECTOR_VS_EXHAUSTED_CD8_TCELL_UP	0.420628	C-P	Effector CD8
GSE9650_EFFECTOR_VS_EXHAUSTED_CD8_TCELL_UP	0.484611	C-P	Effector CD8
GSE9650_EFFECTOR_VS_EXHAUSTED_CD8_TCELL_UP	0.438945	C-P	Effector CD8
GSE9650_EFFECTOR_VS_EXHAUSTED_CD8_TCELL_UP	0.373837	C-P	Effector CD8
GSE9650_EFFECTOR_VS_EXHAUSTED_CD8_TCELL_UP	0.506186	C-P	Effector CD8
GSE9650_EFFECTOR_VS_EXHAUSTED_CD8_TCELL_UP	0.583161	C-P	Effector CD8
GSE9650_EFFECTOR_VS_EXHAUSTED_CD8_TCELL_UP	0.371789	C-P	Effector CD8
GSE9650_EFFECTOR_VS_EXHAUSTED_CD8_TCELL_UP	0.45852	C-P	Effector CD8
GSE9650_EFFECTOR_VS_EXHAUSTED_CD8_TCELL_UP	0.360485	C-P	Effector CD8
GSE9650_EFFECTOR_VS_EXHAUSTED_CD8_TCELL_UP	0.586751	C-P	Effector CD8
GSE9650_EFFECTOR_VS_EXHAUSTED_CD8_TCELL_UP	0.377639	C-P	Effector CD8
GSE9650_EFFECTOR_VS_EXHAUSTED_CD8_TCELL_UP	0.416536	C-P	Effector CD8
GSE9650_EFFECTOR_VS_EXHAUSTED_CD8_TCELL_UP	0.393828	C-P	Effector CD8
GSE9650_EFFECTOR_VS_EXHAUSTED_CD8_TCELL_UP	0.502969	C-P	Effector CD8
GSE9650_EFFECTOR_VS_EXHAUSTED_CD8_TCELL_UP	0.416673	C-P	Effector CD8
GSE9650_EFFECTOR_VS_EXHAUSTED_CD8_TCELL_UP	0.519929	C-P	Effector CD8
GSE9650_EFFECTOR_VS_EXHAUSTED_CD8_TCELL_UP	0.441733	C-P	Effector CD8
GSE9650_EFFECTOR_VS_EXHAUSTED_CD8_TCELL_UP	0.329188	C-P	Effector CD8
GSE9650_EFFECTOR_VS_EXHAUSTED_CD8_TCELL_UP	0.369585	C-P	Effector CD8
GSE9650_EFFECTOR_VS_EXHAUSTED_CD8_TCELL_UP	0.396576	C-P	Effector CD8
GSE9650_EFFECTOR_VS_EXHAUSTED_CD8_TCELL_UP	0.477159	C-P	Effector CD8
GSE9650_EFFECTOR_VS_EXHAUSTED_CD8_TCELL_UP	0.480362	C-P	Effector CD8
GSE9650_EFFECTOR_VS_EXHAUSTED_CD8_TCELL_UP	0.527694	C-P	Effector CD8
GSE9650_EFFECTOR_VS_EXHAUSTED_CD8_TCELL_UP	0.280192	C-P	Effector CD8
GSE9650_EFFECTOR_VS_EXHAUSTED_CD8_TCELL_UP	0.687717	C-P	Effector CD8
GSE9650_EFFECTOR_VS_EXHAUSTED_CD8_TCELL_UP	0.472656	C-P	Effector CD8
GSE9650_EFFECTOR_VS_EXHAUSTED_CD8_TCELL_UP	0.590642	C-P	Effector CD8
GSE9650_EFFECTOR_VS_EXHAUSTED_CD8_TCELL_UP	0.473457	C-P	Effector CD8
GSE9650_EFFECTOR_VS_EXHAUSTED_CD8_TCELL_UP	0.500599	C-P	Effector CD8
GSE9650_EFFECTOR_VS_EXHAUSTED_CD8_TCELL_UP	0.566289	C-P	Effector CD8
GSE9650_EFFECTOR_VS_EXHAUSTED_CD8_TCELL_UP	0.393633	C-P	Effector CD8
GSE9650_EFFECTOR_VS_EXHAUSTED_CD8_TCELL_UP	0.385839	C-P	Effector CD8
GSE9650_EFFECTOR_VS_EXHAUSTED_CD8_TCELL_UP	0.521114	C-P	Effector CD8
GSE9650_EFFECTOR_VS_EXHAUSTED_CD8_TCELL_UP	0.612409	C-P	Effector CD8
GSE9650_EFFECTOR_VS_EXHAUSTED_CD8_TCELL_UP	0.688308	C-P	Effector CD8
GSE9650_EFFECTOR_VS_EXHAUSTED_CD8_TCELL_UP	0.669005	C-P	Effector CD8
GSE9650_EFFECTOR_VS_EXHAUSTED_CD8_TCELL_UP	0.584459	C-P	Effector CD8
GSE9650_EFFECTOR_VS_EXHAUSTED_CD8_TCELL_UP	0.460942	C-P	Effector CD8
GSE9650_EFFECTOR_VS_EXHAUSTED_CD8_TCELL_UP	0.405907	C-CP	Effector CD8
GSE9650_EFFECTOR_VS_EXHAUSTED_CD8_TCELL_UP	0.757321	C-CP	Effector CD8
GSE9650_EFFECTOR_VS_EXHAUSTED_CD8_TCELL_UP	0.30653	C-CP	Effector CD8
GSE9650_EFFECTOR_VS_EXHAUSTED_CD8_TCELL_UP	0.443339	C-CP	Effector CD8
GSE9650_EFFECTOR_VS_EXHAUSTED_CD8_TCELL_UP	0.334784	C-CP	Effector CD8
GSE9650_EFFECTOR_VS_EXHAUSTED_CD8_TCELL_UP	0.495843	C-CP	Effector CD8
GSE9650_EFFECTOR_VS_EXHAUSTED_CD8_TCELL_UP	0.33123	C-CP	Effector CD8
GSE9650_EFFECTOR_VS_EXHAUSTED_CD8_TCELL_UP	0.713697	C-CP	Effector CD8
GSE9650_EFFECTOR_VS_EXHAUSTED_CD8_TCELL_UP	0.52976	C-CP	Effector CD8
GSE9650_EFFECTOR_VS_EXHAUSTED_CD8_TCELL_UP	0.358327	C-CP	Effector CD8
GSE9650_EFFECTOR_VS_EXHAUSTED_CD8_TCELL_UP	0.44955	C-CP	Effector CD8
GSE9650_EFFECTOR_VS_EXHAUSTED_CD8_TCELL_UP	0.235927	C-CP	Effector CD8
GSE9650_EFFECTOR_VS_EXHAUSTED_CD8_TCELL_UP	0.426648	C-CP	Effector CD8
GSE9650_EFFECTOR_VS_EXHAUSTED_CD8_TCELL_UP	0.501741	C-CP	Effector CD8
GSE9650_EFFECTOR_VS_EXHAUSTED_CD8_TCELL_UP	0.394531	C-CP	Effector CD8
GSE9650_EFFECTOR_VS_EXHAUSTED_CD8_TCELL_UP	0.448119	C-CP	Effector CD8
GSE9650_EFFECTOR_VS_EXHAUSTED_CD8_TCELL_UP	0.340412	C-CP	Effector CD8
GSE9650_EFFECTOR_VS_EXHAUSTED_CD8_TCELL_UP	0.408902	C-CP	Effector CD8
GSE9650_EFFECTOR_VS_EXHAUSTED_CD8_TCELL_UP	0.452236	C-CP	Effector CD8
GSE9650_EFFECTOR_VS_EXHAUSTED_CD8_TCELL_UP	0.359414	C-CP	Effector CD8
GSE9650_EFFECTOR_VS_EXHAUSTED_CD8_TCELL_UP	0.499967	C-CP	Effector CD8
GSE9650_EFFECTOR_VS_EXHAUSTED_CD8_TCELL_UP	0.452353	C-CP	Effector CD8
GSE9650_EFFECTOR_VS_EXHAUSTED_CD8_TCELL_UP	0.491166	C-CP	Effector CD8
GSE9650_EFFECTOR_VS_EXHAUSTED_CD8_TCELL_UP	0.524892	C-CP	Effector CD8
GSE9650_EFFECTOR_VS_EXHAUSTED_CD8_TCELL_UP	0.532278	C-CP	Effector CD8
GSE9650_EFFECTOR_VS_EXHAUSTED_CD8_TCELL_UP	0.498981	C-CP	Effector CD8
GSE9650_EFFECTOR_VS_EXHAUSTED_CD8_TCELL_UP	0.691452	C-CP	Effector CD8
GSE9650_EFFECTOR_VS_EXHAUSTED_CD8_TCELL_UP	0.638212	C-CP	Effector CD8
GSE9650_EFFECTOR_VS_EXHAUSTED_CD8_TCELL_UP	0.310393	C-CP	Effector CD8
GSE9650_EFFECTOR_VS_EXHAUSTED_CD8_TCELL_UP	0.446679	C-CP	Effector CD8
GSE9650_EFFECTOR_VS_EXHAUSTED_CD8_TCELL_UP	0.588438	C-CP	Effector CD8
GSE9650_EFFECTOR_VS_EXHAUSTED_CD8_TCELL_UP	0.284969	C-CP	Effector CD8
GSE9650_EFFECTOR_VS_EXHAUSTED_CD8_TCELL_UP	0.283369	C-CP	Effector CD8
GSE9650_EFFECTOR_VS_EXHAUSTED_CD8_TCELL_UP	0.528955	C-CP	Effector CD8
GSE9650_EFFECTOR_VS_EXHAUSTED_CD8_TCELL_UP	0.723556	C-CP	Effector CD8
GSE9650_EFFECTOR_VS_EXHAUSTED_CD8_TCELL_UP	0.255242	C-CP	Effector CD8
GSE9650_EFFECTOR_VS_EXHAUSTED_CD8_TCELL_UP	0.504823	C-CP	Effector CD8
GSE9650_EFFECTOR_VS_EXHAUSTED_CD8_TCELL_UP	0.328167	C-CP	Effector CD8
GSE9650_EFFECTOR_VS_EXHAUSTED_CD8_TCELL_UP	0.459636	C-CP	Effector CD8
GSE9650_EFFECTOR_VS_EXHAUSTED_CD8_TCELL_UP	0.497758	C-CP	Effector CD8
GSE9650_EFFECTOR_VS_EXHAUSTED_CD8_TCELL_UP	0.612805	C-CP	Effector CD8
GSE9650_EFFECTOR_VS_EXHAUSTED_CD8_TCELL_UP	0.316968	C-CP	Effector CD8
GSE9650_EFFECTOR_VS_EXHAUSTED_CD8_TCELL_UP	0.351875	C-CP	Effector CD8
GSE9650_EFFECTOR_VS_EXHAUSTED_CD8_TCELL_UP	0.631318	C-CP	Effector CD8
GSE9650_EFFECTOR_VS_EXHAUSTED_CD8_TCELL_UP	0.518606	C-CP	Effector CD8
GSE9650_EFFECTOR_VS_EXHAUSTED_CD8_TCELL_UP	0.394652	C-CP	Effector CD8
GSE9650_EFFECTOR_VS_EXHAUSTED_CD8_TCELL_UP	0.413003	C-CP	Effector CD8
GSE9650_EFFECTOR_VS_EXHAUSTED_CD8_TCELL_UP	0.431532	C-CP	Effector CD8
GSE9650_EFFECTOR_VS_EXHAUSTED_CD8_TCELL_UP	0.576143	C-CP	Effector CD8
GSE9650_EFFECTOR_VS_EXHAUSTED_CD8_TCELL_UP	0.266781	C-CP	Effector CD8
GSE9650_EFFECTOR_VS_EXHAUSTED_CD8_TCELL_UP	0.400891	C-CP	Effector CD8
GSE9650_EFFECTOR_VS_EXHAUSTED_CD8_TCELL_UP	0.396127	C-CP	Effector CD8
GSE9650_EFFECTOR_VS_EXHAUSTED_CD8_TCELL_UP	0.605633	C-CP	Effector CD8
GSE9650_EFFECTOR_VS_EXHAUSTED_CD8_TCELL_UP	0.601368	C-CP	Effector CD8
GSE9650_EFFECTOR_VS_EXHAUSTED_CD8_TCELL_UP	0.425162	C-CP	Effector CD8
GSE9650_EFFECTOR_VS_EXHAUSTED_CD8_TCELL_UP	0.40508	C-CP	Effector CD8
GSE9650_EFFECTOR_VS_EXHAUSTED_CD8_TCELL_UP	0.473627	C-CP	Effector CD8
GSE9650_EFFECTOR_VS_EXHAUSTED_CD8_TCELL_UP	0.312176	C-CP	Effector CD8
GSE9650_EFFECTOR_VS_EXHAUSTED_CD8_TCELL_UP	0.363555	C-CP	Effector CD8
GSE9650_EFFECTOR_VS_EXHAUSTED_CD8_TCELL_UP	0.596545	C-CP	Effector CD8
GSE9650_EFFECTOR_VS_EXHAUSTED_CD8_TCELL_UP	0.379515	C-CP	Effector CD8
GSE9650_EFFECTOR_VS_EXHAUSTED_CD8_TCELL_UP	0.397082	C-CP	Effector CD8
GSE9650_EFFECTOR_VS_EXHAUSTED_CD8_TCELL_UP	0.281649	C-CP	Effector CD8
GSE9650_EFFECTOR_VS_EXHAUSTED_CD8_TCELL_UP	0.423936	C-CP	Effector CD8
GSE9650_EFFECTOR_VS_EXHAUSTED_CD8_TCELL_UP	0.456649	C-CP	Effector CD8
GSE9650_EFFECTOR_VS_EXHAUSTED_CD8_TCELL_UP	0.171416	C-CP	Effector CD8
GSE9650_EFFECTOR_VS_EXHAUSTED_CD8_TCELL_UP	0.46537	C-CP	Effector CD8
GSE9650_EFFECTOR_VS_EXHAUSTED_CD8_TCELL_UP	0.515754	C-CP	Effector CD8
GSE9650_EFFECTOR_VS_EXHAUSTED_CD8_TCELL_UP	0.334324	C-CP	Effector CD8
GSE9650_EFFECTOR_VS_EXHAUSTED_CD8_TCELL_UP	0.393133	C-CP	Effector CD8
GSE9650_EFFECTOR_VS_EXHAUSTED_CD8_TCELL_UP	0.540237	C-CP	Effector CD8
GSE9650_EFFECTOR_VS_EXHAUSTED_CD8_TCELL_UP	0.393674	C-CP	Effector CD8
GSE9650_EFFECTOR_VS_EXHAUSTED_CD8_TCELL_UP	0.505486	C-CP	Effector CD8
GSE9650_EFFECTOR_VS_EXHAUSTED_CD8_TCELL_UP	0.462011	C-CP	Effector CD8
GSE9650_EFFECTOR_VS_EXHAUSTED_CD8_TCELL_UP	0.559658	C-CP	Effector CD8
GSE9650_EFFECTOR_VS_EXHAUSTED_CD8_TCELL_UP	0.270508	C-CP	Effector CD8
GSE9650_EFFECTOR_VS_EXHAUSTED_CD8_TCELL_UP	0.372641	C-CP	Effector CD8
GSE9650_EFFECTOR_VS_EXHAUSTED_CD8_TCELL_UP	0.543569	C-CP	Effector CD8
GSE9650_EFFECTOR_VS_EXHAUSTED_CD8_TCELL_UP	0.38129	C-CP	Effector CD8
GSE9650_EFFECTOR_VS_EXHAUSTED_CD8_TCELL_UP	0.382611	C-CP	Effector CD8
GSE9650_EFFECTOR_VS_EXHAUSTED_CD8_TCELL_UP	0.214606	C-CP	Effector CD8
GSE9650_EFFECTOR_VS_EXHAUSTED_CD8_TCELL_UP	0.403317	C-CP	Effector CD8
GSE9650_EFFECTOR_VS_EXHAUSTED_CD8_TCELL_UP	0.681747	C-CP	Effector CD8
GSE9650_EFFECTOR_VS_EXHAUSTED_CD8_TCELL_UP	0.574938	C-CP	Effector CD8
GSE9650_EFFECTOR_VS_EXHAUSTED_CD8_TCELL_UP	0.309263	C-CP	Effector CD8
GSE9650_EFFECTOR_VS_EXHAUSTED_CD8_TCELL_UP	0.490465	C-CP	Effector CD8
GSE9650_EFFECTOR_VS_EXHAUSTED_CD8_TCELL_UP	0.642511	C-CP	Effector CD8
GSE9650_EFFECTOR_VS_EXHAUSTED_CD8_TCELL_UP	0.575459	C-CP	Effector CD8
GSE9650_EFFECTOR_VS_EXHAUSTED_CD8_TCELL_UP	0.297278	C-CP	Effector CD8
GSE9650_EFFECTOR_VS_EXHAUSTED_CD8_TCELL_UP	0.343011	C-CP	Effector CD8
GSE9650_EFFECTOR_VS_EXHAUSTED_CD8_TCELL_UP	0.334021	C-CP	Effector CD8
GSE9650_EFFECTOR_VS_EXHAUSTED_CD8_TCELL_UP	0.281475	C-CP	Effector CD8
GSE9650_EFFECTOR_VS_EXHAUSTED_CD8_TCELL_UP	0.440239	C-CP	Effector CD8
GSE9650_EFFECTOR_VS_EXHAUSTED_CD8_TCELL_UP	0.663877	C-CP	Effector CD8
GSE9650_EFFECTOR_VS_EXHAUSTED_CD8_TCELL_UP	0.568365	C-CP	Effector CD8
GSE9650_EFFECTOR_VS_EXHAUSTED_CD8_TCELL_UP	0.50215	C-CP	Effector CD8
GSE9650_EFFECTOR_VS_EXHAUSTED_CD8_TCELL_UP	0.563735	C-CP	Effector CD8
GSE9650_EFFECTOR_VS_EXHAUSTED_CD8_TCELL_UP	0.418836	C-CP	Effector CD8
GSE9650_EFFECTOR_VS_EXHAUSTED_CD8_TCELL_UP	0.463189	C-CP	Effector CD8
GSE9650_EFFECTOR_VS_EXHAUSTED_CD8_TCELL_UP	0.489406	C-CP	Effector CD8
GSE9650_EFFECTOR_VS_EXHAUSTED_CD8_TCELL_UP	0.31759	C-CP	Effector CD8
GSE9650_EFFECTOR_VS_EXHAUSTED_CD8_TCELL_UP	0.465347	C-CP	Effector CD8
GSE9650_EFFECTOR_VS_EXHAUSTED_CD8_TCELL_UP	0.346081	C-CP	Effector CD8
GSE9650_EFFECTOR_VS_EXHAUSTED_CD8_TCELL_UP	0.454429	C-CP	Effector CD8
GSE9650_EFFECTOR_VS_EXHAUSTED_CD8_TCELL_UP	0.362876	C-CP	Effector CD8
GSE9650_EFFECTOR_VS_EXHAUSTED_CD8_TCELL_UP	0.549332	C-CP	Effector CD8
GSE9650_EFFECTOR_VS_EXHAUSTED_CD8_TCELL_UP	0.439849	C-CP	Effector CD8
GSE9650_EFFECTOR_VS_EXHAUSTED_CD8_TCELL_UP	0.649517	C-CP	Effector CD8
GSE9650_EFFECTOR_VS_EXHAUSTED_CD8_TCELL_UP	0.658446	C-CP	Effector CD8
GSE9650_EFFECTOR_VS_EXHAUSTED_CD8_TCELL_UP	0.27927	C-CP	Effector CD8
GSE9650_EFFECTOR_VS_EXHAUSTED_CD8_TCELL_UP	0.567123	C-CP	Effector CD8
GSE9650_EFFECTOR_VS_EXHAUSTED_CD8_TCELL_UP	0.50093	C-CP	Effector CD8
GSE9650_EFFECTOR_VS_EXHAUSTED_CD8_TCELL_UP	0.685434	C-CP	Effector CD8
GSE9650_EFFECTOR_VS_EXHAUSTED_CD8_TCELL_UP	0.32696	C-CP	Effector CD8
GSE9650_EFFECTOR_VS_EXHAUSTED_CD8_TCELL_UP	0.536123	C-CP	Effector CD8
GSE9650_EFFECTOR_VS_EXHAUSTED_CD8_TCELL_UP	0.547152	C-CP	Effector CD8
GSE9650_EFFECTOR_VS_EXHAUSTED_CD8_TCELL_UP	0.326403	C-CP	Effector CD8
GSE9650_EFFECTOR_VS_EXHAUSTED_CD8_TCELL_UP	0.44028	C-CP	Effector CD8
GSE9650_EFFECTOR_VS_EXHAUSTED_CD8_TCELL_UP	0.635283	C-CP	Effector CD8
GSE9650_EFFECTOR_VS_EXHAUSTED_CD8_TCELL_UP	0.559255	C-CP	Effector CD8
