# Supplementary material for: CDK4/6 Inhibitor Priming Enhances PD‐1 Blockade via Sellhi Neutrophil‐Induced Stat5a+ Progenitor Exhausted CD8+ T Cell
Source: Adv Sci (Weinh). 2025 Sep 11;12(44):e10501. doi: 10.1002/advs.202510501 (PMC12667468; doi:10.1002/advs.202510501)
Supplement: Supplementary file 10 — Supplemental Table 9 [file ADVS-12-e10501-s005.xlsx]

## Sheet: Sheet1
Supplementary Table 9：GSVA enrichment results of Exhausted CD8 between samples C-P and C-CP in Progenitor Exhausted CD8+ T Cell Signature pathway
term	Pathway Activity Score	group	celltype2
Progenitor Exhausted CD8+ T Cell Signature	1.9218	C-P	Exhausted CD8
Progenitor Exhausted CD8+ T Cell Signature	1.46502	C-P	Exhausted CD8
Progenitor Exhausted CD8+ T Cell Signature	1.39688	C-P	Exhausted CD8
Progenitor Exhausted CD8+ T Cell Signature	1.78075	C-P	Exhausted CD8
Progenitor Exhausted CD8+ T Cell Signature	1.41972	C-P	Exhausted CD8
Progenitor Exhausted CD8+ T Cell Signature	0.631716	C-P	Exhausted CD8
Progenitor Exhausted CD8+ T Cell Signature	1.25442	C-P	Exhausted CD8
Progenitor Exhausted CD8+ T Cell Signature	0.814398	C-P	Exhausted CD8
Progenitor Exhausted CD8+ T Cell Signature	0.647633	C-P	Exhausted CD8
Progenitor Exhausted CD8+ T Cell Signature	1.41233	C-P	Exhausted CD8
Progenitor Exhausted CD8+ T Cell Signature	2.31559	C-P	Exhausted CD8
Progenitor Exhausted CD8+ T Cell Signature	2.18914	C-P	Exhausted CD8
Progenitor Exhausted CD8+ T Cell Signature	1.69569	C-P	Exhausted CD8
Progenitor Exhausted CD8+ T Cell Signature	1.82963	C-P	Exhausted CD8
Progenitor Exhausted CD8+ T Cell Signature	1.8209	C-P	Exhausted CD8
Progenitor Exhausted CD8+ T Cell Signature	1.29035	C-P	Exhausted CD8
Progenitor Exhausted CD8+ T Cell Signature	0.964021	C-P	Exhausted CD8
Progenitor Exhausted CD8+ T Cell Signature	1.12263	C-P	Exhausted CD8
Progenitor Exhausted CD8+ T Cell Signature	1.5096	C-P	Exhausted CD8
Progenitor Exhausted CD8+ T Cell Signature	1.43031	C-P	Exhausted CD8
Progenitor Exhausted CD8+ T Cell Signature	0.217696	C-P	Exhausted CD8
Progenitor Exhausted CD8+ T Cell Signature	1.14691	C-P	Exhausted CD8
Progenitor Exhausted CD8+ T Cell Signature	2.44924	C-P	Exhausted CD8
Progenitor Exhausted CD8+ T Cell Signature	1.28671	C-P	Exhausted CD8
Progenitor Exhausted CD8+ T Cell Signature	1.53032	C-P	Exhausted CD8
Progenitor Exhausted CD8+ T Cell Signature	2.48831	C-P	Exhausted CD8
Progenitor Exhausted CD8+ T Cell Signature	1.4257	C-P	Exhausted CD8
Progenitor Exhausted CD8+ T Cell Signature	1.63837	C-P	Exhausted CD8
Progenitor Exhausted CD8+ T Cell Signature	1.68081	C-P	Exhausted CD8
Progenitor Exhausted CD8+ T Cell Signature	1.1044	C-P	Exhausted CD8
Progenitor Exhausted CD8+ T Cell Signature	0.277933	C-P	Exhausted CD8
Progenitor Exhausted CD8+ T Cell Signature	1.29392	C-P	Exhausted CD8
Progenitor Exhausted CD8+ T Cell Signature	1.63384	C-P	Exhausted CD8
Progenitor Exhausted CD8+ T Cell Signature	1.58955	C-P	Exhausted CD8
Progenitor Exhausted CD8+ T Cell Signature	1.91083	C-P	Exhausted CD8
Progenitor Exhausted CD8+ T Cell Signature	1.32938	C-P	Exhausted CD8
Progenitor Exhausted CD8+ T Cell Signature	1.7871	C-P	Exhausted CD8
Progenitor Exhausted CD8+ T Cell Signature	1.68034	C-P	Exhausted CD8
Progenitor Exhausted CD8+ T Cell Signature	2.27256	C-P	Exhausted CD8
Progenitor Exhausted CD8+ T Cell Signature	0.952681	C-P	Exhausted CD8
Progenitor Exhausted CD8+ T Cell Signature	1.68693	C-P	Exhausted CD8
Progenitor Exhausted CD8+ T Cell Signature	2.0846	C-P	Exhausted CD8
Progenitor Exhausted CD8+ T Cell Signature	1.38839	C-P	Exhausted CD8
Progenitor Exhausted CD8+ T Cell Signature	2.33348	C-P	Exhausted CD8
Progenitor Exhausted CD8+ T Cell Signature	0.754584	C-P	Exhausted CD8
Progenitor Exhausted CD8+ T Cell Signature	2.63275	C-P	Exhausted CD8
Progenitor Exhausted CD8+ T Cell Signature	1.35452	C-P	Exhausted CD8
Progenitor Exhausted CD8+ T Cell Signature	1.30822	C-P	Exhausted CD8
Progenitor Exhausted CD8+ T Cell Signature	0.69974	C-P	Exhausted CD8
Progenitor Exhausted CD8+ T Cell Signature	1.32257	C-P	Exhausted CD8
Progenitor Exhausted CD8+ T Cell Signature	0.812628	C-P	Exhausted CD8
Progenitor Exhausted CD8+ T Cell Signature	1.68882	C-P	Exhausted CD8
Progenitor Exhausted CD8+ T Cell Signature	0.795011	C-P	Exhausted CD8
Progenitor Exhausted CD8+ T Cell Signature	2.08325	C-P	Exhausted CD8
Progenitor Exhausted CD8+ T Cell Signature	0.865705	C-P	Exhausted CD8
Progenitor Exhausted CD8+ T Cell Signature	1.60791	C-P	Exhausted CD8
Progenitor Exhausted CD8+ T Cell Signature	1.52522	C-P	Exhausted CD8
Progenitor Exhausted CD8+ T Cell Signature	1.70157	C-P	Exhausted CD8
Progenitor Exhausted CD8+ T Cell Signature	1.35712	C-P	Exhausted CD8
Progenitor Exhausted CD8+ T Cell Signature	1.31026	C-P	Exhausted CD8
Progenitor Exhausted CD8+ T Cell Signature	1.59204	C-P	Exhausted CD8
Progenitor Exhausted CD8+ T Cell Signature	1.37777	C-P	Exhausted CD8
Progenitor Exhausted CD8+ T Cell Signature	1.98952	C-P	Exhausted CD8
Progenitor Exhausted CD8+ T Cell Signature	1.05538	C-P	Exhausted CD8
Progenitor Exhausted CD8+ T Cell Signature	2.20796	C-P	Exhausted CD8
Progenitor Exhausted CD8+ T Cell Signature	1.21049	C-P	Exhausted CD8
Progenitor Exhausted CD8+ T Cell Signature	1.47741	C-P	Exhausted CD8
Progenitor Exhausted CD8+ T Cell Signature	1.25734	C-P	Exhausted CD8
Progenitor Exhausted CD8+ T Cell Signature	1.99988	C-P	Exhausted CD8
Progenitor Exhausted CD8+ T Cell Signature	1.07034	C-P	Exhausted CD8
Progenitor Exhausted CD8+ T Cell Signature	1.76783	C-P	Exhausted CD8
Progenitor Exhausted CD8+ T Cell Signature	1.7437	C-P	Exhausted CD8
Progenitor Exhausted CD8+ T Cell Signature	1.92435	C-P	Exhausted CD8
Progenitor Exhausted CD8+ T Cell Signature	1.81042	C-P	Exhausted CD8
Progenitor Exhausted CD8+ T Cell Signature	2.08387	C-P	Exhausted CD8
Progenitor Exhausted CD8+ T Cell Signature	1.45499	C-P	Exhausted CD8
Progenitor Exhausted CD8+ T Cell Signature	2.20086	C-P	Exhausted CD8
Progenitor Exhausted CD8+ T Cell Signature	1.55995	C-P	Exhausted CD8
Progenitor Exhausted CD8+ T Cell Signature	0.842831	C-P	Exhausted CD8
Progenitor Exhausted CD8+ T Cell Signature	2.10512	C-P	Exhausted CD8
Progenitor Exhausted CD8+ T Cell Signature	0.690591	C-P	Exhausted CD8
Progenitor Exhausted CD8+ T Cell Signature	1.35234	C-P	Exhausted CD8
Progenitor Exhausted CD8+ T Cell Signature	0.82101	C-P	Exhausted CD8
Progenitor Exhausted CD8+ T Cell Signature	2.12288	C-P	Exhausted CD8
Progenitor Exhausted CD8+ T Cell Signature	1.86356	C-P	Exhausted CD8
Progenitor Exhausted CD8+ T Cell Signature	1.59701	C-P	Exhausted CD8
Progenitor Exhausted CD8+ T Cell Signature	1.00943	C-P	Exhausted CD8
Progenitor Exhausted CD8+ T Cell Signature	2.23543	C-P	Exhausted CD8
Progenitor Exhausted CD8+ T Cell Signature	1.923	C-P	Exhausted CD8
Progenitor Exhausted CD8+ T Cell Signature	1.54223	C-P	Exhausted CD8
Progenitor Exhausted CD8+ T Cell Signature	2.46013	C-P	Exhausted CD8
Progenitor Exhausted CD8+ T Cell Signature	1.57502	C-P	Exhausted CD8
Progenitor Exhausted CD8+ T Cell Signature	1.78334	C-P	Exhausted CD8
Progenitor Exhausted CD8+ T Cell Signature	1.05719	C-P	Exhausted CD8
Progenitor Exhausted CD8+ T Cell Signature	1.38156	C-P	Exhausted CD8
Progenitor Exhausted CD8+ T Cell Signature	0.98244	C-P	Exhausted CD8
Progenitor Exhausted CD8+ T Cell Signature	0.917199	C-P	Exhausted CD8
Progenitor Exhausted CD8+ T Cell Signature	1.62605	C-P	Exhausted CD8
Progenitor Exhausted CD8+ T Cell Signature	1.44523	C-P	Exhausted CD8
Progenitor Exhausted CD8+ T Cell Signature	1.27315	C-P	Exhausted CD8
Progenitor Exhausted CD8+ T Cell Signature	1.23395	C-P	Exhausted CD8
Progenitor Exhausted CD8+ T Cell Signature	1.67142	C-P	Exhausted CD8
Progenitor Exhausted CD8+ T Cell Signature	1.46629	C-P	Exhausted CD8
Progenitor Exhausted CD8+ T Cell Signature	1.21575	C-P	Exhausted CD8
Progenitor Exhausted CD8+ T Cell Signature	1.04462	C-P	Exhausted CD8
Progenitor Exhausted CD8+ T Cell Signature	1.75567	C-P	Exhausted CD8
Progenitor Exhausted CD8+ T Cell Signature	1.23843	C-P	Exhausted CD8
Progenitor Exhausted CD8+ T Cell Signature	1.01143	C-P	Exhausted CD8
Progenitor Exhausted CD8+ T Cell Signature	0.799307	C-P	Exhausted CD8
Progenitor Exhausted CD8+ T Cell Signature	1.5943	C-P	Exhausted CD8
Progenitor Exhausted CD8+ T Cell Signature	0.781934	C-P	Exhausted CD8
Progenitor Exhausted CD8+ T Cell Signature	1.45812	C-P	Exhausted CD8
Progenitor Exhausted CD8+ T Cell Signature	1.05246	C-P	Exhausted CD8
Progenitor Exhausted CD8+ T Cell Signature	1.08417	C-P	Exhausted CD8
Progenitor Exhausted CD8+ T Cell Signature	1.96966	C-P	Exhausted CD8
Progenitor Exhausted CD8+ T Cell Signature	1.83819	C-P	Exhausted CD8
Progenitor Exhausted CD8+ T Cell Signature	1.64842	C-P	Exhausted CD8
Progenitor Exhausted CD8+ T Cell Signature	2.38618	C-P	Exhausted CD8
Progenitor Exhausted CD8+ T Cell Signature	1.37311	C-P	Exhausted CD8
Progenitor Exhausted CD8+ T Cell Signature	1.32554	C-P	Exhausted CD8
Progenitor Exhausted CD8+ T Cell Signature	0.696045	C-P	Exhausted CD8
Progenitor Exhausted CD8+ T Cell Signature	1.08995	C-P	Exhausted CD8
Progenitor Exhausted CD8+ T Cell Signature	0.564123	C-P	Exhausted CD8
Progenitor Exhausted CD8+ T Cell Signature	1.02697	C-P	Exhausted CD8
Progenitor Exhausted CD8+ T Cell Signature	1.26809	C-P	Exhausted CD8
Progenitor Exhausted CD8+ T Cell Signature	1.65539	C-P	Exhausted CD8
Progenitor Exhausted CD8+ T Cell Signature	1.56796	C-P	Exhausted CD8
Progenitor Exhausted CD8+ T Cell Signature	0.973458	C-P	Exhausted CD8
Progenitor Exhausted CD8+ T Cell Signature	1.5479	C-P	Exhausted CD8
Progenitor Exhausted CD8+ T Cell Signature	2.28022	C-P	Exhausted CD8
Progenitor Exhausted CD8+ T Cell Signature	1.25665	C-P	Exhausted CD8
Progenitor Exhausted CD8+ T Cell Signature	1.28034	C-P	Exhausted CD8
Progenitor Exhausted CD8+ T Cell Signature	2.0821	C-P	Exhausted CD8
Progenitor Exhausted CD8+ T Cell Signature	2.03548	C-P	Exhausted CD8
Progenitor Exhausted CD8+ T Cell Signature	1.40774	C-P	Exhausted CD8
Progenitor Exhausted CD8+ T Cell Signature	1.3909	C-P	Exhausted CD8
Progenitor Exhausted CD8+ T Cell Signature	1.71917	C-P	Exhausted CD8
Progenitor Exhausted CD8+ T Cell Signature	1.98637	C-P	Exhausted CD8
Progenitor Exhausted CD8+ T Cell Signature	1.35891	C-P	Exhausted CD8
Progenitor Exhausted CD8+ T Cell Signature	0.979207	C-P	Exhausted CD8
Progenitor Exhausted CD8+ T Cell Signature	0.540162	C-P	Exhausted CD8
Progenitor Exhausted CD8+ T Cell Signature	1.65243	C-P	Exhausted CD8
Progenitor Exhausted CD8+ T Cell Signature	2.86255	C-P	Exhausted CD8
Progenitor Exhausted CD8+ T Cell Signature	1.6785	C-P	Exhausted CD8
Progenitor Exhausted CD8+ T Cell Signature	1.51986	C-P	Exhausted CD8
Progenitor Exhausted CD8+ T Cell Signature	1.57655	C-P	Exhausted CD8
Progenitor Exhausted CD8+ T Cell Signature	0.437917	C-P	Exhausted CD8
Progenitor Exhausted CD8+ T Cell Signature	0.722397	C-P	Exhausted CD8
Progenitor Exhausted CD8+ T Cell Signature	2.20168	C-P	Exhausted CD8
Progenitor Exhausted CD8+ T Cell Signature	0.429344	C-P	Exhausted CD8
Progenitor Exhausted CD8+ T Cell Signature	1.42293	C-P	Exhausted CD8
Progenitor Exhausted CD8+ T Cell Signature	1.51418	C-P	Exhausted CD8
Progenitor Exhausted CD8+ T Cell Signature	0.974549	C-P	Exhausted CD8
Progenitor Exhausted CD8+ T Cell Signature	1.44565	C-P	Exhausted CD8
Progenitor Exhausted CD8+ T Cell Signature	1.65308	C-P	Exhausted CD8
Progenitor Exhausted CD8+ T Cell Signature	1.47167	C-P	Exhausted CD8
Progenitor Exhausted CD8+ T Cell Signature	0.751018	C-P	Exhausted CD8
Progenitor Exhausted CD8+ T Cell Signature	1.08103	C-P	Exhausted CD8
Progenitor Exhausted CD8+ T Cell Signature	1.48038	C-P	Exhausted CD8
Progenitor Exhausted CD8+ T Cell Signature	2.17573	C-P	Exhausted CD8
Progenitor Exhausted CD8+ T Cell Signature	0.831266	C-P	Exhausted CD8
Progenitor Exhausted CD8+ T Cell Signature	0.885343	C-P	Exhausted CD8
Progenitor Exhausted CD8+ T Cell Signature	1.96969	C-P	Exhausted CD8
Progenitor Exhausted CD8+ T Cell Signature	1.37061	C-P	Exhausted CD8
Progenitor Exhausted CD8+ T Cell Signature	1.24793	C-P	Exhausted CD8
Progenitor Exhausted CD8+ T Cell Signature	1.4234	C-P	Exhausted CD8
Progenitor Exhausted CD8+ T Cell Signature	1.2412	C-P	Exhausted CD8
Progenitor Exhausted CD8+ T Cell Signature	0.814254	C-P	Exhausted CD8
Progenitor Exhausted CD8+ T Cell Signature	1.70638	C-P	Exhausted CD8
Progenitor Exhausted CD8+ T Cell Signature	1.57765	C-P	Exhausted CD8
Progenitor Exhausted CD8+ T Cell Signature	1.80123	C-P	Exhausted CD8
Progenitor Exhausted CD8+ T Cell Signature	1.29144	C-P	Exhausted CD8
Progenitor Exhausted CD8+ T Cell Signature	1.76317	C-P	Exhausted CD8
Progenitor Exhausted CD8+ T Cell Signature	2.34546	C-P	Exhausted CD8
Progenitor Exhausted CD8+ T Cell Signature	1.6607	C-P	Exhausted CD8
Progenitor Exhausted CD8+ T Cell Signature	1.42427	C-P	Exhausted CD8
Progenitor Exhausted CD8+ T Cell Signature	2.1433	C-P	Exhausted CD8
Progenitor Exhausted CD8+ T Cell Signature	1.10366	C-P	Exhausted CD8
Progenitor Exhausted CD8+ T Cell Signature	2.10982	C-P	Exhausted CD8
Progenitor Exhausted CD8+ T Cell Signature	2.31029	C-P	Exhausted CD8
Progenitor Exhausted CD8+ T Cell Signature	0.940427	C-P	Exhausted CD8
Progenitor Exhausted CD8+ T Cell Signature	1.58124	C-P	Exhausted CD8
Progenitor Exhausted CD8+ T Cell Signature	1.61448	C-P	Exhausted CD8
Progenitor Exhausted CD8+ T Cell Signature	1.61608	C-P	Exhausted CD8
Progenitor Exhausted CD8+ T Cell Signature	1.77809	C-P	Exhausted CD8
Progenitor Exhausted CD8+ T Cell Signature	1.38757	C-P	Exhausted CD8
Progenitor Exhausted CD8+ T Cell Signature	0.979253	C-P	Exhausted CD8
Progenitor Exhausted CD8+ T Cell Signature	1.26077	C-P	Exhausted CD8
Progenitor Exhausted CD8+ T Cell Signature	1.49648	C-P	Exhausted CD8
Progenitor Exhausted CD8+ T Cell Signature	0.785667	C-P	Exhausted CD8
Progenitor Exhausted CD8+ T Cell Signature	1.65144	C-P	Exhausted CD8
Progenitor Exhausted CD8+ T Cell Signature	1.75853	C-P	Exhausted CD8
Progenitor Exhausted CD8+ T Cell Signature	1.15126	C-P	Exhausted CD8
Progenitor Exhausted CD8+ T Cell Signature	1.03764	C-P	Exhausted CD8
Progenitor Exhausted CD8+ T Cell Signature	1.73576	C-P	Exhausted CD8
Progenitor Exhausted CD8+ T Cell Signature	1.96237	C-P	Exhausted CD8
Progenitor Exhausted CD8+ T Cell Signature	0.95091	C-P	Exhausted CD8
Progenitor Exhausted CD8+ T Cell Signature	1.1294	C-P	Exhausted CD8
Progenitor Exhausted CD8+ T Cell Signature	1.23413	C-P	Exhausted CD8
Progenitor Exhausted CD8+ T Cell Signature	2.19407	C-P	Exhausted CD8
Progenitor Exhausted CD8+ T Cell Signature	1.77785	C-P	Exhausted CD8
Progenitor Exhausted CD8+ T Cell Signature	2.47241	C-P	Exhausted CD8
Progenitor Exhausted CD8+ T Cell Signature	1.32127	C-P	Exhausted CD8
Progenitor Exhausted CD8+ T Cell Signature	1.21163	C-P	Exhausted CD8
Progenitor Exhausted CD8+ T Cell Signature	1.55607	C-P	Exhausted CD8
Progenitor Exhausted CD8+ T Cell Signature	1.68505	C-P	Exhausted CD8
Progenitor Exhausted CD8+ T Cell Signature	1.59032	C-P	Exhausted CD8
Progenitor Exhausted CD8+ T Cell Signature	1.15863	C-P	Exhausted CD8
Progenitor Exhausted CD8+ T Cell Signature	2.35504	C-P	Exhausted CD8
Progenitor Exhausted CD8+ T Cell Signature	1.23339	C-P	Exhausted CD8
Progenitor Exhausted CD8+ T Cell Signature	1.7578	C-P	Exhausted CD8
Progenitor Exhausted CD8+ T Cell Signature	1.20732	C-P	Exhausted CD8
Progenitor Exhausted CD8+ T Cell Signature	1.23769	C-P	Exhausted CD8
Progenitor Exhausted CD8+ T Cell Signature	1.86283	C-P	Exhausted CD8
Progenitor Exhausted CD8+ T Cell Signature	1.88822	C-P	Exhausted CD8
Progenitor Exhausted CD8+ T Cell Signature	1.62976	C-P	Exhausted CD8
Progenitor Exhausted CD8+ T Cell Signature	1.82229	C-P	Exhausted CD8
Progenitor Exhausted CD8+ T Cell Signature	1.4298	C-P	Exhausted CD8
Progenitor Exhausted CD8+ T Cell Signature	0.920175	C-P	Exhausted CD8
Progenitor Exhausted CD8+ T Cell Signature	2.6609	C-P	Exhausted CD8
Progenitor Exhausted CD8+ T Cell Signature	2.19271	C-P	Exhausted CD8
Progenitor Exhausted CD8+ T Cell Signature	1.95783	C-P	Exhausted CD8
Progenitor Exhausted CD8+ T Cell Signature	1.95967	C-P	Exhausted CD8
Progenitor Exhausted CD8+ T Cell Signature	0.397254	C-P	Exhausted CD8
Progenitor Exhausted CD8+ T Cell Signature	1.37897	C-P	Exhausted CD8
Progenitor Exhausted CD8+ T Cell Signature	2.25974	C-P	Exhausted CD8
Progenitor Exhausted CD8+ T Cell Signature	1.79595	C-P	Exhausted CD8
Progenitor Exhausted CD8+ T Cell Signature	0.877205	C-P	Exhausted CD8
Progenitor Exhausted CD8+ T Cell Signature	2.43264	C-P	Exhausted CD8
Progenitor Exhausted CD8+ T Cell Signature	1.97133	C-P	Exhausted CD8
Progenitor Exhausted CD8+ T Cell Signature	1.62522	C-P	Exhausted CD8
Progenitor Exhausted CD8+ T Cell Signature	1.87692	C-P	Exhausted CD8
Progenitor Exhausted CD8+ T Cell Signature	1.01317	C-P	Exhausted CD8
Progenitor Exhausted CD8+ T Cell Signature	1.51165	C-P	Exhausted CD8
Progenitor Exhausted CD8+ T Cell Signature	1.54546	C-P	Exhausted CD8
Progenitor Exhausted CD8+ T Cell Signature	1.15386	C-P	Exhausted CD8
Progenitor Exhausted CD8+ T Cell Signature	1.42033	C-P	Exhausted CD8
Progenitor Exhausted CD8+ T Cell Signature	1.63775	C-P	Exhausted CD8
Progenitor Exhausted CD8+ T Cell Signature	0.906502	C-P	Exhausted CD8
Progenitor Exhausted CD8+ T Cell Signature	1.30663	C-P	Exhausted CD8
Progenitor Exhausted CD8+ T Cell Signature	1.02648	C-P	Exhausted CD8
Progenitor Exhausted CD8+ T Cell Signature	1.59826	C-P	Exhausted CD8
Progenitor Exhausted CD8+ T Cell Signature	1.50759	C-P	Exhausted CD8
Progenitor Exhausted CD8+ T Cell Signature	0.358197	C-P	Exhausted CD8
Progenitor Exhausted CD8+ T Cell Signature	2.51172	C-P	Exhausted CD8
Progenitor Exhausted CD8+ T Cell Signature	1.89851	C-P	Exhausted CD8
Progenitor Exhausted CD8+ T Cell Signature	1.10795	C-P	Exhausted CD8
Progenitor Exhausted CD8+ T Cell Signature	1.05802	C-P	Exhausted CD8
Progenitor Exhausted CD8+ T Cell Signature	0.755294	C-P	Exhausted CD8
Progenitor Exhausted CD8+ T Cell Signature	1.60744	C-P	Exhausted CD8
Progenitor Exhausted CD8+ T Cell Signature	1.03486	C-P	Exhausted CD8
Progenitor Exhausted CD8+ T Cell Signature	1.19545	C-P	Exhausted CD8
Progenitor Exhausted CD8+ T Cell Signature	1.70371	C-P	Exhausted CD8
Progenitor Exhausted CD8+ T Cell Signature	1.83801	C-P	Exhausted CD8
Progenitor Exhausted CD8+ T Cell Signature	1.66581	C-P	Exhausted CD8
Progenitor Exhausted CD8+ T Cell Signature	1.94484	C-P	Exhausted CD8
Progenitor Exhausted CD8+ T Cell Signature	1.27568	C-P	Exhausted CD8
Progenitor Exhausted CD8+ T Cell Signature	0.735447	C-P	Exhausted CD8
Progenitor Exhausted CD8+ T Cell Signature	1.30369	C-CP	Exhausted CD8
Progenitor Exhausted CD8+ T Cell Signature	0.726162	C-CP	Exhausted CD8
Progenitor Exhausted CD8+ T Cell Signature	0.83597	C-CP	Exhausted CD8
Progenitor Exhausted CD8+ T Cell Signature	1.44486	C-CP	Exhausted CD8
Progenitor Exhausted CD8+ T Cell Signature	0.190143	C-CP	Exhausted CD8
Progenitor Exhausted CD8+ T Cell Signature	0.640754	C-CP	Exhausted CD8
Progenitor Exhausted CD8+ T Cell Signature	1.63882	C-CP	Exhausted CD8
Progenitor Exhausted CD8+ T Cell Signature	0.999085	C-CP	Exhausted CD8
Progenitor Exhausted CD8+ T Cell Signature	0.926717	C-CP	Exhausted CD8
Progenitor Exhausted CD8+ T Cell Signature	0.993084	C-CP	Exhausted CD8
Progenitor Exhausted CD8+ T Cell Signature	1.3944	C-CP	Exhausted CD8
Progenitor Exhausted CD8+ T Cell Signature	1.23395	C-CP	Exhausted CD8
Progenitor Exhausted CD8+ T Cell Signature	1.62228	C-CP	Exhausted CD8
Progenitor Exhausted CD8+ T Cell Signature	-0.172747	C-CP	Exhausted CD8
Progenitor Exhausted CD8+ T Cell Signature	1.20066	C-CP	Exhausted CD8
Progenitor Exhausted CD8+ T Cell Signature	0.718908	C-CP	Exhausted CD8
Progenitor Exhausted CD8+ T Cell Signature	0.661828	C-CP	Exhausted CD8
Progenitor Exhausted CD8+ T Cell Signature	1.4376	C-CP	Exhausted CD8
Progenitor Exhausted CD8+ T Cell Signature	0.682689	C-CP	Exhausted CD8
Progenitor Exhausted CD8+ T Cell Signature	1.15713	C-CP	Exhausted CD8
Progenitor Exhausted CD8+ T Cell Signature	0.898089	C-CP	Exhausted CD8
Progenitor Exhausted CD8+ T Cell Signature	0.972996	C-CP	Exhausted CD8
Progenitor Exhausted CD8+ T Cell Signature	1.75543	C-CP	Exhausted CD8
Progenitor Exhausted CD8+ T Cell Signature	0.65647	C-CP	Exhausted CD8
Progenitor Exhausted CD8+ T Cell Signature	0.470447	C-CP	Exhausted CD8
Progenitor Exhausted CD8+ T Cell Signature	0.494771	C-CP	Exhausted CD8
Progenitor Exhausted CD8+ T Cell Signature	1.24549	C-CP	Exhausted CD8
Progenitor Exhausted CD8+ T Cell Signature	1.61543	C-CP	Exhausted CD8
Progenitor Exhausted CD8+ T Cell Signature	0.998077	C-CP	Exhausted CD8
Progenitor Exhausted CD8+ T Cell Signature	1.50887	C-CP	Exhausted CD8
Progenitor Exhausted CD8+ T Cell Signature	0.958101	C-CP	Exhausted CD8
Progenitor Exhausted CD8+ T Cell Signature	0.771493	C-CP	Exhausted CD8
Progenitor Exhausted CD8+ T Cell Signature	0.855232	C-CP	Exhausted CD8
Progenitor Exhausted CD8+ T Cell Signature	1.1088	C-CP	Exhausted CD8
Progenitor Exhausted CD8+ T Cell Signature	1.05866	C-CP	Exhausted CD8
Progenitor Exhausted CD8+ T Cell Signature	0.719718	C-CP	Exhausted CD8
Progenitor Exhausted CD8+ T Cell Signature	1.0263	C-CP	Exhausted CD8
Progenitor Exhausted CD8+ T Cell Signature	0.750873	C-CP	Exhausted CD8
Progenitor Exhausted CD8+ T Cell Signature	1.53496	C-CP	Exhausted CD8
Progenitor Exhausted CD8+ T Cell Signature	0.472844	C-CP	Exhausted CD8
Progenitor Exhausted CD8+ T Cell Signature	0.821181	C-CP	Exhausted CD8
Progenitor Exhausted CD8+ T Cell Signature	2.37362	C-CP	Exhausted CD8
Progenitor Exhausted CD8+ T Cell Signature	1.10921	C-CP	Exhausted CD8
Progenitor Exhausted CD8+ T Cell Signature	0.91306	C-CP	Exhausted CD8
Progenitor Exhausted CD8+ T Cell Signature	1.01838	C-CP	Exhausted CD8
Progenitor Exhausted CD8+ T Cell Signature	0.0424422	C-CP	Exhausted CD8
Progenitor Exhausted CD8+ T Cell Signature	0.942931	C-CP	Exhausted CD8
Progenitor Exhausted CD8+ T Cell Signature	0.121938	C-CP	Exhausted CD8
Progenitor Exhausted CD8+ T Cell Signature	0.665432	C-CP	Exhausted CD8
Progenitor Exhausted CD8+ T Cell Signature	1.7624	C-CP	Exhausted CD8
Progenitor Exhausted CD8+ T Cell Signature	1.39211	C-CP	Exhausted CD8
Progenitor Exhausted CD8+ T Cell Signature	0.561395	C-CP	Exhausted CD8
Progenitor Exhausted CD8+ T Cell Signature	1.11465	C-CP	Exhausted CD8
Progenitor Exhausted CD8+ T Cell Signature	0.546447	C-CP	Exhausted CD8
Progenitor Exhausted CD8+ T Cell Signature	0.992114	C-CP	Exhausted CD8
Progenitor Exhausted CD8+ T Cell Signature	1.70993	C-CP	Exhausted CD8
Progenitor Exhausted CD8+ T Cell Signature	1.20649	C-CP	Exhausted CD8
Progenitor Exhausted CD8+ T Cell Signature	0.532357	C-CP	Exhausted CD8
Progenitor Exhausted CD8+ T Cell Signature	0.575422	C-CP	Exhausted CD8
Progenitor Exhausted CD8+ T Cell Signature	1.78751	C-CP	Exhausted CD8
Progenitor Exhausted CD8+ T Cell Signature	2.04294	C-CP	Exhausted CD8
Progenitor Exhausted CD8+ T Cell Signature	1.56565	C-CP	Exhausted CD8
Progenitor Exhausted CD8+ T Cell Signature	1.54587	C-CP	Exhausted CD8
Progenitor Exhausted CD8+ T Cell Signature	0.846863	C-CP	Exhausted CD8
Progenitor Exhausted CD8+ T Cell Signature	1.39516	C-CP	Exhausted CD8
Progenitor Exhausted CD8+ T Cell Signature	0.575747	C-CP	Exhausted CD8
Progenitor Exhausted CD8+ T Cell Signature	1.48763	C-CP	Exhausted CD8
Progenitor Exhausted CD8+ T Cell Signature	0.703339	C-CP	Exhausted CD8
Progenitor Exhausted CD8+ T Cell Signature	0.566202	C-CP	Exhausted CD8
Progenitor Exhausted CD8+ T Cell Signature	0.82867	C-CP	Exhausted CD8
Progenitor Exhausted CD8+ T Cell Signature	0.354209	C-CP	Exhausted CD8
Progenitor Exhausted CD8+ T Cell Signature	0.921896	C-CP	Exhausted CD8
Progenitor Exhausted CD8+ T Cell Signature	0.665642	C-CP	Exhausted CD8
Progenitor Exhausted CD8+ T Cell Signature	1.26928	C-CP	Exhausted CD8
Progenitor Exhausted CD8+ T Cell Signature	1.32502	C-CP	Exhausted CD8
Progenitor Exhausted CD8+ T Cell Signature	0.130054	C-CP	Exhausted CD8
Progenitor Exhausted CD8+ T Cell Signature	0.576773	C-CP	Exhausted CD8
Progenitor Exhausted CD8+ T Cell Signature	0.904276	C-CP	Exhausted CD8
Progenitor Exhausted CD8+ T Cell Signature	0.835127	C-CP	Exhausted CD8
Progenitor Exhausted CD8+ T Cell Signature	0.823523	C-CP	Exhausted CD8
Progenitor Exhausted CD8+ T Cell Signature	0.327384	C-CP	Exhausted CD8
Progenitor Exhausted CD8+ T Cell Signature	0.866819	C-CP	Exhausted CD8
Progenitor Exhausted CD8+ T Cell Signature	0.773438	C-CP	Exhausted CD8
Progenitor Exhausted CD8+ T Cell Signature	1.52385	C-CP	Exhausted CD8
Progenitor Exhausted CD8+ T Cell Signature	2.25128	C-CP	Exhausted CD8
Progenitor Exhausted CD8+ T Cell Signature	0.593051	C-CP	Exhausted CD8
Progenitor Exhausted CD8+ T Cell Signature	0.630025	C-CP	Exhausted CD8
Progenitor Exhausted CD8+ T Cell Signature	0.984572	C-CP	Exhausted CD8
Progenitor Exhausted CD8+ T Cell Signature	1.02419	C-CP	Exhausted CD8
Progenitor Exhausted CD8+ T Cell Signature	0.96435	C-CP	Exhausted CD8
Progenitor Exhausted CD8+ T Cell Signature	0.569236	C-CP	Exhausted CD8
Progenitor Exhausted CD8+ T Cell Signature	3.0309	C-CP	Exhausted CD8
Progenitor Exhausted CD8+ T Cell Signature	0.615326	C-CP	Exhausted CD8
Progenitor Exhausted CD8+ T Cell Signature	0.668348	C-CP	Exhausted CD8
Progenitor Exhausted CD8+ T Cell Signature	1.37363	C-CP	Exhausted CD8
Progenitor Exhausted CD8+ T Cell Signature	1.16419	C-CP	Exhausted CD8
Progenitor Exhausted CD8+ T Cell Signature	1.04779	C-CP	Exhausted CD8
Progenitor Exhausted CD8+ T Cell Signature	0.902239	C-CP	Exhausted CD8
Progenitor Exhausted CD8+ T Cell Signature	1.01477	C-CP	Exhausted CD8
Progenitor Exhausted CD8+ T Cell Signature	0.577786	C-CP	Exhausted CD8
Progenitor Exhausted CD8+ T Cell Signature	1.12	C-CP	Exhausted CD8
Progenitor Exhausted CD8+ T Cell Signature	0.526422	C-CP	Exhausted CD8
Progenitor Exhausted CD8+ T Cell Signature	0.880344	C-CP	Exhausted CD8
Progenitor Exhausted CD8+ T Cell Signature	0.346605	C-CP	Exhausted CD8
Progenitor Exhausted CD8+ T Cell Signature	1.41243	C-CP	Exhausted CD8
Progenitor Exhausted CD8+ T Cell Signature	0.592141	C-CP	Exhausted CD8
Progenitor Exhausted CD8+ T Cell Signature	1.16685	C-CP	Exhausted CD8
Progenitor Exhausted CD8+ T Cell Signature	0.083136	C-CP	Exhausted CD8
Progenitor Exhausted CD8+ T Cell Signature	0.863392	C-CP	Exhausted CD8
Progenitor Exhausted CD8+ T Cell Signature	0.163316	C-CP	Exhausted CD8
Progenitor Exhausted CD8+ T Cell Signature	0.793277	C-CP	Exhausted CD8
Progenitor Exhausted CD8+ T Cell Signature	1.07018	C-CP	Exhausted CD8
Progenitor Exhausted CD8+ T Cell Signature	0.557701	C-CP	Exhausted CD8
Progenitor Exhausted CD8+ T Cell Signature	0.972385	C-CP	Exhausted CD8
Progenitor Exhausted CD8+ T Cell Signature	0.47614	C-CP	Exhausted CD8
Progenitor Exhausted CD8+ T Cell Signature	1.06319	C-CP	Exhausted CD8
Progenitor Exhausted CD8+ T Cell Signature	0.840563	C-CP	Exhausted CD8
Progenitor Exhausted CD8+ T Cell Signature	1.06306	C-CP	Exhausted CD8
Progenitor Exhausted CD8+ T Cell Signature	1.43985	C-CP	Exhausted CD8
Progenitor Exhausted CD8+ T Cell Signature	0.894976	C-CP	Exhausted CD8
Progenitor Exhausted CD8+ T Cell Signature	0.867818	C-CP	Exhausted CD8
Progenitor Exhausted CD8+ T Cell Signature	1.37493	C-CP	Exhausted CD8
Progenitor Exhausted CD8+ T Cell Signature	1.55174	C-CP	Exhausted CD8
Progenitor Exhausted CD8+ T Cell Signature	-0.154691	C-CP	Exhausted CD8
Progenitor Exhausted CD8+ T Cell Signature	0.801575	C-CP	Exhausted CD8
Progenitor Exhausted CD8+ T Cell Signature	1.03527	C-CP	Exhausted CD8
Progenitor Exhausted CD8+ T Cell Signature	1.23903	C-CP	Exhausted CD8
Progenitor Exhausted CD8+ T Cell Signature	2.31499	C-CP	Exhausted CD8
Progenitor Exhausted CD8+ T Cell Signature	1.45126	C-CP	Exhausted CD8
Progenitor Exhausted CD8+ T Cell Signature	1.16502	C-CP	Exhausted CD8
Progenitor Exhausted CD8+ T Cell Signature	0.581199	C-CP	Exhausted CD8
Progenitor Exhausted CD8+ T Cell Signature	0.371482	C-CP	Exhausted CD8
Progenitor Exhausted CD8+ T Cell Signature	0.465606	C-CP	Exhausted CD8
Progenitor Exhausted CD8+ T Cell Signature	1.2457	C-CP	Exhausted CD8
Progenitor Exhausted CD8+ T Cell Signature	0.967575	C-CP	Exhausted CD8
Progenitor Exhausted CD8+ T Cell Signature	0.999355	C-CP	Exhausted CD8
Progenitor Exhausted CD8+ T Cell Signature	1.63958	C-CP	Exhausted CD8
Progenitor Exhausted CD8+ T Cell Signature	0.604013	C-CP	Exhausted CD8
Progenitor Exhausted CD8+ T Cell Signature	1.30661	C-CP	Exhausted CD8
Progenitor Exhausted CD8+ T Cell Signature	0.245343	C-CP	Exhausted CD8
Progenitor Exhausted CD8+ T Cell Signature	0.659709	C-CP	Exhausted CD8
Progenitor Exhausted CD8+ T Cell Signature	1.47577	C-CP	Exhausted CD8
Progenitor Exhausted CD8+ T Cell Signature	0.384274	C-CP	Exhausted CD8
Progenitor Exhausted CD8+ T Cell Signature	0.229233	C-CP	Exhausted CD8
Progenitor Exhausted CD8+ T Cell Signature	0.517388	C-CP	Exhausted CD8
Progenitor Exhausted CD8+ T Cell Signature	2.18549	C-CP	Exhausted CD8
Progenitor Exhausted CD8+ T Cell Signature	0.288171	C-CP	Exhausted CD8
Progenitor Exhausted CD8+ T Cell Signature	1.76332	C-CP	Exhausted CD8
Progenitor Exhausted CD8+ T Cell Signature	1.6919	C-CP	Exhausted CD8
Progenitor Exhausted CD8+ T Cell Signature	1.88075	C-CP	Exhausted CD8
Progenitor Exhausted CD8+ T Cell Signature	1.4283	C-CP	Exhausted CD8
Progenitor Exhausted CD8+ T Cell Signature	0.0469149	C-CP	Exhausted CD8
Progenitor Exhausted CD8+ T Cell Signature	0.777477	C-CP	Exhausted CD8
Progenitor Exhausted CD8+ T Cell Signature	0.3927	C-CP	Exhausted CD8
Progenitor Exhausted CD8+ T Cell Signature	0.932203	C-CP	Exhausted CD8
Progenitor Exhausted CD8+ T Cell Signature	2.19039	C-CP	Exhausted CD8
Progenitor Exhausted CD8+ T Cell Signature	0.799317	C-CP	Exhausted CD8
Progenitor Exhausted CD8+ T Cell Signature	0.903239	C-CP	Exhausted CD8
Progenitor Exhausted CD8+ T Cell Signature	0.789112	C-CP	Exhausted CD8
Progenitor Exhausted CD8+ T Cell Signature	1.13267	C-CP	Exhausted CD8
Progenitor Exhausted CD8+ T Cell Signature	0.583822	C-CP	Exhausted CD8
Progenitor Exhausted CD8+ T Cell Signature	0.813161	C-CP	Exhausted CD8
Progenitor Exhausted CD8+ T Cell Signature	0.637295	C-CP	Exhausted CD8
Progenitor Exhausted CD8+ T Cell Signature	0.642365	C-CP	Exhausted CD8
Progenitor Exhausted CD8+ T Cell Signature	1.32413	C-CP	Exhausted CD8
Progenitor Exhausted CD8+ T Cell Signature	0.665801	C-CP	Exhausted CD8
Progenitor Exhausted CD8+ T Cell Signature	1.58863	C-CP	Exhausted CD8
Progenitor Exhausted CD8+ T Cell Signature	1.57872	C-CP	Exhausted CD8
Progenitor Exhausted CD8+ T Cell Signature	1.48522	C-CP	Exhausted CD8
Progenitor Exhausted CD8+ T Cell Signature	0.755872	C-CP	Exhausted CD8
Progenitor Exhausted CD8+ T Cell Signature	0.629189	C-CP	Exhausted CD8
Progenitor Exhausted CD8+ T Cell Signature	0.556475	C-CP	Exhausted CD8
Progenitor Exhausted CD8+ T Cell Signature	0.195589	C-CP	Exhausted CD8
Progenitor Exhausted CD8+ T Cell Signature	0.959254	C-CP	Exhausted CD8
Progenitor Exhausted CD8+ T Cell Signature	1.44858	C-CP	Exhausted CD8
Progenitor Exhausted CD8+ T Cell Signature	1.37286	C-CP	Exhausted CD8
Progenitor Exhausted CD8+ T Cell Signature	1.16998	C-CP	Exhausted CD8
Progenitor Exhausted CD8+ T Cell Signature	2.0874	C-CP	Exhausted CD8
Progenitor Exhausted CD8+ T Cell Signature	1.09543	C-CP	Exhausted CD8
Progenitor Exhausted CD8+ T Cell Signature	1.1366	C-CP	Exhausted CD8
Progenitor Exhausted CD8+ T Cell Signature	0.318421	C-CP	Exhausted CD8
Progenitor Exhausted CD8+ T Cell Signature	0.832851	C-CP	Exhausted CD8
Progenitor Exhausted CD8+ T Cell Signature	0.613562	C-CP	Exhausted CD8
Progenitor Exhausted CD8+ T Cell Signature	1.09648	C-CP	Exhausted CD8
Progenitor Exhausted CD8+ T Cell Signature	1.38021	C-CP	Exhausted CD8
Progenitor Exhausted CD8+ T Cell Signature	1.48404	C-CP	Exhausted CD8
Progenitor Exhausted CD8+ T Cell Signature	2.21562	C-CP	Exhausted CD8
Progenitor Exhausted CD8+ T Cell Signature	0.639706	C-CP	Exhausted CD8
Progenitor Exhausted CD8+ T Cell Signature	0.387192	C-CP	Exhausted CD8
Progenitor Exhausted CD8+ T Cell Signature	1.31225	C-CP	Exhausted CD8
Progenitor Exhausted CD8+ T Cell Signature	1.24396	C-CP	Exhausted CD8
Progenitor Exhausted CD8+ T Cell Signature	0.924286	C-CP	Exhausted CD8
Progenitor Exhausted CD8+ T Cell Signature	2.12158	C-CP	Exhausted CD8
Progenitor Exhausted CD8+ T Cell Signature	0.82433	C-CP	Exhausted CD8
Progenitor Exhausted CD8+ T Cell Signature	0.981361	C-CP	Exhausted CD8
Progenitor Exhausted CD8+ T Cell Signature	1.11235	C-CP	Exhausted CD8
Progenitor Exhausted CD8+ T Cell Signature	0.363857	C-CP	Exhausted CD8
Progenitor Exhausted CD8+ T Cell Signature	1.65537	C-CP	Exhausted CD8
Progenitor Exhausted CD8+ T Cell Signature	1.38886	C-CP	Exhausted CD8
Progenitor Exhausted CD8+ T Cell Signature	1.18272	C-CP	Exhausted CD8
Progenitor Exhausted CD8+ T Cell Signature	2.1027	C-CP	Exhausted CD8
Progenitor Exhausted CD8+ T Cell Signature	0.0683907	C-CP	Exhausted CD8
Progenitor Exhausted CD8+ T Cell Signature	1.02356	C-CP	Exhausted CD8
Progenitor Exhausted CD8+ T Cell Signature	1.29221	C-CP	Exhausted CD8
Progenitor Exhausted CD8+ T Cell Signature	1.00227	C-CP	Exhausted CD8
Progenitor Exhausted CD8+ T Cell Signature	0.93489	C-CP	Exhausted CD8
Progenitor Exhausted CD8+ T Cell Signature	0.657523	C-CP	Exhausted CD8
Progenitor Exhausted CD8+ T Cell Signature	1.27019	C-CP	Exhausted CD8
Progenitor Exhausted CD8+ T Cell Signature	1.18529	C-CP	Exhausted CD8
Progenitor Exhausted CD8+ T Cell Signature	1.14655	C-CP	Exhausted CD8
Progenitor Exhausted CD8+ T Cell Signature	1.57998	C-CP	Exhausted CD8
Progenitor Exhausted CD8+ T Cell Signature	1.55093	C-CP	Exhausted CD8
Progenitor Exhausted CD8+ T Cell Signature	0.529053	C-P	Exhausted CD8
Progenitor Exhausted CD8+ T Cell Signature	1.34387	C-P	Exhausted CD8
Progenitor Exhausted CD8+ T Cell Signature	0.86818	C-P	Exhausted CD8
Progenitor Exhausted CD8+ T Cell Signature	1.3176	C-P	Exhausted CD8
Progenitor Exhausted CD8+ T Cell Signature	1.51154	C-P	Exhausted CD8
Progenitor Exhausted CD8+ T Cell Signature	1.31404	C-P	Exhausted CD8
Progenitor Exhausted CD8+ T Cell Signature	1.00222	C-P	Exhausted CD8
Progenitor Exhausted CD8+ T Cell Signature	1.54344	C-P	Exhausted CD8
Progenitor Exhausted CD8+ T Cell Signature	1.03555	C-P	Exhausted CD8
Progenitor Exhausted CD8+ T Cell Signature	1.56456	C-P	Exhausted CD8
Progenitor Exhausted CD8+ T Cell Signature	1.16958	C-P	Exhausted CD8
Progenitor Exhausted CD8+ T Cell Signature	0.550774	C-P	Exhausted CD8
Progenitor Exhausted CD8+ T Cell Signature	0.720912	C-P	Exhausted CD8
Progenitor Exhausted CD8+ T Cell Signature	1.41102	C-P	Exhausted CD8
Progenitor Exhausted CD8+ T Cell Signature	0.984977	C-P	Exhausted CD8
Progenitor Exhausted CD8+ T Cell Signature	0.573917	C-P	Exhausted CD8
Progenitor Exhausted CD8+ T Cell Signature	1.54194	C-P	Exhausted CD8
Progenitor Exhausted CD8+ T Cell Signature	1.65515	C-P	Exhausted CD8
Progenitor Exhausted CD8+ T Cell Signature	1.30276	C-P	Exhausted CD8
Progenitor Exhausted CD8+ T Cell Signature	1.66674	C-P	Exhausted CD8
Progenitor Exhausted CD8+ T Cell Signature	1.11465	C-P	Exhausted CD8
Progenitor Exhausted CD8+ T Cell Signature	0.142609	C-P	Exhausted CD8
Progenitor Exhausted CD8+ T Cell Signature	1.30345	C-P	Exhausted CD8
Progenitor Exhausted CD8+ T Cell Signature	1.26924	C-P	Exhausted CD8
Progenitor Exhausted CD8+ T Cell Signature	0.907463	C-P	Exhausted CD8
Progenitor Exhausted CD8+ T Cell Signature	2.05132	C-P	Exhausted CD8
Progenitor Exhausted CD8+ T Cell Signature	0.556582	C-P	Exhausted CD8
Progenitor Exhausted CD8+ T Cell Signature	1.03998	C-P	Exhausted CD8
Progenitor Exhausted CD8+ T Cell Signature	0.671827	C-P	Exhausted CD8
Progenitor Exhausted CD8+ T Cell Signature	0.327356	C-P	Exhausted CD8
Progenitor Exhausted CD8+ T Cell Signature	1.41625	C-P	Exhausted CD8
Progenitor Exhausted CD8+ T Cell Signature	2.14179	C-P	Exhausted CD8
Progenitor Exhausted CD8+ T Cell Signature	1.52708	C-P	Exhausted CD8
Progenitor Exhausted CD8+ T Cell Signature	0.451128	C-P	Exhausted CD8
Progenitor Exhausted CD8+ T Cell Signature	0.901994	C-P	Exhausted CD8
Progenitor Exhausted CD8+ T Cell Signature	0.495015	C-P	Exhausted CD8
Progenitor Exhausted CD8+ T Cell Signature	1.15865	C-P	Exhausted CD8
Progenitor Exhausted CD8+ T Cell Signature	1.81026	C-P	Exhausted CD8
Progenitor Exhausted CD8+ T Cell Signature	1.41769	C-P	Exhausted CD8
Progenitor Exhausted CD8+ T Cell Signature	1.85748	C-P	Exhausted CD8
Progenitor Exhausted CD8+ T Cell Signature	0.912469	C-P	Exhausted CD8
Progenitor Exhausted CD8+ T Cell Signature	1.99034	C-P	Exhausted CD8
Progenitor Exhausted CD8+ T Cell Signature	1.77923	C-P	Exhausted CD8
Progenitor Exhausted CD8+ T Cell Signature	1.13796	C-P	Exhausted CD8
Progenitor Exhausted CD8+ T Cell Signature	1.01286	C-P	Exhausted CD8
Progenitor Exhausted CD8+ T Cell Signature	0.251259	C-P	Exhausted CD8
Progenitor Exhausted CD8+ T Cell Signature	0.99118	C-P	Exhausted CD8
Progenitor Exhausted CD8+ T Cell Signature	1.01983	C-P	Exhausted CD8
Progenitor Exhausted CD8+ T Cell Signature	1.45898	C-P	Exhausted CD8
Progenitor Exhausted CD8+ T Cell Signature	0.621413	C-P	Exhausted CD8
Progenitor Exhausted CD8+ T Cell Signature	0.812187	C-P	Exhausted CD8
Progenitor Exhausted CD8+ T Cell Signature	0.889185	C-P	Exhausted CD8
Progenitor Exhausted CD8+ T Cell Signature	1.48406	C-P	Exhausted CD8
Progenitor Exhausted CD8+ T Cell Signature	0.821467	C-P	Exhausted CD8
Progenitor Exhausted CD8+ T Cell Signature	0.895694	C-P	Exhausted CD8
Progenitor Exhausted CD8+ T Cell Signature	1.51739	C-P	Exhausted CD8
Progenitor Exhausted CD8+ T Cell Signature	0.824442	C-P	Exhausted CD8
Progenitor Exhausted CD8+ T Cell Signature	0.789168	C-P	Exhausted CD8
Progenitor Exhausted CD8+ T Cell Signature	1.48894	C-P	Exhausted CD8
Progenitor Exhausted CD8+ T Cell Signature	1.69119	C-P	Exhausted CD8
Progenitor Exhausted CD8+ T Cell Signature	0.45079	C-P	Exhausted CD8
Progenitor Exhausted CD8+ T Cell Signature	1.66526	C-P	Exhausted CD8
Progenitor Exhausted CD8+ T Cell Signature	0.498777	C-P	Exhausted CD8
Progenitor Exhausted CD8+ T Cell Signature	0.752431	C-P	Exhausted CD8
Progenitor Exhausted CD8+ T Cell Signature	1.7262	C-P	Exhausted CD8
Progenitor Exhausted CD8+ T Cell Signature	1.60917	C-P	Exhausted CD8
Progenitor Exhausted CD8+ T Cell Signature	1.72082	C-P	Exhausted CD8
Progenitor Exhausted CD8+ T Cell Signature	1.05007	C-P	Exhausted CD8
Progenitor Exhausted CD8+ T Cell Signature	2.11226	C-P	Exhausted CD8
Progenitor Exhausted CD8+ T Cell Signature	0.449933	C-P	Exhausted CD8
Progenitor Exhausted CD8+ T Cell Signature	1.5019	C-P	Exhausted CD8
Progenitor Exhausted CD8+ T Cell Signature	1.39572	C-P	Exhausted CD8
Progenitor Exhausted CD8+ T Cell Signature	0.737554	C-P	Exhausted CD8
Progenitor Exhausted CD8+ T Cell Signature	1.24119	C-P	Exhausted CD8
Progenitor Exhausted CD8+ T Cell Signature	1.58829	C-P	Exhausted CD8
Progenitor Exhausted CD8+ T Cell Signature	1.09398	C-P	Exhausted CD8
Progenitor Exhausted CD8+ T Cell Signature	1.00782	C-P	Exhausted CD8
Progenitor Exhausted CD8+ T Cell Signature	0.758368	C-P	Exhausted CD8
Progenitor Exhausted CD8+ T Cell Signature	0.904648	C-P	Exhausted CD8
Progenitor Exhausted CD8+ T Cell Signature	0.816963	C-P	Exhausted CD8
Progenitor Exhausted CD8+ T Cell Signature	2.53775	C-P	Exhausted CD8
Progenitor Exhausted CD8+ T Cell Signature	1.20363	C-P	Exhausted CD8
Progenitor Exhausted CD8+ T Cell Signature	1.07054	C-P	Exhausted CD8
Progenitor Exhausted CD8+ T Cell Signature	1.12902	C-P	Exhausted CD8
Progenitor Exhausted CD8+ T Cell Signature	0.637813	C-P	Exhausted CD8
Progenitor Exhausted CD8+ T Cell Signature	1.00335	C-P	Exhausted CD8
Progenitor Exhausted CD8+ T Cell Signature	0.275642	C-P	Exhausted CD8
Progenitor Exhausted CD8+ T Cell Signature	1.66084	C-P	Exhausted CD8
Progenitor Exhausted CD8+ T Cell Signature	0.860605	C-P	Exhausted CD8
Progenitor Exhausted CD8+ T Cell Signature	1.18179	C-P	Exhausted CD8
Progenitor Exhausted CD8+ T Cell Signature	1.08811	C-P	Exhausted CD8
Progenitor Exhausted CD8+ T Cell Signature	0.559021	C-P	Exhausted CD8
Progenitor Exhausted CD8+ T Cell Signature	0.778642	C-P	Exhausted CD8
Progenitor Exhausted CD8+ T Cell Signature	0.857248	C-P	Exhausted CD8
Progenitor Exhausted CD8+ T Cell Signature	1.33573	C-P	Exhausted CD8
Progenitor Exhausted CD8+ T Cell Signature	0.441548	C-P	Exhausted CD8
Progenitor Exhausted CD8+ T Cell Signature	2.44141	C-P	Exhausted CD8
Progenitor Exhausted CD8+ T Cell Signature	1.82052	C-P	Exhausted CD8
Progenitor Exhausted CD8+ T Cell Signature	1.77511	C-P	Exhausted CD8
Progenitor Exhausted CD8+ T Cell Signature	1.56273	C-P	Exhausted CD8
Progenitor Exhausted CD8+ T Cell Signature	0.768432	C-P	Exhausted CD8
Progenitor Exhausted CD8+ T Cell Signature	1.99333	C-P	Exhausted CD8
Progenitor Exhausted CD8+ T Cell Signature	1.69244	C-P	Exhausted CD8
Progenitor Exhausted CD8+ T Cell Signature	1.06638	C-P	Exhausted CD8
Progenitor Exhausted CD8+ T Cell Signature	1.76809	C-P	Exhausted CD8
Progenitor Exhausted CD8+ T Cell Signature	1.31244	C-P	Exhausted CD8
Progenitor Exhausted CD8+ T Cell Signature	0.884396	C-P	Exhausted CD8
Progenitor Exhausted CD8+ T Cell Signature	0.566655	C-P	Exhausted CD8
Progenitor Exhausted CD8+ T Cell Signature	1.48479	C-P	Exhausted CD8
Progenitor Exhausted CD8+ T Cell Signature	1.35048	C-P	Exhausted CD8
Progenitor Exhausted CD8+ T Cell Signature	1.24787	C-P	Exhausted CD8
Progenitor Exhausted CD8+ T Cell Signature	1.24294	C-P	Exhausted CD8
Progenitor Exhausted CD8+ T Cell Signature	1.95052	C-P	Exhausted CD8
Progenitor Exhausted CD8+ T Cell Signature	0.532011	C-P	Exhausted CD8
Progenitor Exhausted CD8+ T Cell Signature	1.69868	C-P	Exhausted CD8
Progenitor Exhausted CD8+ T Cell Signature	1.30663	C-P	Exhausted CD8
Progenitor Exhausted CD8+ T Cell Signature	1.0781	C-P	Exhausted CD8
Progenitor Exhausted CD8+ T Cell Signature	1.00313	C-P	Exhausted CD8
Progenitor Exhausted CD8+ T Cell Signature	0.509397	C-P	Exhausted CD8
Progenitor Exhausted CD8+ T Cell Signature	1.10961	C-P	Exhausted CD8
Progenitor Exhausted CD8+ T Cell Signature	2.03882	C-P	Exhausted CD8
Progenitor Exhausted CD8+ T Cell Signature	0.941254	C-P	Exhausted CD8
Progenitor Exhausted CD8+ T Cell Signature	0.7309	C-P	Exhausted CD8
Progenitor Exhausted CD8+ T Cell Signature	2.04732	C-P	Exhausted CD8
Progenitor Exhausted CD8+ T Cell Signature	0.773495	C-P	Exhausted CD8
Progenitor Exhausted CD8+ T Cell Signature	0.775552	C-P	Exhausted CD8
Progenitor Exhausted CD8+ T Cell Signature	0.99027	C-P	Exhausted CD8
Progenitor Exhausted CD8+ T Cell Signature	0.732116	C-P	Exhausted CD8
Progenitor Exhausted CD8+ T Cell Signature	1.05068	C-P	Exhausted CD8
Progenitor Exhausted CD8+ T Cell Signature	1.87281	C-P	Exhausted CD8
Progenitor Exhausted CD8+ T Cell Signature	0.603509	C-P	Exhausted CD8
Progenitor Exhausted CD8+ T Cell Signature	0.229304	C-P	Exhausted CD8
Progenitor Exhausted CD8+ T Cell Signature	1.11513	C-P	Exhausted CD8
Progenitor Exhausted CD8+ T Cell Signature	2.40647	C-P	Exhausted CD8
Progenitor Exhausted CD8+ T Cell Signature	1.30381	C-P	Exhausted CD8
Progenitor Exhausted CD8+ T Cell Signature	1.41691	C-P	Exhausted CD8
Progenitor Exhausted CD8+ T Cell Signature	1.15994	C-P	Exhausted CD8
Progenitor Exhausted CD8+ T Cell Signature	0.894864	C-P	Exhausted CD8
Progenitor Exhausted CD8+ T Cell Signature	0.622867	C-P	Exhausted CD8
Progenitor Exhausted CD8+ T Cell Signature	1.26594	C-P	Exhausted CD8
Progenitor Exhausted CD8+ T Cell Signature	1.00416	C-P	Exhausted CD8
Progenitor Exhausted CD8+ T Cell Signature	0.62445	C-P	Exhausted CD8
Progenitor Exhausted CD8+ T Cell Signature	1.08381	C-P	Exhausted CD8
Progenitor Exhausted CD8+ T Cell Signature	0.87616	C-P	Exhausted CD8
Progenitor Exhausted CD8+ T Cell Signature	1.4287	C-P	Exhausted CD8
Progenitor Exhausted CD8+ T Cell Signature	0.771012	C-P	Exhausted CD8
Progenitor Exhausted CD8+ T Cell Signature	1.6048	C-P	Exhausted CD8
Progenitor Exhausted CD8+ T Cell Signature	0.908042	C-P	Exhausted CD8
Progenitor Exhausted CD8+ T Cell Signature	1.32767	C-P	Exhausted CD8
Progenitor Exhausted CD8+ T Cell Signature	0.372924	C-P	Exhausted CD8
Progenitor Exhausted CD8+ T Cell Signature	0.545241	C-P	Exhausted CD8
Progenitor Exhausted CD8+ T Cell Signature	1.09344	C-P	Exhausted CD8
Progenitor Exhausted CD8+ T Cell Signature	1.03832	C-P	Exhausted CD8
Progenitor Exhausted CD8+ T Cell Signature	1.6553	C-P	Exhausted CD8
Progenitor Exhausted CD8+ T Cell Signature	1.42945	C-P	Exhausted CD8
Progenitor Exhausted CD8+ T Cell Signature	1.77686	C-P	Exhausted CD8
Progenitor Exhausted CD8+ T Cell Signature	1.29829	C-P	Exhausted CD8
Progenitor Exhausted CD8+ T Cell Signature	1.36379	C-P	Exhausted CD8
Progenitor Exhausted CD8+ T Cell Signature	1.93276	C-P	Exhausted CD8
Progenitor Exhausted CD8+ T Cell Signature	1.13269	C-P	Exhausted CD8
Progenitor Exhausted CD8+ T Cell Signature	1.56662	C-P	Exhausted CD8
Progenitor Exhausted CD8+ T Cell Signature	1.1011	C-P	Exhausted CD8
Progenitor Exhausted CD8+ T Cell Signature	1.97085	C-P	Exhausted CD8
Progenitor Exhausted CD8+ T Cell Signature	1.30074	C-P	Exhausted CD8
Progenitor Exhausted CD8+ T Cell Signature	1.9101	C-P	Exhausted CD8
Progenitor Exhausted CD8+ T Cell Signature	1.01605	C-P	Exhausted CD8
Progenitor Exhausted CD8+ T Cell Signature	1.41901	C-P	Exhausted CD8
Progenitor Exhausted CD8+ T Cell Signature	1.12334	C-P	Exhausted CD8
Progenitor Exhausted CD8+ T Cell Signature	0.792201	C-P	Exhausted CD8
Progenitor Exhausted CD8+ T Cell Signature	0.942689	C-P	Exhausted CD8
Progenitor Exhausted CD8+ T Cell Signature	0.861184	C-P	Exhausted CD8
Progenitor Exhausted CD8+ T Cell Signature	0.443091	C-P	Exhausted CD8
Progenitor Exhausted CD8+ T Cell Signature	1.72478	C-P	Exhausted CD8
Progenitor Exhausted CD8+ T Cell Signature	1.87742	C-P	Exhausted CD8
Progenitor Exhausted CD8+ T Cell Signature	1.71125	C-P	Exhausted CD8
Progenitor Exhausted CD8+ T Cell Signature	1.19782	C-P	Exhausted CD8
Progenitor Exhausted CD8+ T Cell Signature	1.66041	C-P	Exhausted CD8
Progenitor Exhausted CD8+ T Cell Signature	1.16048	C-P	Exhausted CD8
Progenitor Exhausted CD8+ T Cell Signature	1.27732	C-P	Exhausted CD8
Progenitor Exhausted CD8+ T Cell Signature	0.679847	C-P	Exhausted CD8
Progenitor Exhausted CD8+ T Cell Signature	0.798279	C-P	Exhausted CD8
Progenitor Exhausted CD8+ T Cell Signature	1.27168	C-P	Exhausted CD8
Progenitor Exhausted CD8+ T Cell Signature	1.31154	C-P	Exhausted CD8
Progenitor Exhausted CD8+ T Cell Signature	1.60895	C-P	Exhausted CD8
Progenitor Exhausted CD8+ T Cell Signature	0.828626	C-P	Exhausted CD8
Progenitor Exhausted CD8+ T Cell Signature	1.17951	C-P	Exhausted CD8
Progenitor Exhausted CD8+ T Cell Signature	0.830037	C-P	Exhausted CD8
Progenitor Exhausted CD8+ T Cell Signature	0.916812	C-P	Exhausted CD8
Progenitor Exhausted CD8+ T Cell Signature	0.996262	C-P	Exhausted CD8
Progenitor Exhausted CD8+ T Cell Signature	1.85853	C-P	Exhausted CD8
Progenitor Exhausted CD8+ T Cell Signature	2.46497	C-P	Exhausted CD8
Progenitor Exhausted CD8+ T Cell Signature	1.25762	C-P	Exhausted CD8
Progenitor Exhausted CD8+ T Cell Signature	1.72047	C-P	Exhausted CD8
Progenitor Exhausted CD8+ T Cell Signature	1.19943	C-P	Exhausted CD8
Progenitor Exhausted CD8+ T Cell Signature	0.717692	C-P	Exhausted CD8
Progenitor Exhausted CD8+ T Cell Signature	0.78606	C-P	Exhausted CD8
Progenitor Exhausted CD8+ T Cell Signature	1.0959	C-P	Exhausted CD8
Progenitor Exhausted CD8+ T Cell Signature	1.45038	C-P	Exhausted CD8
Progenitor Exhausted CD8+ T Cell Signature	0.485333	C-P	Exhausted CD8
Progenitor Exhausted CD8+ T Cell Signature	1.23308	C-P	Exhausted CD8
Progenitor Exhausted CD8+ T Cell Signature	1.10576	C-P	Exhausted CD8
Progenitor Exhausted CD8+ T Cell Signature	1.35346	C-P	Exhausted CD8
Progenitor Exhausted CD8+ T Cell Signature	1.99485	C-P	Exhausted CD8
Progenitor Exhausted CD8+ T Cell Signature	0.574977	C-P	Exhausted CD8
Progenitor Exhausted CD8+ T Cell Signature	0.396964	C-P	Exhausted CD8
Progenitor Exhausted CD8+ T Cell Signature	0.909202	C-P	Exhausted CD8
Progenitor Exhausted CD8+ T Cell Signature	1.06751	C-P	Exhausted CD8
Progenitor Exhausted CD8+ T Cell Signature	0.689905	C-P	Exhausted CD8
Progenitor Exhausted CD8+ T Cell Signature	0.588881	C-P	Exhausted CD8
Progenitor Exhausted CD8+ T Cell Signature	0.537649	C-P	Exhausted CD8
Progenitor Exhausted CD8+ T Cell Signature	1.61612	C-P	Exhausted CD8
Progenitor Exhausted CD8+ T Cell Signature	1.84424	C-P	Exhausted CD8
Progenitor Exhausted CD8+ T Cell Signature	0.168325	C-P	Exhausted CD8
Progenitor Exhausted CD8+ T Cell Signature	1.55959	C-P	Exhausted CD8
Progenitor Exhausted CD8+ T Cell Signature	1.30871	C-P	Exhausted CD8
Progenitor Exhausted CD8+ T Cell Signature	1.11498	C-P	Exhausted CD8
Progenitor Exhausted CD8+ T Cell Signature	1.41375	C-P	Exhausted CD8
Progenitor Exhausted CD8+ T Cell Signature	1.28118	C-P	Exhausted CD8
Progenitor Exhausted CD8+ T Cell Signature	1.15853	C-P	Exhausted CD8
Progenitor Exhausted CD8+ T Cell Signature	0.274937	C-P	Exhausted CD8
Progenitor Exhausted CD8+ T Cell Signature	0.713483	C-P	Exhausted CD8
Progenitor Exhausted CD8+ T Cell Signature	0.918566	C-P	Exhausted CD8
Progenitor Exhausted CD8+ T Cell Signature	1.65431	C-P	Exhausted CD8
Progenitor Exhausted CD8+ T Cell Signature	2.3132	C-P	Exhausted CD8
Progenitor Exhausted CD8+ T Cell Signature	1.0905	C-P	Exhausted CD8
Progenitor Exhausted CD8+ T Cell Signature	1.90038	C-P	Exhausted CD8
Progenitor Exhausted CD8+ T Cell Signature	0.988297	C-P	Exhausted CD8
Progenitor Exhausted CD8+ T Cell Signature	1.08833	C-P	Exhausted CD8
Progenitor Exhausted CD8+ T Cell Signature	0.94296	C-P	Exhausted CD8
Progenitor Exhausted CD8+ T Cell Signature	0.16887	C-P	Exhausted CD8
Progenitor Exhausted CD8+ T Cell Signature	0.677914	C-P	Exhausted CD8
Progenitor Exhausted CD8+ T Cell Signature	1.81315	C-P	Exhausted CD8
Progenitor Exhausted CD8+ T Cell Signature	1.02703	C-P	Exhausted CD8
Progenitor Exhausted CD8+ T Cell Signature	2.1447	C-P	Exhausted CD8
Progenitor Exhausted CD8+ T Cell Signature	0.532866	C-P	Exhausted CD8
Progenitor Exhausted CD8+ T Cell Signature	0.560496	C-P	Exhausted CD8
Progenitor Exhausted CD8+ T Cell Signature	1.32801	C-P	Exhausted CD8
Progenitor Exhausted CD8+ T Cell Signature	1.66679	C-P	Exhausted CD8
Progenitor Exhausted CD8+ T Cell Signature	0.50705	C-P	Exhausted CD8
Progenitor Exhausted CD8+ T Cell Signature	0.145592	C-P	Exhausted CD8
Progenitor Exhausted CD8+ T Cell Signature	0.953425	C-P	Exhausted CD8
Progenitor Exhausted CD8+ T Cell Signature	1.76592	C-P	Exhausted CD8
Progenitor Exhausted CD8+ T Cell Signature	0.976168	C-P	Exhausted CD8
Progenitor Exhausted CD8+ T Cell Signature	1.4723	C-P	Exhausted CD8
Progenitor Exhausted CD8+ T Cell Signature	1.61081	C-P	Exhausted CD8
Progenitor Exhausted CD8+ T Cell Signature	0.551154	C-P	Exhausted CD8
Progenitor Exhausted CD8+ T Cell Signature	1.76154	C-P	Exhausted CD8
Progenitor Exhausted CD8+ T Cell Signature	0.894753	C-P	Exhausted CD8
Progenitor Exhausted CD8+ T Cell Signature	1.2383	C-P	Exhausted CD8
Progenitor Exhausted CD8+ T Cell Signature	0.92023	C-P	Exhausted CD8
Progenitor Exhausted CD8+ T Cell Signature	1.35227	C-P	Exhausted CD8
Progenitor Exhausted CD8+ T Cell Signature	0.635311	C-P	Exhausted CD8
Progenitor Exhausted CD8+ T Cell Signature	0.824849	C-P	Exhausted CD8
Progenitor Exhausted CD8+ T Cell Signature	0.778824	C-P	Exhausted CD8
Progenitor Exhausted CD8+ T Cell Signature	1.48816	C-P	Exhausted CD8
Progenitor Exhausted CD8+ T Cell Signature	1.36117	C-P	Exhausted CD8
Progenitor Exhausted CD8+ T Cell Signature	0.291324	C-P	Exhausted CD8
Progenitor Exhausted CD8+ T Cell Signature	0.668977	C-P	Exhausted CD8
Progenitor Exhausted CD8+ T Cell Signature	1.13618	C-P	Exhausted CD8
Progenitor Exhausted CD8+ T Cell Signature	0.998204	C-P	Exhausted CD8
Progenitor Exhausted CD8+ T Cell Signature	1.01345	C-P	Exhausted CD8
Progenitor Exhausted CD8+ T Cell Signature	1.85811	C-P	Exhausted CD8
Progenitor Exhausted CD8+ T Cell Signature	1.07216	C-P	Exhausted CD8
Progenitor Exhausted CD8+ T Cell Signature	0.998928	C-P	Exhausted CD8
Progenitor Exhausted CD8+ T Cell Signature	1.1413	C-P	Exhausted CD8
Progenitor Exhausted CD8+ T Cell Signature	0.743427	C-P	Exhausted CD8
Progenitor Exhausted CD8+ T Cell Signature	1.20469	C-P	Exhausted CD8
Progenitor Exhausted CD8+ T Cell Signature	1.30106	C-P	Exhausted CD8
Progenitor Exhausted CD8+ T Cell Signature	2.27539	C-P	Exhausted CD8
Progenitor Exhausted CD8+ T Cell Signature	0.210396	C-P	Exhausted CD8
Progenitor Exhausted CD8+ T Cell Signature	1.03622	C-P	Exhausted CD8
Progenitor Exhausted CD8+ T Cell Signature	1.69281	C-P	Exhausted CD8
Progenitor Exhausted CD8+ T Cell Signature	0.874757	C-P	Exhausted CD8
Progenitor Exhausted CD8+ T Cell Signature	0.861011	C-P	Exhausted CD8
Progenitor Exhausted CD8+ T Cell Signature	1.30769	C-P	Exhausted CD8
Progenitor Exhausted CD8+ T Cell Signature	1.47585	C-P	Exhausted CD8
Progenitor Exhausted CD8+ T Cell Signature	1.45969	C-P	Exhausted CD8
Progenitor Exhausted CD8+ T Cell Signature	1.26311	C-P	Exhausted CD8
Progenitor Exhausted CD8+ T Cell Signature	1.00834	C-P	Exhausted CD8
Progenitor Exhausted CD8+ T Cell Signature	1.94386	C-P	Exhausted CD8
Progenitor Exhausted CD8+ T Cell Signature	0.894096	C-P	Exhausted CD8
Progenitor Exhausted CD8+ T Cell Signature	1.37087	C-P	Exhausted CD8
Progenitor Exhausted CD8+ T Cell Signature	1.89827	C-P	Exhausted CD8
Progenitor Exhausted CD8+ T Cell Signature	0.763195	C-P	Exhausted CD8
Progenitor Exhausted CD8+ T Cell Signature	1.01932	C-P	Exhausted CD8
Progenitor Exhausted CD8+ T Cell Signature	0.961715	C-P	Exhausted CD8
Progenitor Exhausted CD8+ T Cell Signature	0.595401	C-P	Exhausted CD8
Progenitor Exhausted CD8+ T Cell Signature	1.57497	C-P	Exhausted CD8
Progenitor Exhausted CD8+ T Cell Signature	0.984307	C-P	Exhausted CD8
Progenitor Exhausted CD8+ T Cell Signature	1.64748	C-P	Exhausted CD8
Progenitor Exhausted CD8+ T Cell Signature	1.07729	C-P	Exhausted CD8
Progenitor Exhausted CD8+ T Cell Signature	1.13313	C-P	Exhausted CD8
Progenitor Exhausted CD8+ T Cell Signature	1.29959	C-P	Exhausted CD8
Progenitor Exhausted CD8+ T Cell Signature	2.19674	C-P	Exhausted CD8
Progenitor Exhausted CD8+ T Cell Signature	2.14034	C-P	Exhausted CD8
Progenitor Exhausted CD8+ T Cell Signature	2.21306	C-P	Exhausted CD8
Progenitor Exhausted CD8+ T Cell Signature	1.60793	C-P	Exhausted CD8
Progenitor Exhausted CD8+ T Cell Signature	1.22166	C-P	Exhausted CD8
Progenitor Exhausted CD8+ T Cell Signature	1.1005	C-P	Exhausted CD8
Progenitor Exhausted CD8+ T Cell Signature	1.4107	C-P	Exhausted CD8
Progenitor Exhausted CD8+ T Cell Signature	1.09734	C-P	Exhausted CD8
Progenitor Exhausted CD8+ T Cell Signature	1.48777	C-P	Exhausted CD8
Progenitor Exhausted CD8+ T Cell Signature	1.92324	C-P	Exhausted CD8
Progenitor Exhausted CD8+ T Cell Signature	1.52263	C-P	Exhausted CD8
Progenitor Exhausted CD8+ T Cell Signature	1.01948	C-P	Exhausted CD8
Progenitor Exhausted CD8+ T Cell Signature	2.00472	C-P	Exhausted CD8
Progenitor Exhausted CD8+ T Cell Signature	1.23951	C-P	Exhausted CD8
Progenitor Exhausted CD8+ T Cell Signature	0.578903	C-P	Exhausted CD8
Progenitor Exhausted CD8+ T Cell Signature	0.744815	C-P	Exhausted CD8
Progenitor Exhausted CD8+ T Cell Signature	1.1485	C-P	Exhausted CD8
Progenitor Exhausted CD8+ T Cell Signature	0.633629	C-P	Exhausted CD8
Progenitor Exhausted CD8+ T Cell Signature	0.756171	C-P	Exhausted CD8
Progenitor Exhausted CD8+ T Cell Signature	0.880168	C-P	Exhausted CD8
Progenitor Exhausted CD8+ T Cell Signature	2.432	C-P	Exhausted CD8
Progenitor Exhausted CD8+ T Cell Signature	1.60564	C-P	Exhausted CD8
Progenitor Exhausted CD8+ T Cell Signature	0.824019	C-P	Exhausted CD8
Progenitor Exhausted CD8+ T Cell Signature	1.56537	C-P	Exhausted CD8
Progenitor Exhausted CD8+ T Cell Signature	1.55077	C-P	Exhausted CD8
Progenitor Exhausted CD8+ T Cell Signature	1.52606	C-P	Exhausted CD8
Progenitor Exhausted CD8+ T Cell Signature	1.06404	C-P	Exhausted CD8
Progenitor Exhausted CD8+ T Cell Signature	0.922205	C-P	Exhausted CD8
Progenitor Exhausted CD8+ T Cell Signature	1.10624	C-P	Exhausted CD8
Progenitor Exhausted CD8+ T Cell Signature	0.886871	C-P	Exhausted CD8
Progenitor Exhausted CD8+ T Cell Signature	1.21368	C-P	Exhausted CD8
Progenitor Exhausted CD8+ T Cell Signature	0.346509	C-P	Exhausted CD8
Progenitor Exhausted CD8+ T Cell Signature	1.15985	C-P	Exhausted CD8
Progenitor Exhausted CD8+ T Cell Signature	0.797011	C-P	Exhausted CD8
Progenitor Exhausted CD8+ T Cell Signature	1.40294	C-P	Exhausted CD8
Progenitor Exhausted CD8+ T Cell Signature	1.15809	C-P	Exhausted CD8
Progenitor Exhausted CD8+ T Cell Signature	1.10182	C-P	Exhausted CD8
Progenitor Exhausted CD8+ T Cell Signature	1.45686	C-P	Exhausted CD8
Progenitor Exhausted CD8+ T Cell Signature	1.076	C-P	Exhausted CD8
Progenitor Exhausted CD8+ T Cell Signature	1.67469	C-P	Exhausted CD8
Progenitor Exhausted CD8+ T Cell Signature	1.2128	C-P	Exhausted CD8
Progenitor Exhausted CD8+ T Cell Signature	1.29582	C-P	Exhausted CD8
Progenitor Exhausted CD8+ T Cell Signature	1.53719	C-P	Exhausted CD8
Progenitor Exhausted CD8+ T Cell Signature	2.94518	C-P	Exhausted CD8
Progenitor Exhausted CD8+ T Cell Signature	1.33845	C-P	Exhausted CD8
Progenitor Exhausted CD8+ T Cell Signature	0.979386	C-P	Exhausted CD8
Progenitor Exhausted CD8+ T Cell Signature	0.881407	C-P	Exhausted CD8
Progenitor Exhausted CD8+ T Cell Signature	0.988945	C-P	Exhausted CD8
Progenitor Exhausted CD8+ T Cell Signature	1.22634	C-P	Exhausted CD8
Progenitor Exhausted CD8+ T Cell Signature	1.07023	C-P	Exhausted CD8
Progenitor Exhausted CD8+ T Cell Signature	1.14018	C-P	Exhausted CD8
Progenitor Exhausted CD8+ T Cell Signature	1.17172	C-P	Exhausted CD8
Progenitor Exhausted CD8+ T Cell Signature	1.30121	C-P	Exhausted CD8
Progenitor Exhausted CD8+ T Cell Signature	1.26017	C-P	Exhausted CD8
Progenitor Exhausted CD8+ T Cell Signature	1.15437	C-P	Exhausted CD8
Progenitor Exhausted CD8+ T Cell Signature	2.6619	C-P	Exhausted CD8
Progenitor Exhausted CD8+ T Cell Signature	1.01598	C-P	Exhausted CD8
Progenitor Exhausted CD8+ T Cell Signature	1.18045	C-P	Exhausted CD8
Progenitor Exhausted CD8+ T Cell Signature	0.989117	C-P	Exhausted CD8
Progenitor Exhausted CD8+ T Cell Signature	1.36365	C-P	Exhausted CD8
Progenitor Exhausted CD8+ T Cell Signature	1.5675	C-P	Exhausted CD8
Progenitor Exhausted CD8+ T Cell Signature	0.681102	C-P	Exhausted CD8
Progenitor Exhausted CD8+ T Cell Signature	1.63639	C-P	Exhausted CD8
Progenitor Exhausted CD8+ T Cell Signature	0.916509	C-P	Exhausted CD8
Progenitor Exhausted CD8+ T Cell Signature	0.471293	C-P	Exhausted CD8
Progenitor Exhausted CD8+ T Cell Signature	0.878074	C-P	Exhausted CD8
Progenitor Exhausted CD8+ T Cell Signature	1.61315	C-P	Exhausted CD8
Progenitor Exhausted CD8+ T Cell Signature	1.8255	C-P	Exhausted CD8
Progenitor Exhausted CD8+ T Cell Signature	1.40537	C-P	Exhausted CD8
Progenitor Exhausted CD8+ T Cell Signature	1.05478	C-P	Exhausted CD8
Progenitor Exhausted CD8+ T Cell Signature	1.00681	C-P	Exhausted CD8
Progenitor Exhausted CD8+ T Cell Signature	1.35821	C-P	Exhausted CD8
Progenitor Exhausted CD8+ T Cell Signature	1.5777	C-P	Exhausted CD8
Progenitor Exhausted CD8+ T Cell Signature	0.189515	C-P	Exhausted CD8
Progenitor Exhausted CD8+ T Cell Signature	0.827388	C-P	Exhausted CD8
Progenitor Exhausted CD8+ T Cell Signature	1.1425	C-P	Exhausted CD8
Progenitor Exhausted CD8+ T Cell Signature	2.55765	C-P	Exhausted CD8
Progenitor Exhausted CD8+ T Cell Signature	1.90846	C-P	Exhausted CD8
Progenitor Exhausted CD8+ T Cell Signature	0.182328	C-P	Exhausted CD8
Progenitor Exhausted CD8+ T Cell Signature	1.49553	C-P	Exhausted CD8
Progenitor Exhausted CD8+ T Cell Signature	1.63505	C-P	Exhausted CD8
Progenitor Exhausted CD8+ T Cell Signature	0.790532	C-P	Exhausted CD8
Progenitor Exhausted CD8+ T Cell Signature	0.588911	C-P	Exhausted CD8
Progenitor Exhausted CD8+ T Cell Signature	1.45098	C-P	Exhausted CD8
Progenitor Exhausted CD8+ T Cell Signature	1.55577	C-P	Exhausted CD8
Progenitor Exhausted CD8+ T Cell Signature	1.19355	C-P	Exhausted CD8
Progenitor Exhausted CD8+ T Cell Signature	1.554	C-P	Exhausted CD8
Progenitor Exhausted CD8+ T Cell Signature	0.772459	C-P	Exhausted CD8
Progenitor Exhausted CD8+ T Cell Signature	1.86602	C-P	Exhausted CD8
Progenitor Exhausted CD8+ T Cell Signature	1.82578	C-P	Exhausted CD8
Progenitor Exhausted CD8+ T Cell Signature	1.79608	C-P	Exhausted CD8
Progenitor Exhausted CD8+ T Cell Signature	0.691815	C-P	Exhausted CD8
Progenitor Exhausted CD8+ T Cell Signature	1.29779	C-P	Exhausted CD8
Progenitor Exhausted CD8+ T Cell Signature	1.66711	C-P	Exhausted CD8
Progenitor Exhausted CD8+ T Cell Signature	1.22194	C-P	Exhausted CD8
Progenitor Exhausted CD8+ T Cell Signature	0.74636	C-P	Exhausted CD8
Progenitor Exhausted CD8+ T Cell Signature	0.895616	C-P	Exhausted CD8
Progenitor Exhausted CD8+ T Cell Signature	1.12372	C-P	Exhausted CD8
Progenitor Exhausted CD8+ T Cell Signature	1.00891	C-CP	Exhausted CD8
Progenitor Exhausted CD8+ T Cell Signature	1.53961	C-CP	Exhausted CD8
Progenitor Exhausted CD8+ T Cell Signature	1.62099	C-CP	Exhausted CD8
Progenitor Exhausted CD8+ T Cell Signature	0.726425	C-CP	Exhausted CD8
Progenitor Exhausted CD8+ T Cell Signature	0.581901	C-CP	Exhausted CD8
Progenitor Exhausted CD8+ T Cell Signature	1.39672	C-CP	Exhausted CD8
Progenitor Exhausted CD8+ T Cell Signature	1.1941	C-CP	Exhausted CD8
Progenitor Exhausted CD8+ T Cell Signature	1.60649	C-CP	Exhausted CD8
Progenitor Exhausted CD8+ T Cell Signature	0.69579	C-CP	Exhausted CD8
Progenitor Exhausted CD8+ T Cell Signature	0.724445	C-CP	Exhausted CD8
Progenitor Exhausted CD8+ T Cell Signature	1.0585	C-CP	Exhausted CD8
Progenitor Exhausted CD8+ T Cell Signature	0.257505	C-CP	Exhausted CD8
Progenitor Exhausted CD8+ T Cell Signature	1.63852	C-CP	Exhausted CD8
Progenitor Exhausted CD8+ T Cell Signature	1.45186	C-CP	Exhausted CD8
Progenitor Exhausted CD8+ T Cell Signature	0.73995	C-CP	Exhausted CD8
Progenitor Exhausted CD8+ T Cell Signature	0.612949	C-CP	Exhausted CD8
Progenitor Exhausted CD8+ T Cell Signature	-0.221035	C-CP	Exhausted CD8
Progenitor Exhausted CD8+ T Cell Signature	0.614796	C-CP	Exhausted CD8
Progenitor Exhausted CD8+ T Cell Signature	0.275547	C-CP	Exhausted CD8
Progenitor Exhausted CD8+ T Cell Signature	0.67165	C-CP	Exhausted CD8
Progenitor Exhausted CD8+ T Cell Signature	0.879293	C-CP	Exhausted CD8
Progenitor Exhausted CD8+ T Cell Signature	-0.152097	C-CP	Exhausted CD8
Progenitor Exhausted CD8+ T Cell Signature	1.31079	C-CP	Exhausted CD8
Progenitor Exhausted CD8+ T Cell Signature	1.18794	C-CP	Exhausted CD8
Progenitor Exhausted CD8+ T Cell Signature	0.309299	C-CP	Exhausted CD8
Progenitor Exhausted CD8+ T Cell Signature	1.09296	C-CP	Exhausted CD8
Progenitor Exhausted CD8+ T Cell Signature	0.777195	C-CP	Exhausted CD8
Progenitor Exhausted CD8+ T Cell Signature	1.52396	C-CP	Exhausted CD8
Progenitor Exhausted CD8+ T Cell Signature	0.946844	C-CP	Exhausted CD8
Progenitor Exhausted CD8+ T Cell Signature	0.651299	C-CP	Exhausted CD8
Progenitor Exhausted CD8+ T Cell Signature	0.320507	C-CP	Exhausted CD8
Progenitor Exhausted CD8+ T Cell Signature	1.35156	C-CP	Exhausted CD8
Progenitor Exhausted CD8+ T Cell Signature	0.414143	C-CP	Exhausted CD8
Progenitor Exhausted CD8+ T Cell Signature	1.08171	C-CP	Exhausted CD8
Progenitor Exhausted CD8+ T Cell Signature	0.353473	C-CP	Exhausted CD8
Progenitor Exhausted CD8+ T Cell Signature	1.24171	C-CP	Exhausted CD8
Progenitor Exhausted CD8+ T Cell Signature	0.370107	C-CP	Exhausted CD8
Progenitor Exhausted CD8+ T Cell Signature	0.989956	C-CP	Exhausted CD8
Progenitor Exhausted CD8+ T Cell Signature	0.835592	C-CP	Exhausted CD8
Progenitor Exhausted CD8+ T Cell Signature	1.30713	C-CP	Exhausted CD8
Progenitor Exhausted CD8+ T Cell Signature	0.0905002	C-CP	Exhausted CD8
Progenitor Exhausted CD8+ T Cell Signature	0.575564	C-CP	Exhausted CD8
Progenitor Exhausted CD8+ T Cell Signature	0.652993	C-CP	Exhausted CD8
Progenitor Exhausted CD8+ T Cell Signature	0.776371	C-CP	Exhausted CD8
Progenitor Exhausted CD8+ T Cell Signature	0.830329	C-CP	Exhausted CD8
Progenitor Exhausted CD8+ T Cell Signature	1.37644	C-CP	Exhausted CD8
Progenitor Exhausted CD8+ T Cell Signature	0.599637	C-CP	Exhausted CD8
Progenitor Exhausted CD8+ T Cell Signature	0.389525	C-CP	Exhausted CD8
Progenitor Exhausted CD8+ T Cell Signature	0.887215	C-CP	Exhausted CD8
Progenitor Exhausted CD8+ T Cell Signature	0.864288	C-CP	Exhausted CD8
Progenitor Exhausted CD8+ T Cell Signature	0.458981	C-CP	Exhausted CD8
Progenitor Exhausted CD8+ T Cell Signature	-0.0241168	C-CP	Exhausted CD8
Progenitor Exhausted CD8+ T Cell Signature	0.414539	C-CP	Exhausted CD8
Progenitor Exhausted CD8+ T Cell Signature	0.231587	C-CP	Exhausted CD8
Progenitor Exhausted CD8+ T Cell Signature	1.18372	C-CP	Exhausted CD8
Progenitor Exhausted CD8+ T Cell Signature	0.880268	C-CP	Exhausted CD8
Progenitor Exhausted CD8+ T Cell Signature	0.438134	C-CP	Exhausted CD8
Progenitor Exhausted CD8+ T Cell Signature	1.03627	C-CP	Exhausted CD8
Progenitor Exhausted CD8+ T Cell Signature	0.823888	C-CP	Exhausted CD8
Progenitor Exhausted CD8+ T Cell Signature	1.20744	C-CP	Exhausted CD8
Progenitor Exhausted CD8+ T Cell Signature	1.10099	C-CP	Exhausted CD8
Progenitor Exhausted CD8+ T Cell Signature	0.269536	C-CP	Exhausted CD8
Progenitor Exhausted CD8+ T Cell Signature	1.07726	C-CP	Exhausted CD8
Progenitor Exhausted CD8+ T Cell Signature	0.976829	C-CP	Exhausted CD8
Progenitor Exhausted CD8+ T Cell Signature	0.31126	C-CP	Exhausted CD8
Progenitor Exhausted CD8+ T Cell Signature	0.581805	C-CP	Exhausted CD8
Progenitor Exhausted CD8+ T Cell Signature	0.56608	C-CP	Exhausted CD8
Progenitor Exhausted CD8+ T Cell Signature	0.206128	C-CP	Exhausted CD8
Progenitor Exhausted CD8+ T Cell Signature	0.83949	C-CP	Exhausted CD8
Progenitor Exhausted CD8+ T Cell Signature	0.661966	C-CP	Exhausted CD8
Progenitor Exhausted CD8+ T Cell Signature	1.44053	C-CP	Exhausted CD8
Progenitor Exhausted CD8+ T Cell Signature	0.745515	C-CP	Exhausted CD8
Progenitor Exhausted CD8+ T Cell Signature	0.679169	C-CP	Exhausted CD8
Progenitor Exhausted CD8+ T Cell Signature	1.07531	C-CP	Exhausted CD8
Progenitor Exhausted CD8+ T Cell Signature	1.61872	C-CP	Exhausted CD8
Progenitor Exhausted CD8+ T Cell Signature	1.32699	C-CP	Exhausted CD8
Progenitor Exhausted CD8+ T Cell Signature	0.457156	C-CP	Exhausted CD8
Progenitor Exhausted CD8+ T Cell Signature	1.85665	C-CP	Exhausted CD8
Progenitor Exhausted CD8+ T Cell Signature	0.799209	C-CP	Exhausted CD8
Progenitor Exhausted CD8+ T Cell Signature	0.295057	C-CP	Exhausted CD8
Progenitor Exhausted CD8+ T Cell Signature	0.750266	C-CP	Exhausted CD8
Progenitor Exhausted CD8+ T Cell Signature	0.844893	C-CP	Exhausted CD8
Progenitor Exhausted CD8+ T Cell Signature	0.804809	C-CP	Exhausted CD8
Progenitor Exhausted CD8+ T Cell Signature	1.31737	C-CP	Exhausted CD8
Progenitor Exhausted CD8+ T Cell Signature	0.859614	C-CP	Exhausted CD8
Progenitor Exhausted CD8+ T Cell Signature	1.06581	C-CP	Exhausted CD8
Progenitor Exhausted CD8+ T Cell Signature	1.63188	C-CP	Exhausted CD8
Progenitor Exhausted CD8+ T Cell Signature	1.40101	C-CP	Exhausted CD8
Progenitor Exhausted CD8+ T Cell Signature	0.573428	C-CP	Exhausted CD8
Progenitor Exhausted CD8+ T Cell Signature	0.462401	C-CP	Exhausted CD8
Progenitor Exhausted CD8+ T Cell Signature	0.583443	C-CP	Exhausted CD8
Progenitor Exhausted CD8+ T Cell Signature	0.697462	C-CP	Exhausted CD8
Progenitor Exhausted CD8+ T Cell Signature	0.487841	C-CP	Exhausted CD8
Progenitor Exhausted CD8+ T Cell Signature	0.688346	C-CP	Exhausted CD8
Progenitor Exhausted CD8+ T Cell Signature	0.293616	C-CP	Exhausted CD8
Progenitor Exhausted CD8+ T Cell Signature	0.52939	C-CP	Exhausted CD8
Progenitor Exhausted CD8+ T Cell Signature	1.12223	C-CP	Exhausted CD8
Progenitor Exhausted CD8+ T Cell Signature	1.23145	C-CP	Exhausted CD8
Progenitor Exhausted CD8+ T Cell Signature	0.168862	C-CP	Exhausted CD8
Progenitor Exhausted CD8+ T Cell Signature	0.40226	C-CP	Exhausted CD8
Progenitor Exhausted CD8+ T Cell Signature	0.11893	C-CP	Exhausted CD8
Progenitor Exhausted CD8+ T Cell Signature	1.74305	C-CP	Exhausted CD8
Progenitor Exhausted CD8+ T Cell Signature	2.3181	C-CP	Exhausted CD8
Progenitor Exhausted CD8+ T Cell Signature	0.62841	C-CP	Exhausted CD8
Progenitor Exhausted CD8+ T Cell Signature	0.163654	C-CP	Exhausted CD8
Progenitor Exhausted CD8+ T Cell Signature	0.493666	C-CP	Exhausted CD8
Progenitor Exhausted CD8+ T Cell Signature	1.49562	C-CP	Exhausted CD8
Progenitor Exhausted CD8+ T Cell Signature	0.56912	C-CP	Exhausted CD8
Progenitor Exhausted CD8+ T Cell Signature	0.683408	C-CP	Exhausted CD8
Progenitor Exhausted CD8+ T Cell Signature	0.500578	C-CP	Exhausted CD8
Progenitor Exhausted CD8+ T Cell Signature	0.734402	C-CP	Exhausted CD8
Progenitor Exhausted CD8+ T Cell Signature	0.213944	C-CP	Exhausted CD8
Progenitor Exhausted CD8+ T Cell Signature	0.445013	C-CP	Exhausted CD8
Progenitor Exhausted CD8+ T Cell Signature	0.770803	C-CP	Exhausted CD8
Progenitor Exhausted CD8+ T Cell Signature	0.934298	C-CP	Exhausted CD8
Progenitor Exhausted CD8+ T Cell Signature	2.05049	C-CP	Exhausted CD8
Progenitor Exhausted CD8+ T Cell Signature	1.41069	C-CP	Exhausted CD8
Progenitor Exhausted CD8+ T Cell Signature	1.19996	C-CP	Exhausted CD8
Progenitor Exhausted CD8+ T Cell Signature	0.863347	C-CP	Exhausted CD8
Progenitor Exhausted CD8+ T Cell Signature	0.625348	C-CP	Exhausted CD8
Progenitor Exhausted CD8+ T Cell Signature	0.517339	C-CP	Exhausted CD8
Progenitor Exhausted CD8+ T Cell Signature	1.49191	C-CP	Exhausted CD8
Progenitor Exhausted CD8+ T Cell Signature	1.82407	C-CP	Exhausted CD8
Progenitor Exhausted CD8+ T Cell Signature	1.28462	C-CP	Exhausted CD8
Progenitor Exhausted CD8+ T Cell Signature	0.943231	C-CP	Exhausted CD8
Progenitor Exhausted CD8+ T Cell Signature	0.601414	C-CP	Exhausted CD8
Progenitor Exhausted CD8+ T Cell Signature	1.2422	C-CP	Exhausted CD8
Progenitor Exhausted CD8+ T Cell Signature	1.25326	C-CP	Exhausted CD8
Progenitor Exhausted CD8+ T Cell Signature	0.169939	C-CP	Exhausted CD8
Progenitor Exhausted CD8+ T Cell Signature	0.660321	C-CP	Exhausted CD8
Progenitor Exhausted CD8+ T Cell Signature	1.78238	C-CP	Exhausted CD8
Progenitor Exhausted CD8+ T Cell Signature	1.40424	C-CP	Exhausted CD8
Progenitor Exhausted CD8+ T Cell Signature	1.01459	C-CP	Exhausted CD8
Progenitor Exhausted CD8+ T Cell Signature	1.17782	C-CP	Exhausted CD8
Progenitor Exhausted CD8+ T Cell Signature	0.630609	C-CP	Exhausted CD8
Progenitor Exhausted CD8+ T Cell Signature	0.927682	C-CP	Exhausted CD8
Progenitor Exhausted CD8+ T Cell Signature	0.899763	C-CP	Exhausted CD8
Progenitor Exhausted CD8+ T Cell Signature	1.29338	C-CP	Exhausted CD8
Progenitor Exhausted CD8+ T Cell Signature	1.25051	C-CP	Exhausted CD8
Progenitor Exhausted CD8+ T Cell Signature	1.67804	C-CP	Exhausted CD8
Progenitor Exhausted CD8+ T Cell Signature	1.34421	C-CP	Exhausted CD8
Progenitor Exhausted CD8+ T Cell Signature	1.65811	C-CP	Exhausted CD8
Progenitor Exhausted CD8+ T Cell Signature	0.622775	C-CP	Exhausted CD8
Progenitor Exhausted CD8+ T Cell Signature	1.04597	C-CP	Exhausted CD8
Progenitor Exhausted CD8+ T Cell Signature	1.51384	C-CP	Exhausted CD8
Progenitor Exhausted CD8+ T Cell Signature	1.43265	C-CP	Exhausted CD8
Progenitor Exhausted CD8+ T Cell Signature	1.73721	C-CP	Exhausted CD8
Progenitor Exhausted CD8+ T Cell Signature	0.88233	C-CP	Exhausted CD8
Progenitor Exhausted CD8+ T Cell Signature	1.7882	C-CP	Exhausted CD8
Progenitor Exhausted CD8+ T Cell Signature	0.698427	C-CP	Exhausted CD8
Progenitor Exhausted CD8+ T Cell Signature	1.19132	C-CP	Exhausted CD8
Progenitor Exhausted CD8+ T Cell Signature	0.683771	C-CP	Exhausted CD8
Progenitor Exhausted CD8+ T Cell Signature	0.327945	C-CP	Exhausted CD8
Progenitor Exhausted CD8+ T Cell Signature	0.674975	C-CP	Exhausted CD8
Progenitor Exhausted CD8+ T Cell Signature	1.37185	C-CP	Exhausted CD8
Progenitor Exhausted CD8+ T Cell Signature	1.35104	C-CP	Exhausted CD8
Progenitor Exhausted CD8+ T Cell Signature	0.791312	C-CP	Exhausted CD8
Progenitor Exhausted CD8+ T Cell Signature	1.22819	C-CP	Exhausted CD8
Progenitor Exhausted CD8+ T Cell Signature	0.983589	C-CP	Exhausted CD8
Progenitor Exhausted CD8+ T Cell Signature	1.5502	C-CP	Exhausted CD8
Progenitor Exhausted CD8+ T Cell Signature	0.879418	C-CP	Exhausted CD8
Progenitor Exhausted CD8+ T Cell Signature	0.200422	C-CP	Exhausted CD8
Progenitor Exhausted CD8+ T Cell Signature	1.05254	C-CP	Exhausted CD8
Progenitor Exhausted CD8+ T Cell Signature	1.12514	C-CP	Exhausted CD8
Progenitor Exhausted CD8+ T Cell Signature	1.0968	C-CP	Exhausted CD8
Progenitor Exhausted CD8+ T Cell Signature	1.042	C-CP	Exhausted CD8
Progenitor Exhausted CD8+ T Cell Signature	0.910835	C-CP	Exhausted CD8
Progenitor Exhausted CD8+ T Cell Signature	1.42787	C-CP	Exhausted CD8
Progenitor Exhausted CD8+ T Cell Signature	0.329979	C-CP	Exhausted CD8
Progenitor Exhausted CD8+ T Cell Signature	0.545712	C-CP	Exhausted CD8
Progenitor Exhausted CD8+ T Cell Signature	0.181138	C-CP	Exhausted CD8
Progenitor Exhausted CD8+ T Cell Signature	1.16968	C-CP	Exhausted CD8
Progenitor Exhausted CD8+ T Cell Signature	0.137446	C-CP	Exhausted CD8
Progenitor Exhausted CD8+ T Cell Signature	1.13249	C-CP	Exhausted CD8
Progenitor Exhausted CD8+ T Cell Signature	0.965778	C-CP	Exhausted CD8
Progenitor Exhausted CD8+ T Cell Signature	0.592877	C-CP	Exhausted CD8
Progenitor Exhausted CD8+ T Cell Signature	0.921751	C-CP	Exhausted CD8
Progenitor Exhausted CD8+ T Cell Signature	1.39321	C-CP	Exhausted CD8
Progenitor Exhausted CD8+ T Cell Signature	2.07914	C-CP	Exhausted CD8
Progenitor Exhausted CD8+ T Cell Signature	0.606494	C-CP	Exhausted CD8
Progenitor Exhausted CD8+ T Cell Signature	1.36935	C-CP	Exhausted CD8
Progenitor Exhausted CD8+ T Cell Signature	1.03344	C-CP	Exhausted CD8
Progenitor Exhausted CD8+ T Cell Signature	0.82919	C-CP	Exhausted CD8
Progenitor Exhausted CD8+ T Cell Signature	1.45062	C-CP	Exhausted CD8
Progenitor Exhausted CD8+ T Cell Signature	0.938874	C-CP	Exhausted CD8
Progenitor Exhausted CD8+ T Cell Signature	0.529348	C-CP	Exhausted CD8
Progenitor Exhausted CD8+ T Cell Signature	0.178697	C-CP	Exhausted CD8
Progenitor Exhausted CD8+ T Cell Signature	1.05894	C-CP	Exhausted CD8
Progenitor Exhausted CD8+ T Cell Signature	0.57284	C-CP	Exhausted CD8
Progenitor Exhausted CD8+ T Cell Signature	1.28719	C-CP	Exhausted CD8
Progenitor Exhausted CD8+ T Cell Signature	1.10778	C-CP	Exhausted CD8
Progenitor Exhausted CD8+ T Cell Signature	0.0382219	C-CP	Exhausted CD8
Progenitor Exhausted CD8+ T Cell Signature	0.356966	C-CP	Exhausted CD8
Progenitor Exhausted CD8+ T Cell Signature	2.09928	C-CP	Exhausted CD8
Progenitor Exhausted CD8+ T Cell Signature	1.06383	C-CP	Exhausted CD8
Progenitor Exhausted CD8+ T Cell Signature	1.0089	C-CP	Exhausted CD8
Progenitor Exhausted CD8+ T Cell Signature	0.49277	C-CP	Exhausted CD8
Progenitor Exhausted CD8+ T Cell Signature	0.269711	C-CP	Exhausted CD8
Progenitor Exhausted CD8+ T Cell Signature	1.53604	C-CP	Exhausted CD8
Progenitor Exhausted CD8+ T Cell Signature	0.733667	C-CP	Exhausted CD8
Progenitor Exhausted CD8+ T Cell Signature	0.6958	C-CP	Exhausted CD8
Progenitor Exhausted CD8+ T Cell Signature	1.38209	C-CP	Exhausted CD8
Progenitor Exhausted CD8+ T Cell Signature	1.31203	C-CP	Exhausted CD8
Progenitor Exhausted CD8+ T Cell Signature	1.75803	C-CP	Exhausted CD8
Progenitor Exhausted CD8+ T Cell Signature	1.78171	C-CP	Exhausted CD8
Progenitor Exhausted CD8+ T Cell Signature	0.840405	C-CP	Exhausted CD8
Progenitor Exhausted CD8+ T Cell Signature	0.125955	C-CP	Exhausted CD8
Progenitor Exhausted CD8+ T Cell Signature	0.852003	C-CP	Exhausted CD8
Progenitor Exhausted CD8+ T Cell Signature	0.480873	C-CP	Exhausted CD8
Progenitor Exhausted CD8+ T Cell Signature	1.45716	C-CP	Exhausted CD8
Progenitor Exhausted CD8+ T Cell Signature	0.824673	C-CP	Exhausted CD8
Progenitor Exhausted CD8+ T Cell Signature	0.722932	C-CP	Exhausted CD8
Progenitor Exhausted CD8+ T Cell Signature	1.02932	C-CP	Exhausted CD8
Progenitor Exhausted CD8+ T Cell Signature	0.227376	C-CP	Exhausted CD8
Progenitor Exhausted CD8+ T Cell Signature	1.07703	C-CP	Exhausted CD8
Progenitor Exhausted CD8+ T Cell Signature	1.46065	C-CP	Exhausted CD8
Progenitor Exhausted CD8+ T Cell Signature	0.857235	C-CP	Exhausted CD8
Progenitor Exhausted CD8+ T Cell Signature	0.0868384	C-CP	Exhausted CD8
Progenitor Exhausted CD8+ T Cell Signature	1.1034	C-CP	Exhausted CD8
Progenitor Exhausted CD8+ T Cell Signature	0.574137	C-CP	Exhausted CD8
Progenitor Exhausted CD8+ T Cell Signature	0.194669	C-CP	Exhausted CD8
Progenitor Exhausted CD8+ T Cell Signature	0.350766	C-CP	Exhausted CD8
Progenitor Exhausted CD8+ T Cell Signature	0.969417	C-CP	Exhausted CD8
Progenitor Exhausted CD8+ T Cell Signature	1.35978	C-CP	Exhausted CD8
Progenitor Exhausted CD8+ T Cell Signature	0.599059	C-CP	Exhausted CD8
Progenitor Exhausted CD8+ T Cell Signature	1.16681	C-CP	Exhausted CD8
Progenitor Exhausted CD8+ T Cell Signature	0.761532	C-CP	Exhausted CD8
Progenitor Exhausted CD8+ T Cell Signature	0.885559	C-CP	Exhausted CD8
Progenitor Exhausted CD8+ T Cell Signature	0.657084	C-CP	Exhausted CD8
Progenitor Exhausted CD8+ T Cell Signature	0.889277	C-CP	Exhausted CD8
Progenitor Exhausted CD8+ T Cell Signature	1.17866	C-CP	Exhausted CD8
Progenitor Exhausted CD8+ T Cell Signature	1.28129	C-CP	Exhausted CD8
Progenitor Exhausted CD8+ T Cell Signature	0.745231	C-CP	Exhausted CD8
Progenitor Exhausted CD8+ T Cell Signature	0.120715	C-CP	Exhausted CD8
Progenitor Exhausted CD8+ T Cell Signature	0.955514	C-CP	Exhausted CD8
Progenitor Exhausted CD8+ T Cell Signature	1.11275	C-CP	Exhausted CD8
Progenitor Exhausted CD8+ T Cell Signature	0.317762	C-CP	Exhausted CD8
Progenitor Exhausted CD8+ T Cell Signature	0.653721	C-CP	Exhausted CD8
Progenitor Exhausted CD8+ T Cell Signature	1.49984	C-CP	Exhausted CD8
Progenitor Exhausted CD8+ T Cell Signature	1.56398	C-CP	Exhausted CD8
Progenitor Exhausted CD8+ T Cell Signature	0.942663	C-CP	Exhausted CD8
Progenitor Exhausted CD8+ T Cell Signature	0.414529	C-CP	Exhausted CD8
Progenitor Exhausted CD8+ T Cell Signature	0.36506	C-CP	Exhausted CD8
Progenitor Exhausted CD8+ T Cell Signature	0.416858	C-CP	Exhausted CD8
Progenitor Exhausted CD8+ T Cell Signature	0.150361	C-CP	Exhausted CD8
Progenitor Exhausted CD8+ T Cell Signature	0.0256743	C-CP	Exhausted CD8
Progenitor Exhausted CD8+ T Cell Signature	1.54134	C-CP	Exhausted CD8
Progenitor Exhausted CD8+ T Cell Signature	0.433684	C-CP	Exhausted CD8
Progenitor Exhausted CD8+ T Cell Signature	1.19419	C-CP	Exhausted CD8
Progenitor Exhausted CD8+ T Cell Signature	0.901171	C-CP	Exhausted CD8
Progenitor Exhausted CD8+ T Cell Signature	1.58041	C-CP	Exhausted CD8
Progenitor Exhausted CD8+ T Cell Signature	1.47574	C-CP	Exhausted CD8
Progenitor Exhausted CD8+ T Cell Signature	0.51976	C-CP	Exhausted CD8
Progenitor Exhausted CD8+ T Cell Signature	0.742115	C-CP	Exhausted CD8
Progenitor Exhausted CD8+ T Cell Signature	1.16863	C-CP	Exhausted CD8
Progenitor Exhausted CD8+ T Cell Signature	1.44672	C-CP	Exhausted CD8
Progenitor Exhausted CD8+ T Cell Signature	1.34625	C-CP	Exhausted CD8
Progenitor Exhausted CD8+ T Cell Signature	0.887875	C-CP	Exhausted CD8
Progenitor Exhausted CD8+ T Cell Signature	1.4001	C-CP	Exhausted CD8
Progenitor Exhausted CD8+ T Cell Signature	0.821495	C-CP	Exhausted CD8
Progenitor Exhausted CD8+ T Cell Signature	0.756629	C-CP	Exhausted CD8
Progenitor Exhausted CD8+ T Cell Signature	0.312103	C-CP	Exhausted CD8
Progenitor Exhausted CD8+ T Cell Signature	0.857598	C-CP	Exhausted CD8
Progenitor Exhausted CD8+ T Cell Signature	1.07425	C-CP	Exhausted CD8
Progenitor Exhausted CD8+ T Cell Signature	0.901703	C-CP	Exhausted CD8
Progenitor Exhausted CD8+ T Cell Signature	1.13417	C-CP	Exhausted CD8
Progenitor Exhausted CD8+ T Cell Signature	1.99562	C-CP	Exhausted CD8
Progenitor Exhausted CD8+ T Cell Signature	1.16705	C-CP	Exhausted CD8
Progenitor Exhausted CD8+ T Cell Signature	0.544967	C-CP	Exhausted CD8
Progenitor Exhausted CD8+ T Cell Signature	0.221749	C-CP	Exhausted CD8
Progenitor Exhausted CD8+ T Cell Signature	0.823744	C-CP	Exhausted CD8
Progenitor Exhausted CD8+ T Cell Signature	1.37745	C-CP	Exhausted CD8
Progenitor Exhausted CD8+ T Cell Signature	0.173886	C-CP	Exhausted CD8
Progenitor Exhausted CD8+ T Cell Signature	0.0558525	C-CP	Exhausted CD8
Progenitor Exhausted CD8+ T Cell Signature	1.48123	C-CP	Exhausted CD8
Progenitor Exhausted CD8+ T Cell Signature	0.438731	C-CP	Exhausted CD8
Progenitor Exhausted CD8+ T Cell Signature	0.632374	C-CP	Exhausted CD8
Progenitor Exhausted CD8+ T Cell Signature	0.566553	C-CP	Exhausted CD8
Progenitor Exhausted CD8+ T Cell Signature	1.28599	C-CP	Exhausted CD8
Progenitor Exhausted CD8+ T Cell Signature	0.621106	C-CP	Exhausted CD8
Progenitor Exhausted CD8+ T Cell Signature	0.8914	C-CP	Exhausted CD8
Progenitor Exhausted CD8+ T Cell Signature	-0.0422476	C-CP	Exhausted CD8
Progenitor Exhausted CD8+ T Cell Signature	1.66342	C-CP	Exhausted CD8
Progenitor Exhausted CD8+ T Cell Signature	1.03901	C-CP	Exhausted CD8
Progenitor Exhausted CD8+ T Cell Signature	0.864369	C-CP	Exhausted CD8
Progenitor Exhausted CD8+ T Cell Signature	1.09993	C-CP	Exhausted CD8
Progenitor Exhausted CD8+ T Cell Signature	-0.0220534	C-CP	Exhausted CD8
Progenitor Exhausted CD8+ T Cell Signature	0.913103	C-CP	Exhausted CD8
Progenitor Exhausted CD8+ T Cell Signature	0.605583	C-CP	Exhausted CD8
Progenitor Exhausted CD8+ T Cell Signature	0.372645	C-CP	Exhausted CD8
Progenitor Exhausted CD8+ T Cell Signature	1.40295	C-CP	Exhausted CD8
Progenitor Exhausted CD8+ T Cell Signature	0.583199	C-CP	Exhausted CD8
Progenitor Exhausted CD8+ T Cell Signature	0.817926	C-CP	Exhausted CD8
Progenitor Exhausted CD8+ T Cell Signature	0.192111	C-CP	Exhausted CD8
