# Supplementary material for: CDK4/6 Inhibitor Priming Enhances PD‐1 Blockade via Sellhi Neutrophil‐Induced Stat5a+ Progenitor Exhausted CD8+ T Cell
Source: Adv Sci (Weinh). 2025 Sep 11;12(44):e10501. doi: 10.1002/advs.202510501 (PMC12667468; doi:10.1002/advs.202510501)
Supplement: Supplementary file 11 — Supplemental Table 10 [file ADVS-12-e10501-s002.xlsx]

## Sheet: Sheet1
Supplementary Table 10：GSVA enrichment results of Exhausted CD8 between samples C-P and C-CP in Terminally Exhausted CD8+ T Cell Signature pathway
term	Pathway Activity Score	group	celltype2
Terminally Exhausted CD8+ T Cell Signature	0.801588	C-P	Exhausted CD8
Terminally Exhausted CD8+ T Cell Signature	1.11048	C-P	Exhausted CD8
Terminally Exhausted CD8+ T Cell Signature	1.37103	C-P	Exhausted CD8
Terminally Exhausted CD8+ T Cell Signature	1.58583	C-P	Exhausted CD8
Terminally Exhausted CD8+ T Cell Signature	1.23468	C-P	Exhausted CD8
Terminally Exhausted CD8+ T Cell Signature	1.61479	C-P	Exhausted CD8
Terminally Exhausted CD8+ T Cell Signature	2.06047	C-P	Exhausted CD8
Terminally Exhausted CD8+ T Cell Signature	1.6859	C-P	Exhausted CD8
Terminally Exhausted CD8+ T Cell Signature	1.54473	C-P	Exhausted CD8
Terminally Exhausted CD8+ T Cell Signature	1.36137	C-P	Exhausted CD8
Terminally Exhausted CD8+ T Cell Signature	1.5072	C-P	Exhausted CD8
Terminally Exhausted CD8+ T Cell Signature	1.46545	C-P	Exhausted CD8
Terminally Exhausted CD8+ T Cell Signature	1.7656	C-P	Exhausted CD8
Terminally Exhausted CD8+ T Cell Signature	1.42536	C-P	Exhausted CD8
Terminally Exhausted CD8+ T Cell Signature	1.50329	C-P	Exhausted CD8
Terminally Exhausted CD8+ T Cell Signature	0.882495	C-P	Exhausted CD8
Terminally Exhausted CD8+ T Cell Signature	1.57602	C-P	Exhausted CD8
Terminally Exhausted CD8+ T Cell Signature	1.53107	C-P	Exhausted CD8
Terminally Exhausted CD8+ T Cell Signature	1.45277	C-P	Exhausted CD8
Terminally Exhausted CD8+ T Cell Signature	1.35185	C-P	Exhausted CD8
Terminally Exhausted CD8+ T Cell Signature	1.81218	C-P	Exhausted CD8
Terminally Exhausted CD8+ T Cell Signature	1.4585	C-P	Exhausted CD8
Terminally Exhausted CD8+ T Cell Signature	1.9763	C-P	Exhausted CD8
Terminally Exhausted CD8+ T Cell Signature	1.4087	C-P	Exhausted CD8
Terminally Exhausted CD8+ T Cell Signature	1.39362	C-P	Exhausted CD8
Terminally Exhausted CD8+ T Cell Signature	1.42868	C-P	Exhausted CD8
Terminally Exhausted CD8+ T Cell Signature	1.63733	C-P	Exhausted CD8
Terminally Exhausted CD8+ T Cell Signature	0.989606	C-P	Exhausted CD8
Terminally Exhausted CD8+ T Cell Signature	1.66727	C-P	Exhausted CD8
Terminally Exhausted CD8+ T Cell Signature	1.42593	C-P	Exhausted CD8
Terminally Exhausted CD8+ T Cell Signature	1.48176	C-P	Exhausted CD8
Terminally Exhausted CD8+ T Cell Signature	1.838	C-P	Exhausted CD8
Terminally Exhausted CD8+ T Cell Signature	1.31762	C-P	Exhausted CD8
Terminally Exhausted CD8+ T Cell Signature	1.25093	C-P	Exhausted CD8
Terminally Exhausted CD8+ T Cell Signature	0.932435	C-P	Exhausted CD8
Terminally Exhausted CD8+ T Cell Signature	1.22552	C-P	Exhausted CD8
Terminally Exhausted CD8+ T Cell Signature	1.42298	C-P	Exhausted CD8
Terminally Exhausted CD8+ T Cell Signature	1.16995	C-P	Exhausted CD8
Terminally Exhausted CD8+ T Cell Signature	1.45678	C-P	Exhausted CD8
Terminally Exhausted CD8+ T Cell Signature	1.28525	C-P	Exhausted CD8
Terminally Exhausted CD8+ T Cell Signature	0.928714	C-P	Exhausted CD8
Terminally Exhausted CD8+ T Cell Signature	1.47582	C-P	Exhausted CD8
Terminally Exhausted CD8+ T Cell Signature	1.3207	C-P	Exhausted CD8
Terminally Exhausted CD8+ T Cell Signature	1.24925	C-P	Exhausted CD8
Terminally Exhausted CD8+ T Cell Signature	1.41671	C-P	Exhausted CD8
Terminally Exhausted CD8+ T Cell Signature	1.49273	C-P	Exhausted CD8
Terminally Exhausted CD8+ T Cell Signature	1.70032	C-P	Exhausted CD8
Terminally Exhausted CD8+ T Cell Signature	1.75494	C-P	Exhausted CD8
Terminally Exhausted CD8+ T Cell Signature	1.64328	C-P	Exhausted CD8
Terminally Exhausted CD8+ T Cell Signature	1.84766	C-P	Exhausted CD8
Terminally Exhausted CD8+ T Cell Signature	1.54388	C-P	Exhausted CD8
Terminally Exhausted CD8+ T Cell Signature	1.23687	C-P	Exhausted CD8
Terminally Exhausted CD8+ T Cell Signature	1.43915	C-P	Exhausted CD8
Terminally Exhausted CD8+ T Cell Signature	1.42273	C-P	Exhausted CD8
Terminally Exhausted CD8+ T Cell Signature	1.51404	C-P	Exhausted CD8
Terminally Exhausted CD8+ T Cell Signature	1.73387	C-P	Exhausted CD8
Terminally Exhausted CD8+ T Cell Signature	1.71127	C-P	Exhausted CD8
Terminally Exhausted CD8+ T Cell Signature	0.98177	C-P	Exhausted CD8
Terminally Exhausted CD8+ T Cell Signature	1.92723	C-P	Exhausted CD8
Terminally Exhausted CD8+ T Cell Signature	1.41241	C-P	Exhausted CD8
Terminally Exhausted CD8+ T Cell Signature	2.0991	C-P	Exhausted CD8
Terminally Exhausted CD8+ T Cell Signature	1.42078	C-P	Exhausted CD8
Terminally Exhausted CD8+ T Cell Signature	1.78619	C-P	Exhausted CD8
Terminally Exhausted CD8+ T Cell Signature	1.0815	C-P	Exhausted CD8
Terminally Exhausted CD8+ T Cell Signature	1.57649	C-P	Exhausted CD8
Terminally Exhausted CD8+ T Cell Signature	1.01401	C-P	Exhausted CD8
Terminally Exhausted CD8+ T Cell Signature	1.48087	C-P	Exhausted CD8
Terminally Exhausted CD8+ T Cell Signature	1.77979	C-P	Exhausted CD8
Terminally Exhausted CD8+ T Cell Signature	1.11493	C-P	Exhausted CD8
Terminally Exhausted CD8+ T Cell Signature	1.69083	C-P	Exhausted CD8
Terminally Exhausted CD8+ T Cell Signature	1.3745	C-P	Exhausted CD8
Terminally Exhausted CD8+ T Cell Signature	2.15135	C-P	Exhausted CD8
Terminally Exhausted CD8+ T Cell Signature	1.52412	C-P	Exhausted CD8
Terminally Exhausted CD8+ T Cell Signature	1.38538	C-P	Exhausted CD8
Terminally Exhausted CD8+ T Cell Signature	1.16762	C-P	Exhausted CD8
Terminally Exhausted CD8+ T Cell Signature	1.6651	C-P	Exhausted CD8
Terminally Exhausted CD8+ T Cell Signature	1.47946	C-P	Exhausted CD8
Terminally Exhausted CD8+ T Cell Signature	1.19013	C-P	Exhausted CD8
Terminally Exhausted CD8+ T Cell Signature	1.30977	C-P	Exhausted CD8
Terminally Exhausted CD8+ T Cell Signature	1.70283	C-P	Exhausted CD8
Terminally Exhausted CD8+ T Cell Signature	1.68675	C-P	Exhausted CD8
Terminally Exhausted CD8+ T Cell Signature	1.87256	C-P	Exhausted CD8
Terminally Exhausted CD8+ T Cell Signature	1.61225	C-P	Exhausted CD8
Terminally Exhausted CD8+ T Cell Signature	1.30441	C-P	Exhausted CD8
Terminally Exhausted CD8+ T Cell Signature	1.13516	C-P	Exhausted CD8
Terminally Exhausted CD8+ T Cell Signature	1.44308	C-P	Exhausted CD8
Terminally Exhausted CD8+ T Cell Signature	1.21596	C-P	Exhausted CD8
Terminally Exhausted CD8+ T Cell Signature	1.3154	C-P	Exhausted CD8
Terminally Exhausted CD8+ T Cell Signature	1.83757	C-P	Exhausted CD8
Terminally Exhausted CD8+ T Cell Signature	1.62736	C-P	Exhausted CD8
Terminally Exhausted CD8+ T Cell Signature	1.20179	C-P	Exhausted CD8
Terminally Exhausted CD8+ T Cell Signature	1.91905	C-P	Exhausted CD8
Terminally Exhausted CD8+ T Cell Signature	1.12281	C-P	Exhausted CD8
Terminally Exhausted CD8+ T Cell Signature	0.98814	C-P	Exhausted CD8
Terminally Exhausted CD8+ T Cell Signature	1.47394	C-P	Exhausted CD8
Terminally Exhausted CD8+ T Cell Signature	1.63103	C-P	Exhausted CD8
Terminally Exhausted CD8+ T Cell Signature	2.07983	C-P	Exhausted CD8
Terminally Exhausted CD8+ T Cell Signature	1.32176	C-P	Exhausted CD8
Terminally Exhausted CD8+ T Cell Signature	1.89985	C-P	Exhausted CD8
Terminally Exhausted CD8+ T Cell Signature	1.685	C-P	Exhausted CD8
Terminally Exhausted CD8+ T Cell Signature	1.12134	C-P	Exhausted CD8
Terminally Exhausted CD8+ T Cell Signature	1.31519	C-P	Exhausted CD8
Terminally Exhausted CD8+ T Cell Signature	1.24634	C-P	Exhausted CD8
Terminally Exhausted CD8+ T Cell Signature	1.43816	C-P	Exhausted CD8
Terminally Exhausted CD8+ T Cell Signature	1.35096	C-P	Exhausted CD8
Terminally Exhausted CD8+ T Cell Signature	1.69437	C-P	Exhausted CD8
Terminally Exhausted CD8+ T Cell Signature	1.73834	C-P	Exhausted CD8
Terminally Exhausted CD8+ T Cell Signature	1.75536	C-P	Exhausted CD8
Terminally Exhausted CD8+ T Cell Signature	1.3006	C-P	Exhausted CD8
Terminally Exhausted CD8+ T Cell Signature	1.04222	C-P	Exhausted CD8
Terminally Exhausted CD8+ T Cell Signature	1.76429	C-P	Exhausted CD8
Terminally Exhausted CD8+ T Cell Signature	1.59121	C-P	Exhausted CD8
Terminally Exhausted CD8+ T Cell Signature	1.5126	C-P	Exhausted CD8
Terminally Exhausted CD8+ T Cell Signature	1.25694	C-P	Exhausted CD8
Terminally Exhausted CD8+ T Cell Signature	1.53499	C-P	Exhausted CD8
Terminally Exhausted CD8+ T Cell Signature	1.40669	C-P	Exhausted CD8
Terminally Exhausted CD8+ T Cell Signature	1.57444	C-P	Exhausted CD8
Terminally Exhausted CD8+ T Cell Signature	1.69458	C-P	Exhausted CD8
Terminally Exhausted CD8+ T Cell Signature	1.52438	C-P	Exhausted CD8
Terminally Exhausted CD8+ T Cell Signature	1.55215	C-P	Exhausted CD8
Terminally Exhausted CD8+ T Cell Signature	1.45616	C-P	Exhausted CD8
Terminally Exhausted CD8+ T Cell Signature	1.72027	C-P	Exhausted CD8
Terminally Exhausted CD8+ T Cell Signature	1.75502	C-P	Exhausted CD8
Terminally Exhausted CD8+ T Cell Signature	1.15	C-P	Exhausted CD8
Terminally Exhausted CD8+ T Cell Signature	1.89563	C-P	Exhausted CD8
Terminally Exhausted CD8+ T Cell Signature	1.51217	C-P	Exhausted CD8
Terminally Exhausted CD8+ T Cell Signature	1.38535	C-P	Exhausted CD8
Terminally Exhausted CD8+ T Cell Signature	1.82335	C-P	Exhausted CD8
Terminally Exhausted CD8+ T Cell Signature	1.04538	C-P	Exhausted CD8
Terminally Exhausted CD8+ T Cell Signature	1.36984	C-P	Exhausted CD8
Terminally Exhausted CD8+ T Cell Signature	1.75007	C-P	Exhausted CD8
Terminally Exhausted CD8+ T Cell Signature	2.07354	C-P	Exhausted CD8
Terminally Exhausted CD8+ T Cell Signature	1.79464	C-P	Exhausted CD8
Terminally Exhausted CD8+ T Cell Signature	1.21452	C-P	Exhausted CD8
Terminally Exhausted CD8+ T Cell Signature	1.40885	C-P	Exhausted CD8
Terminally Exhausted CD8+ T Cell Signature	1.20861	C-P	Exhausted CD8
Terminally Exhausted CD8+ T Cell Signature	1.56411	C-P	Exhausted CD8
Terminally Exhausted CD8+ T Cell Signature	1.46862	C-P	Exhausted CD8
Terminally Exhausted CD8+ T Cell Signature	1.15329	C-P	Exhausted CD8
Terminally Exhausted CD8+ T Cell Signature	1.39835	C-P	Exhausted CD8
Terminally Exhausted CD8+ T Cell Signature	1.55931	C-P	Exhausted CD8
Terminally Exhausted CD8+ T Cell Signature	1.53434	C-P	Exhausted CD8
Terminally Exhausted CD8+ T Cell Signature	0.806558	C-P	Exhausted CD8
Terminally Exhausted CD8+ T Cell Signature	1.11203	C-P	Exhausted CD8
Terminally Exhausted CD8+ T Cell Signature	1.57303	C-P	Exhausted CD8
Terminally Exhausted CD8+ T Cell Signature	1.28809	C-P	Exhausted CD8
Terminally Exhausted CD8+ T Cell Signature	1.43251	C-P	Exhausted CD8
Terminally Exhausted CD8+ T Cell Signature	1.35721	C-P	Exhausted CD8
Terminally Exhausted CD8+ T Cell Signature	1.88122	C-P	Exhausted CD8
Terminally Exhausted CD8+ T Cell Signature	1.58666	C-P	Exhausted CD8
Terminally Exhausted CD8+ T Cell Signature	1.48988	C-P	Exhausted CD8
Terminally Exhausted CD8+ T Cell Signature	1.7175	C-P	Exhausted CD8
Terminally Exhausted CD8+ T Cell Signature	1.32916	C-P	Exhausted CD8
Terminally Exhausted CD8+ T Cell Signature	1.92055	C-P	Exhausted CD8
Terminally Exhausted CD8+ T Cell Signature	1.62716	C-P	Exhausted CD8
Terminally Exhausted CD8+ T Cell Signature	1.71357	C-P	Exhausted CD8
Terminally Exhausted CD8+ T Cell Signature	1.18852	C-P	Exhausted CD8
Terminally Exhausted CD8+ T Cell Signature	1.52209	C-P	Exhausted CD8
Terminally Exhausted CD8+ T Cell Signature	1.53726	C-P	Exhausted CD8
Terminally Exhausted CD8+ T Cell Signature	1.57673	C-P	Exhausted CD8
Terminally Exhausted CD8+ T Cell Signature	1.6583	C-P	Exhausted CD8
Terminally Exhausted CD8+ T Cell Signature	1.8281	C-P	Exhausted CD8
Terminally Exhausted CD8+ T Cell Signature	1.76741	C-P	Exhausted CD8
Terminally Exhausted CD8+ T Cell Signature	1.22098	C-P	Exhausted CD8
Terminally Exhausted CD8+ T Cell Signature	1.00529	C-P	Exhausted CD8
Terminally Exhausted CD8+ T Cell Signature	1.19759	C-P	Exhausted CD8
Terminally Exhausted CD8+ T Cell Signature	1.35366	C-P	Exhausted CD8
Terminally Exhausted CD8+ T Cell Signature	1.95904	C-P	Exhausted CD8
Terminally Exhausted CD8+ T Cell Signature	1.3937	C-P	Exhausted CD8
Terminally Exhausted CD8+ T Cell Signature	1.53921	C-P	Exhausted CD8
Terminally Exhausted CD8+ T Cell Signature	1.7145	C-P	Exhausted CD8
Terminally Exhausted CD8+ T Cell Signature	1.87255	C-P	Exhausted CD8
Terminally Exhausted CD8+ T Cell Signature	1.68814	C-P	Exhausted CD8
Terminally Exhausted CD8+ T Cell Signature	1.50012	C-P	Exhausted CD8
Terminally Exhausted CD8+ T Cell Signature	1.88	C-P	Exhausted CD8
Terminally Exhausted CD8+ T Cell Signature	1.45272	C-P	Exhausted CD8
Terminally Exhausted CD8+ T Cell Signature	0.815779	C-P	Exhausted CD8
Terminally Exhausted CD8+ T Cell Signature	1.34383	C-P	Exhausted CD8
Terminally Exhausted CD8+ T Cell Signature	1.60948	C-P	Exhausted CD8
Terminally Exhausted CD8+ T Cell Signature	1.4591	C-P	Exhausted CD8
Terminally Exhausted CD8+ T Cell Signature	1.39983	C-P	Exhausted CD8
Terminally Exhausted CD8+ T Cell Signature	1.64289	C-P	Exhausted CD8
Terminally Exhausted CD8+ T Cell Signature	1.36489	C-P	Exhausted CD8
Terminally Exhausted CD8+ T Cell Signature	1.40796	C-P	Exhausted CD8
Terminally Exhausted CD8+ T Cell Signature	1.25114	C-P	Exhausted CD8
Terminally Exhausted CD8+ T Cell Signature	0.933165	C-P	Exhausted CD8
Terminally Exhausted CD8+ T Cell Signature	1.66631	C-P	Exhausted CD8
Terminally Exhausted CD8+ T Cell Signature	1.81224	C-P	Exhausted CD8
Terminally Exhausted CD8+ T Cell Signature	1.52273	C-P	Exhausted CD8
Terminally Exhausted CD8+ T Cell Signature	0.866121	C-P	Exhausted CD8
Terminally Exhausted CD8+ T Cell Signature	1.49019	C-P	Exhausted CD8
Terminally Exhausted CD8+ T Cell Signature	1.36555	C-P	Exhausted CD8
Terminally Exhausted CD8+ T Cell Signature	1.66585	C-P	Exhausted CD8
Terminally Exhausted CD8+ T Cell Signature	1.4056	C-P	Exhausted CD8
Terminally Exhausted CD8+ T Cell Signature	1.15801	C-P	Exhausted CD8
Terminally Exhausted CD8+ T Cell Signature	1.28411	C-P	Exhausted CD8
Terminally Exhausted CD8+ T Cell Signature	1.64902	C-P	Exhausted CD8
Terminally Exhausted CD8+ T Cell Signature	1.7307	C-P	Exhausted CD8
Terminally Exhausted CD8+ T Cell Signature	1.52565	C-P	Exhausted CD8
Terminally Exhausted CD8+ T Cell Signature	1.22858	C-P	Exhausted CD8
Terminally Exhausted CD8+ T Cell Signature	1.48056	C-P	Exhausted CD8
Terminally Exhausted CD8+ T Cell Signature	1.19993	C-P	Exhausted CD8
Terminally Exhausted CD8+ T Cell Signature	0.928625	C-P	Exhausted CD8
Terminally Exhausted CD8+ T Cell Signature	1.59561	C-P	Exhausted CD8
Terminally Exhausted CD8+ T Cell Signature	1.36053	C-P	Exhausted CD8
Terminally Exhausted CD8+ T Cell Signature	0.926913	C-P	Exhausted CD8
Terminally Exhausted CD8+ T Cell Signature	1.42533	C-P	Exhausted CD8
Terminally Exhausted CD8+ T Cell Signature	1.43704	C-P	Exhausted CD8
Terminally Exhausted CD8+ T Cell Signature	1.81622	C-P	Exhausted CD8
Terminally Exhausted CD8+ T Cell Signature	1.33405	C-P	Exhausted CD8
Terminally Exhausted CD8+ T Cell Signature	1.66007	C-P	Exhausted CD8
Terminally Exhausted CD8+ T Cell Signature	0.708668	C-P	Exhausted CD8
Terminally Exhausted CD8+ T Cell Signature	1.44816	C-P	Exhausted CD8
Terminally Exhausted CD8+ T Cell Signature	1.39984	C-P	Exhausted CD8
Terminally Exhausted CD8+ T Cell Signature	1.44362	C-P	Exhausted CD8
Terminally Exhausted CD8+ T Cell Signature	1.17241	C-P	Exhausted CD8
Terminally Exhausted CD8+ T Cell Signature	1.37649	C-P	Exhausted CD8
Terminally Exhausted CD8+ T Cell Signature	1.6336	C-P	Exhausted CD8
Terminally Exhausted CD8+ T Cell Signature	0.838797	C-P	Exhausted CD8
Terminally Exhausted CD8+ T Cell Signature	1.10594	C-P	Exhausted CD8
Terminally Exhausted CD8+ T Cell Signature	1.3937	C-P	Exhausted CD8
Terminally Exhausted CD8+ T Cell Signature	1.42429	C-P	Exhausted CD8
Terminally Exhausted CD8+ T Cell Signature	1.89822	C-P	Exhausted CD8
Terminally Exhausted CD8+ T Cell Signature	1.21769	C-P	Exhausted CD8
Terminally Exhausted CD8+ T Cell Signature	1.26657	C-P	Exhausted CD8
Terminally Exhausted CD8+ T Cell Signature	0.834992	C-P	Exhausted CD8
Terminally Exhausted CD8+ T Cell Signature	1.59776	C-P	Exhausted CD8
Terminally Exhausted CD8+ T Cell Signature	1.70315	C-P	Exhausted CD8
Terminally Exhausted CD8+ T Cell Signature	0.711702	C-P	Exhausted CD8
Terminally Exhausted CD8+ T Cell Signature	1.49563	C-P	Exhausted CD8
Terminally Exhausted CD8+ T Cell Signature	1.67428	C-P	Exhausted CD8
Terminally Exhausted CD8+ T Cell Signature	1.19043	C-P	Exhausted CD8
Terminally Exhausted CD8+ T Cell Signature	1.43433	C-P	Exhausted CD8
Terminally Exhausted CD8+ T Cell Signature	1.87365	C-P	Exhausted CD8
Terminally Exhausted CD8+ T Cell Signature	0.970729	C-P	Exhausted CD8
Terminally Exhausted CD8+ T Cell Signature	1.86332	C-P	Exhausted CD8
Terminally Exhausted CD8+ T Cell Signature	2.08424	C-P	Exhausted CD8
Terminally Exhausted CD8+ T Cell Signature	1.83146	C-P	Exhausted CD8
Terminally Exhausted CD8+ T Cell Signature	1.91614	C-P	Exhausted CD8
Terminally Exhausted CD8+ T Cell Signature	1.12292	C-P	Exhausted CD8
Terminally Exhausted CD8+ T Cell Signature	1.02	C-P	Exhausted CD8
Terminally Exhausted CD8+ T Cell Signature	0.956754	C-P	Exhausted CD8
Terminally Exhausted CD8+ T Cell Signature	1.06382	C-P	Exhausted CD8
Terminally Exhausted CD8+ T Cell Signature	1.5776	C-P	Exhausted CD8
Terminally Exhausted CD8+ T Cell Signature	1.19083	C-P	Exhausted CD8
Terminally Exhausted CD8+ T Cell Signature	1.47151	C-P	Exhausted CD8
Terminally Exhausted CD8+ T Cell Signature	1.13184	C-P	Exhausted CD8
Terminally Exhausted CD8+ T Cell Signature	0.753074	C-P	Exhausted CD8
Terminally Exhausted CD8+ T Cell Signature	1.34694	C-P	Exhausted CD8
Terminally Exhausted CD8+ T Cell Signature	1.51407	C-P	Exhausted CD8
Terminally Exhausted CD8+ T Cell Signature	1.67479	C-P	Exhausted CD8
Terminally Exhausted CD8+ T Cell Signature	1.66995	C-P	Exhausted CD8
Terminally Exhausted CD8+ T Cell Signature	1.27426	C-P	Exhausted CD8
Terminally Exhausted CD8+ T Cell Signature	1.15161	C-P	Exhausted CD8
Terminally Exhausted CD8+ T Cell Signature	1.12375	C-P	Exhausted CD8
Terminally Exhausted CD8+ T Cell Signature	1.33397	C-P	Exhausted CD8
Terminally Exhausted CD8+ T Cell Signature	2.06187	C-P	Exhausted CD8
Terminally Exhausted CD8+ T Cell Signature	1.67498	C-P	Exhausted CD8
Terminally Exhausted CD8+ T Cell Signature	1.99766	C-CP	Exhausted CD8
Terminally Exhausted CD8+ T Cell Signature	2.12001	C-CP	Exhausted CD8
Terminally Exhausted CD8+ T Cell Signature	1.91548	C-CP	Exhausted CD8
Terminally Exhausted CD8+ T Cell Signature	1.33044	C-CP	Exhausted CD8
Terminally Exhausted CD8+ T Cell Signature	1.62983	C-CP	Exhausted CD8
Terminally Exhausted CD8+ T Cell Signature	1.52878	C-CP	Exhausted CD8
Terminally Exhausted CD8+ T Cell Signature	1.55538	C-CP	Exhausted CD8
Terminally Exhausted CD8+ T Cell Signature	2.12488	C-CP	Exhausted CD8
Terminally Exhausted CD8+ T Cell Signature	1.89711	C-CP	Exhausted CD8
Terminally Exhausted CD8+ T Cell Signature	1.55737	C-CP	Exhausted CD8
Terminally Exhausted CD8+ T Cell Signature	1.40642	C-CP	Exhausted CD8
Terminally Exhausted CD8+ T Cell Signature	1.4726	C-CP	Exhausted CD8
Terminally Exhausted CD8+ T Cell Signature	0.951967	C-CP	Exhausted CD8
Terminally Exhausted CD8+ T Cell Signature	1.84601	C-CP	Exhausted CD8
Terminally Exhausted CD8+ T Cell Signature	2.16265	C-CP	Exhausted CD8
Terminally Exhausted CD8+ T Cell Signature	1.66985	C-CP	Exhausted CD8
Terminally Exhausted CD8+ T Cell Signature	1.79776	C-CP	Exhausted CD8
Terminally Exhausted CD8+ T Cell Signature	1.29427	C-CP	Exhausted CD8
Terminally Exhausted CD8+ T Cell Signature	2.14676	C-CP	Exhausted CD8
Terminally Exhausted CD8+ T Cell Signature	2.12724	C-CP	Exhausted CD8
Terminally Exhausted CD8+ T Cell Signature	1.77805	C-CP	Exhausted CD8
Terminally Exhausted CD8+ T Cell Signature	1.90909	C-CP	Exhausted CD8
Terminally Exhausted CD8+ T Cell Signature	1.25412	C-CP	Exhausted CD8
Terminally Exhausted CD8+ T Cell Signature	1.56726	C-CP	Exhausted CD8
Terminally Exhausted CD8+ T Cell Signature	2.25739	C-CP	Exhausted CD8
Terminally Exhausted CD8+ T Cell Signature	1.66004	C-CP	Exhausted CD8
Terminally Exhausted CD8+ T Cell Signature	1.62135	C-CP	Exhausted CD8
Terminally Exhausted CD8+ T Cell Signature	1.96685	C-CP	Exhausted CD8
Terminally Exhausted CD8+ T Cell Signature	1.71019	C-CP	Exhausted CD8
Terminally Exhausted CD8+ T Cell Signature	1.25179	C-CP	Exhausted CD8
Terminally Exhausted CD8+ T Cell Signature	2.1446	C-CP	Exhausted CD8
Terminally Exhausted CD8+ T Cell Signature	1.68779	C-CP	Exhausted CD8
Terminally Exhausted CD8+ T Cell Signature	2.13594	C-CP	Exhausted CD8
Terminally Exhausted CD8+ T Cell Signature	2.04537	C-CP	Exhausted CD8
Terminally Exhausted CD8+ T Cell Signature	1.13211	C-CP	Exhausted CD8
Terminally Exhausted CD8+ T Cell Signature	1.5563	C-CP	Exhausted CD8
Terminally Exhausted CD8+ T Cell Signature	1.28285	C-CP	Exhausted CD8
Terminally Exhausted CD8+ T Cell Signature	1.28345	C-CP	Exhausted CD8
Terminally Exhausted CD8+ T Cell Signature	1.38644	C-CP	Exhausted CD8
Terminally Exhausted CD8+ T Cell Signature	1.1967	C-CP	Exhausted CD8
Terminally Exhausted CD8+ T Cell Signature	1.71756	C-CP	Exhausted CD8
Terminally Exhausted CD8+ T Cell Signature	0.819677	C-CP	Exhausted CD8
Terminally Exhausted CD8+ T Cell Signature	1.50311	C-CP	Exhausted CD8
Terminally Exhausted CD8+ T Cell Signature	1.91511	C-CP	Exhausted CD8
Terminally Exhausted CD8+ T Cell Signature	1.56457	C-CP	Exhausted CD8
Terminally Exhausted CD8+ T Cell Signature	1.56348	C-CP	Exhausted CD8
Terminally Exhausted CD8+ T Cell Signature	1.61294	C-CP	Exhausted CD8
Terminally Exhausted CD8+ T Cell Signature	1.92915	C-CP	Exhausted CD8
Terminally Exhausted CD8+ T Cell Signature	1.94188	C-CP	Exhausted CD8
Terminally Exhausted CD8+ T Cell Signature	2.10094	C-CP	Exhausted CD8
Terminally Exhausted CD8+ T Cell Signature	2.04413	C-CP	Exhausted CD8
Terminally Exhausted CD8+ T Cell Signature	1.43015	C-CP	Exhausted CD8
Terminally Exhausted CD8+ T Cell Signature	1.81534	C-CP	Exhausted CD8
Terminally Exhausted CD8+ T Cell Signature	1.43702	C-CP	Exhausted CD8
Terminally Exhausted CD8+ T Cell Signature	1.56648	C-CP	Exhausted CD8
Terminally Exhausted CD8+ T Cell Signature	1.7425	C-CP	Exhausted CD8
Terminally Exhausted CD8+ T Cell Signature	1.50563	C-CP	Exhausted CD8
Terminally Exhausted CD8+ T Cell Signature	2.15579	C-CP	Exhausted CD8
Terminally Exhausted CD8+ T Cell Signature	1.85327	C-CP	Exhausted CD8
Terminally Exhausted CD8+ T Cell Signature	1.54548	C-CP	Exhausted CD8
Terminally Exhausted CD8+ T Cell Signature	2.17075	C-CP	Exhausted CD8
Terminally Exhausted CD8+ T Cell Signature	1.58199	C-CP	Exhausted CD8
Terminally Exhausted CD8+ T Cell Signature	1.42927	C-CP	Exhausted CD8
Terminally Exhausted CD8+ T Cell Signature	1.88776	C-CP	Exhausted CD8
Terminally Exhausted CD8+ T Cell Signature	1.32078	C-CP	Exhausted CD8
Terminally Exhausted CD8+ T Cell Signature	1.70251	C-CP	Exhausted CD8
Terminally Exhausted CD8+ T Cell Signature	1.50747	C-CP	Exhausted CD8
Terminally Exhausted CD8+ T Cell Signature	1.7902	C-CP	Exhausted CD8
Terminally Exhausted CD8+ T Cell Signature	1.4323	C-CP	Exhausted CD8
Terminally Exhausted CD8+ T Cell Signature	1.78848	C-CP	Exhausted CD8
Terminally Exhausted CD8+ T Cell Signature	2.5528	C-CP	Exhausted CD8
Terminally Exhausted CD8+ T Cell Signature	1.48195	C-CP	Exhausted CD8
Terminally Exhausted CD8+ T Cell Signature	1.85604	C-CP	Exhausted CD8
Terminally Exhausted CD8+ T Cell Signature	2.13945	C-CP	Exhausted CD8
Terminally Exhausted CD8+ T Cell Signature	1.81849	C-CP	Exhausted CD8
Terminally Exhausted CD8+ T Cell Signature	1.10922	C-CP	Exhausted CD8
Terminally Exhausted CD8+ T Cell Signature	2.25514	C-CP	Exhausted CD8
Terminally Exhausted CD8+ T Cell Signature	1.49188	C-CP	Exhausted CD8
Terminally Exhausted CD8+ T Cell Signature	1.71826	C-CP	Exhausted CD8
Terminally Exhausted CD8+ T Cell Signature	1.42419	C-CP	Exhausted CD8
Terminally Exhausted CD8+ T Cell Signature	1.85332	C-CP	Exhausted CD8
Terminally Exhausted CD8+ T Cell Signature	2.0594	C-CP	Exhausted CD8
Terminally Exhausted CD8+ T Cell Signature	1.54452	C-CP	Exhausted CD8
Terminally Exhausted CD8+ T Cell Signature	1.49126	C-CP	Exhausted CD8
Terminally Exhausted CD8+ T Cell Signature	1.11903	C-CP	Exhausted CD8
Terminally Exhausted CD8+ T Cell Signature	2.45895	C-CP	Exhausted CD8
Terminally Exhausted CD8+ T Cell Signature	1.77764	C-CP	Exhausted CD8
Terminally Exhausted CD8+ T Cell Signature	1.51786	C-CP	Exhausted CD8
Terminally Exhausted CD8+ T Cell Signature	2.31046	C-CP	Exhausted CD8
Terminally Exhausted CD8+ T Cell Signature	1.56747	C-CP	Exhausted CD8
Terminally Exhausted CD8+ T Cell Signature	2.04667	C-CP	Exhausted CD8
Terminally Exhausted CD8+ T Cell Signature	1.01116	C-CP	Exhausted CD8
Terminally Exhausted CD8+ T Cell Signature	2.08933	C-CP	Exhausted CD8
Terminally Exhausted CD8+ T Cell Signature	2.16852	C-CP	Exhausted CD8
Terminally Exhausted CD8+ T Cell Signature	1.42962	C-CP	Exhausted CD8
Terminally Exhausted CD8+ T Cell Signature	1.88241	C-CP	Exhausted CD8
Terminally Exhausted CD8+ T Cell Signature	1.7295	C-CP	Exhausted CD8
Terminally Exhausted CD8+ T Cell Signature	2.39408	C-CP	Exhausted CD8
Terminally Exhausted CD8+ T Cell Signature	1.67061	C-CP	Exhausted CD8
Terminally Exhausted CD8+ T Cell Signature	2.16921	C-CP	Exhausted CD8
Terminally Exhausted CD8+ T Cell Signature	2.25569	C-CP	Exhausted CD8
Terminally Exhausted CD8+ T Cell Signature	1.63725	C-CP	Exhausted CD8
Terminally Exhausted CD8+ T Cell Signature	2.20259	C-CP	Exhausted CD8
Terminally Exhausted CD8+ T Cell Signature	1.5491	C-CP	Exhausted CD8
Terminally Exhausted CD8+ T Cell Signature	1.94659	C-CP	Exhausted CD8
Terminally Exhausted CD8+ T Cell Signature	2.0689	C-CP	Exhausted CD8
Terminally Exhausted CD8+ T Cell Signature	2.12204	C-CP	Exhausted CD8
Terminally Exhausted CD8+ T Cell Signature	1.54959	C-CP	Exhausted CD8
Terminally Exhausted CD8+ T Cell Signature	1.90771	C-CP	Exhausted CD8
Terminally Exhausted CD8+ T Cell Signature	1.65045	C-CP	Exhausted CD8
Terminally Exhausted CD8+ T Cell Signature	1.94549	C-CP	Exhausted CD8
Terminally Exhausted CD8+ T Cell Signature	1.51079	C-CP	Exhausted CD8
Terminally Exhausted CD8+ T Cell Signature	1.52763	C-CP	Exhausted CD8
Terminally Exhausted CD8+ T Cell Signature	1.4722	C-CP	Exhausted CD8
Terminally Exhausted CD8+ T Cell Signature	1.68829	C-CP	Exhausted CD8
Terminally Exhausted CD8+ T Cell Signature	1.65894	C-CP	Exhausted CD8
Terminally Exhausted CD8+ T Cell Signature	1.80838	C-CP	Exhausted CD8
Terminally Exhausted CD8+ T Cell Signature	1.28534	C-CP	Exhausted CD8
Terminally Exhausted CD8+ T Cell Signature	1.80547	C-CP	Exhausted CD8
Terminally Exhausted CD8+ T Cell Signature	1.52783	C-CP	Exhausted CD8
Terminally Exhausted CD8+ T Cell Signature	1.89501	C-CP	Exhausted CD8
Terminally Exhausted CD8+ T Cell Signature	1.78107	C-CP	Exhausted CD8
Terminally Exhausted CD8+ T Cell Signature	1.70037	C-CP	Exhausted CD8
Terminally Exhausted CD8+ T Cell Signature	1.36519	C-CP	Exhausted CD8
Terminally Exhausted CD8+ T Cell Signature	1.62216	C-CP	Exhausted CD8
Terminally Exhausted CD8+ T Cell Signature	1.15713	C-CP	Exhausted CD8
Terminally Exhausted CD8+ T Cell Signature	1.32585	C-CP	Exhausted CD8
Terminally Exhausted CD8+ T Cell Signature	1.62667	C-CP	Exhausted CD8
Terminally Exhausted CD8+ T Cell Signature	1.54093	C-CP	Exhausted CD8
Terminally Exhausted CD8+ T Cell Signature	1.50702	C-CP	Exhausted CD8
Terminally Exhausted CD8+ T Cell Signature	1.58571	C-CP	Exhausted CD8
Terminally Exhausted CD8+ T Cell Signature	1.05657	C-CP	Exhausted CD8
Terminally Exhausted CD8+ T Cell Signature	1.99386	C-CP	Exhausted CD8
Terminally Exhausted CD8+ T Cell Signature	1.49223	C-CP	Exhausted CD8
Terminally Exhausted CD8+ T Cell Signature	1.67876	C-CP	Exhausted CD8
Terminally Exhausted CD8+ T Cell Signature	1.93389	C-CP	Exhausted CD8
Terminally Exhausted CD8+ T Cell Signature	1.73901	C-CP	Exhausted CD8
Terminally Exhausted CD8+ T Cell Signature	1.59505	C-CP	Exhausted CD8
Terminally Exhausted CD8+ T Cell Signature	1.66031	C-CP	Exhausted CD8
Terminally Exhausted CD8+ T Cell Signature	0.837184	C-CP	Exhausted CD8
Terminally Exhausted CD8+ T Cell Signature	2.153	C-CP	Exhausted CD8
Terminally Exhausted CD8+ T Cell Signature	2.17559	C-CP	Exhausted CD8
Terminally Exhausted CD8+ T Cell Signature	1.52971	C-CP	Exhausted CD8
Terminally Exhausted CD8+ T Cell Signature	0.917797	C-CP	Exhausted CD8
Terminally Exhausted CD8+ T Cell Signature	1.60965	C-CP	Exhausted CD8
Terminally Exhausted CD8+ T Cell Signature	1.04017	C-CP	Exhausted CD8
Terminally Exhausted CD8+ T Cell Signature	1.58797	C-CP	Exhausted CD8
Terminally Exhausted CD8+ T Cell Signature	0.852549	C-CP	Exhausted CD8
Terminally Exhausted CD8+ T Cell Signature	2.0032	C-CP	Exhausted CD8
Terminally Exhausted CD8+ T Cell Signature	1.77783	C-CP	Exhausted CD8
Terminally Exhausted CD8+ T Cell Signature	1.41699	C-CP	Exhausted CD8
Terminally Exhausted CD8+ T Cell Signature	1.7255	C-CP	Exhausted CD8
Terminally Exhausted CD8+ T Cell Signature	0.92285	C-CP	Exhausted CD8
Terminally Exhausted CD8+ T Cell Signature	1.58934	C-CP	Exhausted CD8
Terminally Exhausted CD8+ T Cell Signature	1.77782	C-CP	Exhausted CD8
Terminally Exhausted CD8+ T Cell Signature	1.68498	C-CP	Exhausted CD8
Terminally Exhausted CD8+ T Cell Signature	1.43312	C-CP	Exhausted CD8
Terminally Exhausted CD8+ T Cell Signature	2.29473	C-CP	Exhausted CD8
Terminally Exhausted CD8+ T Cell Signature	1.48538	C-CP	Exhausted CD8
Terminally Exhausted CD8+ T Cell Signature	1.72756	C-CP	Exhausted CD8
Terminally Exhausted CD8+ T Cell Signature	1.31976	C-CP	Exhausted CD8
Terminally Exhausted CD8+ T Cell Signature	2.0244	C-CP	Exhausted CD8
Terminally Exhausted CD8+ T Cell Signature	2.07123	C-CP	Exhausted CD8
Terminally Exhausted CD8+ T Cell Signature	1.70869	C-CP	Exhausted CD8
Terminally Exhausted CD8+ T Cell Signature	1.64108	C-CP	Exhausted CD8
Terminally Exhausted CD8+ T Cell Signature	1.30239	C-CP	Exhausted CD8
Terminally Exhausted CD8+ T Cell Signature	1.68603	C-CP	Exhausted CD8
Terminally Exhausted CD8+ T Cell Signature	1.67587	C-CP	Exhausted CD8
Terminally Exhausted CD8+ T Cell Signature	1.9584	C-CP	Exhausted CD8
Terminally Exhausted CD8+ T Cell Signature	1.477	C-CP	Exhausted CD8
Terminally Exhausted CD8+ T Cell Signature	1.1333	C-CP	Exhausted CD8
Terminally Exhausted CD8+ T Cell Signature	1.93992	C-CP	Exhausted CD8
Terminally Exhausted CD8+ T Cell Signature	1.53925	C-CP	Exhausted CD8
Terminally Exhausted CD8+ T Cell Signature	1.8942	C-CP	Exhausted CD8
Terminally Exhausted CD8+ T Cell Signature	1.74808	C-CP	Exhausted CD8
Terminally Exhausted CD8+ T Cell Signature	2.20112	C-CP	Exhausted CD8
Terminally Exhausted CD8+ T Cell Signature	1.89396	C-CP	Exhausted CD8
Terminally Exhausted CD8+ T Cell Signature	1.53938	C-CP	Exhausted CD8
Terminally Exhausted CD8+ T Cell Signature	2.02173	C-CP	Exhausted CD8
Terminally Exhausted CD8+ T Cell Signature	1.9868	C-CP	Exhausted CD8
Terminally Exhausted CD8+ T Cell Signature	1.53378	C-CP	Exhausted CD8
Terminally Exhausted CD8+ T Cell Signature	1.35476	C-CP	Exhausted CD8
Terminally Exhausted CD8+ T Cell Signature	1.9952	C-CP	Exhausted CD8
Terminally Exhausted CD8+ T Cell Signature	1.58995	C-CP	Exhausted CD8
Terminally Exhausted CD8+ T Cell Signature	1.6691	C-CP	Exhausted CD8
Terminally Exhausted CD8+ T Cell Signature	1.98313	C-CP	Exhausted CD8
Terminally Exhausted CD8+ T Cell Signature	1.45995	C-CP	Exhausted CD8
Terminally Exhausted CD8+ T Cell Signature	1.20955	C-CP	Exhausted CD8
Terminally Exhausted CD8+ T Cell Signature	2.09728	C-CP	Exhausted CD8
Terminally Exhausted CD8+ T Cell Signature	1.54486	C-CP	Exhausted CD8
Terminally Exhausted CD8+ T Cell Signature	1.88152	C-CP	Exhausted CD8
Terminally Exhausted CD8+ T Cell Signature	1.07135	C-CP	Exhausted CD8
Terminally Exhausted CD8+ T Cell Signature	1.54892	C-CP	Exhausted CD8
Terminally Exhausted CD8+ T Cell Signature	2.10824	C-CP	Exhausted CD8
Terminally Exhausted CD8+ T Cell Signature	2.12606	C-CP	Exhausted CD8
Terminally Exhausted CD8+ T Cell Signature	2.01761	C-CP	Exhausted CD8
Terminally Exhausted CD8+ T Cell Signature	1.44713	C-CP	Exhausted CD8
Terminally Exhausted CD8+ T Cell Signature	1.64791	C-CP	Exhausted CD8
Terminally Exhausted CD8+ T Cell Signature	1.57945	C-CP	Exhausted CD8
Terminally Exhausted CD8+ T Cell Signature	2.15635	C-CP	Exhausted CD8
Terminally Exhausted CD8+ T Cell Signature	1.25487	C-CP	Exhausted CD8
Terminally Exhausted CD8+ T Cell Signature	1.16493	C-CP	Exhausted CD8
Terminally Exhausted CD8+ T Cell Signature	1.04098	C-CP	Exhausted CD8
Terminally Exhausted CD8+ T Cell Signature	1.88819	C-CP	Exhausted CD8
Terminally Exhausted CD8+ T Cell Signature	2.2015	C-CP	Exhausted CD8
Terminally Exhausted CD8+ T Cell Signature	1.16759	C-CP	Exhausted CD8
Terminally Exhausted CD8+ T Cell Signature	1.03362	C-CP	Exhausted CD8
Terminally Exhausted CD8+ T Cell Signature	1.99706	C-CP	Exhausted CD8
Terminally Exhausted CD8+ T Cell Signature	1.97544	C-CP	Exhausted CD8
Terminally Exhausted CD8+ T Cell Signature	1.98552	C-CP	Exhausted CD8
Terminally Exhausted CD8+ T Cell Signature	1.56218	C-CP	Exhausted CD8
Terminally Exhausted CD8+ T Cell Signature	1.55057	C-CP	Exhausted CD8
Terminally Exhausted CD8+ T Cell Signature	0.876254	C-P	Exhausted CD8
Terminally Exhausted CD8+ T Cell Signature	0.588324	C-P	Exhausted CD8
Terminally Exhausted CD8+ T Cell Signature	1.33108	C-P	Exhausted CD8
Terminally Exhausted CD8+ T Cell Signature	1.81578	C-P	Exhausted CD8
Terminally Exhausted CD8+ T Cell Signature	1.43143	C-P	Exhausted CD8
Terminally Exhausted CD8+ T Cell Signature	1.78745	C-P	Exhausted CD8
Terminally Exhausted CD8+ T Cell Signature	1.05261	C-P	Exhausted CD8
Terminally Exhausted CD8+ T Cell Signature	1.60305	C-P	Exhausted CD8
Terminally Exhausted CD8+ T Cell Signature	1.13724	C-P	Exhausted CD8
Terminally Exhausted CD8+ T Cell Signature	1.13974	C-P	Exhausted CD8
Terminally Exhausted CD8+ T Cell Signature	1.43618	C-P	Exhausted CD8
Terminally Exhausted CD8+ T Cell Signature	1.3552	C-P	Exhausted CD8
Terminally Exhausted CD8+ T Cell Signature	1.40475	C-P	Exhausted CD8
Terminally Exhausted CD8+ T Cell Signature	1.92961	C-P	Exhausted CD8
Terminally Exhausted CD8+ T Cell Signature	0.836272	C-P	Exhausted CD8
Terminally Exhausted CD8+ T Cell Signature	1.64171	C-P	Exhausted CD8
Terminally Exhausted CD8+ T Cell Signature	1.4916	C-P	Exhausted CD8
Terminally Exhausted CD8+ T Cell Signature	1.27647	C-P	Exhausted CD8
Terminally Exhausted CD8+ T Cell Signature	1.69217	C-P	Exhausted CD8
Terminally Exhausted CD8+ T Cell Signature	1.86959	C-P	Exhausted CD8
Terminally Exhausted CD8+ T Cell Signature	0.962252	C-P	Exhausted CD8
Terminally Exhausted CD8+ T Cell Signature	1.42777	C-P	Exhausted CD8
Terminally Exhausted CD8+ T Cell Signature	1.62129	C-P	Exhausted CD8
Terminally Exhausted CD8+ T Cell Signature	1.43784	C-P	Exhausted CD8
Terminally Exhausted CD8+ T Cell Signature	0.997834	C-P	Exhausted CD8
Terminally Exhausted CD8+ T Cell Signature	1.00365	C-P	Exhausted CD8
Terminally Exhausted CD8+ T Cell Signature	1.15517	C-P	Exhausted CD8
Terminally Exhausted CD8+ T Cell Signature	0.653445	C-P	Exhausted CD8
Terminally Exhausted CD8+ T Cell Signature	1.37619	C-P	Exhausted CD8
Terminally Exhausted CD8+ T Cell Signature	1.48014	C-P	Exhausted CD8
Terminally Exhausted CD8+ T Cell Signature	1.54264	C-P	Exhausted CD8
Terminally Exhausted CD8+ T Cell Signature	1.43943	C-P	Exhausted CD8
Terminally Exhausted CD8+ T Cell Signature	1.36882	C-P	Exhausted CD8
Terminally Exhausted CD8+ T Cell Signature	1.64163	C-P	Exhausted CD8
Terminally Exhausted CD8+ T Cell Signature	1.50273	C-P	Exhausted CD8
Terminally Exhausted CD8+ T Cell Signature	1.40643	C-P	Exhausted CD8
Terminally Exhausted CD8+ T Cell Signature	0.810672	C-P	Exhausted CD8
Terminally Exhausted CD8+ T Cell Signature	1.60015	C-P	Exhausted CD8
Terminally Exhausted CD8+ T Cell Signature	1.3543	C-P	Exhausted CD8
Terminally Exhausted CD8+ T Cell Signature	1.2816	C-P	Exhausted CD8
Terminally Exhausted CD8+ T Cell Signature	1.75428	C-P	Exhausted CD8
Terminally Exhausted CD8+ T Cell Signature	1.13625	C-P	Exhausted CD8
Terminally Exhausted CD8+ T Cell Signature	0.701134	C-P	Exhausted CD8
Terminally Exhausted CD8+ T Cell Signature	1.89857	C-P	Exhausted CD8
Terminally Exhausted CD8+ T Cell Signature	1.67696	C-P	Exhausted CD8
Terminally Exhausted CD8+ T Cell Signature	1.08018	C-P	Exhausted CD8
Terminally Exhausted CD8+ T Cell Signature	1.40974	C-P	Exhausted CD8
Terminally Exhausted CD8+ T Cell Signature	0.877881	C-P	Exhausted CD8
Terminally Exhausted CD8+ T Cell Signature	1.35271	C-P	Exhausted CD8
Terminally Exhausted CD8+ T Cell Signature	1.25142	C-P	Exhausted CD8
Terminally Exhausted CD8+ T Cell Signature	2.09583	C-P	Exhausted CD8
Terminally Exhausted CD8+ T Cell Signature	0.927448	C-P	Exhausted CD8
Terminally Exhausted CD8+ T Cell Signature	1.38662	C-P	Exhausted CD8
Terminally Exhausted CD8+ T Cell Signature	1.4064	C-P	Exhausted CD8
Terminally Exhausted CD8+ T Cell Signature	1.48697	C-P	Exhausted CD8
Terminally Exhausted CD8+ T Cell Signature	1.25663	C-P	Exhausted CD8
Terminally Exhausted CD8+ T Cell Signature	1.75076	C-P	Exhausted CD8
Terminally Exhausted CD8+ T Cell Signature	1.84117	C-P	Exhausted CD8
Terminally Exhausted CD8+ T Cell Signature	1.24885	C-P	Exhausted CD8
Terminally Exhausted CD8+ T Cell Signature	0.951103	C-P	Exhausted CD8
Terminally Exhausted CD8+ T Cell Signature	1.027	C-P	Exhausted CD8
Terminally Exhausted CD8+ T Cell Signature	1.24796	C-P	Exhausted CD8
Terminally Exhausted CD8+ T Cell Signature	0.811009	C-P	Exhausted CD8
Terminally Exhausted CD8+ T Cell Signature	2.01459	C-P	Exhausted CD8
Terminally Exhausted CD8+ T Cell Signature	1.68778	C-P	Exhausted CD8
Terminally Exhausted CD8+ T Cell Signature	1.50742	C-P	Exhausted CD8
Terminally Exhausted CD8+ T Cell Signature	1.16986	C-P	Exhausted CD8
Terminally Exhausted CD8+ T Cell Signature	1.61392	C-P	Exhausted CD8
Terminally Exhausted CD8+ T Cell Signature	1.33648	C-P	Exhausted CD8
Terminally Exhausted CD8+ T Cell Signature	1.47684	C-P	Exhausted CD8
Terminally Exhausted CD8+ T Cell Signature	1.4991	C-P	Exhausted CD8
Terminally Exhausted CD8+ T Cell Signature	1.44808	C-P	Exhausted CD8
Terminally Exhausted CD8+ T Cell Signature	1.83065	C-P	Exhausted CD8
Terminally Exhausted CD8+ T Cell Signature	1.19151	C-P	Exhausted CD8
Terminally Exhausted CD8+ T Cell Signature	1.27888	C-P	Exhausted CD8
Terminally Exhausted CD8+ T Cell Signature	1.6	C-P	Exhausted CD8
Terminally Exhausted CD8+ T Cell Signature	0.753576	C-P	Exhausted CD8
Terminally Exhausted CD8+ T Cell Signature	1.35953	C-P	Exhausted CD8
Terminally Exhausted CD8+ T Cell Signature	1.28158	C-P	Exhausted CD8
Terminally Exhausted CD8+ T Cell Signature	1.61324	C-P	Exhausted CD8
Terminally Exhausted CD8+ T Cell Signature	1.15569	C-P	Exhausted CD8
Terminally Exhausted CD8+ T Cell Signature	0.967208	C-P	Exhausted CD8
Terminally Exhausted CD8+ T Cell Signature	1.59933	C-P	Exhausted CD8
Terminally Exhausted CD8+ T Cell Signature	1.36927	C-P	Exhausted CD8
Terminally Exhausted CD8+ T Cell Signature	0.76044	C-P	Exhausted CD8
Terminally Exhausted CD8+ T Cell Signature	1.68547	C-P	Exhausted CD8
Terminally Exhausted CD8+ T Cell Signature	0.800786	C-P	Exhausted CD8
Terminally Exhausted CD8+ T Cell Signature	1.18062	C-P	Exhausted CD8
Terminally Exhausted CD8+ T Cell Signature	1.05919	C-P	Exhausted CD8
Terminally Exhausted CD8+ T Cell Signature	1.76144	C-P	Exhausted CD8
Terminally Exhausted CD8+ T Cell Signature	1.46315	C-P	Exhausted CD8
Terminally Exhausted CD8+ T Cell Signature	1.0226	C-P	Exhausted CD8
Terminally Exhausted CD8+ T Cell Signature	1.67174	C-P	Exhausted CD8
Terminally Exhausted CD8+ T Cell Signature	1.36959	C-P	Exhausted CD8
Terminally Exhausted CD8+ T Cell Signature	1.72788	C-P	Exhausted CD8
Terminally Exhausted CD8+ T Cell Signature	0.604832	C-P	Exhausted CD8
Terminally Exhausted CD8+ T Cell Signature	1.46613	C-P	Exhausted CD8
Terminally Exhausted CD8+ T Cell Signature	1.40326	C-P	Exhausted CD8
Terminally Exhausted CD8+ T Cell Signature	1.20417	C-P	Exhausted CD8
Terminally Exhausted CD8+ T Cell Signature	1.40827	C-P	Exhausted CD8
Terminally Exhausted CD8+ T Cell Signature	1.4157	C-P	Exhausted CD8
Terminally Exhausted CD8+ T Cell Signature	1.46651	C-P	Exhausted CD8
Terminally Exhausted CD8+ T Cell Signature	1.56058	C-P	Exhausted CD8
Terminally Exhausted CD8+ T Cell Signature	0.812593	C-P	Exhausted CD8
Terminally Exhausted CD8+ T Cell Signature	1.04861	C-P	Exhausted CD8
Terminally Exhausted CD8+ T Cell Signature	1.34007	C-P	Exhausted CD8
Terminally Exhausted CD8+ T Cell Signature	1.34279	C-P	Exhausted CD8
Terminally Exhausted CD8+ T Cell Signature	1.85938	C-P	Exhausted CD8
Terminally Exhausted CD8+ T Cell Signature	1.521	C-P	Exhausted CD8
Terminally Exhausted CD8+ T Cell Signature	1.17148	C-P	Exhausted CD8
Terminally Exhausted CD8+ T Cell Signature	1.05774	C-P	Exhausted CD8
Terminally Exhausted CD8+ T Cell Signature	1.74053	C-P	Exhausted CD8
Terminally Exhausted CD8+ T Cell Signature	1.18583	C-P	Exhausted CD8
Terminally Exhausted CD8+ T Cell Signature	1.51444	C-P	Exhausted CD8
Terminally Exhausted CD8+ T Cell Signature	1.79774	C-P	Exhausted CD8
Terminally Exhausted CD8+ T Cell Signature	1.69055	C-P	Exhausted CD8
Terminally Exhausted CD8+ T Cell Signature	1.3114	C-P	Exhausted CD8
Terminally Exhausted CD8+ T Cell Signature	1.70466	C-P	Exhausted CD8
Terminally Exhausted CD8+ T Cell Signature	1.17506	C-P	Exhausted CD8
Terminally Exhausted CD8+ T Cell Signature	0.907483	C-P	Exhausted CD8
Terminally Exhausted CD8+ T Cell Signature	1.35978	C-P	Exhausted CD8
Terminally Exhausted CD8+ T Cell Signature	1.41816	C-P	Exhausted CD8
Terminally Exhausted CD8+ T Cell Signature	1.16783	C-P	Exhausted CD8
Terminally Exhausted CD8+ T Cell Signature	1.2479	C-P	Exhausted CD8
Terminally Exhausted CD8+ T Cell Signature	1.94676	C-P	Exhausted CD8
Terminally Exhausted CD8+ T Cell Signature	1.54465	C-P	Exhausted CD8
Terminally Exhausted CD8+ T Cell Signature	2.07949	C-P	Exhausted CD8
Terminally Exhausted CD8+ T Cell Signature	1.78545	C-P	Exhausted CD8
Terminally Exhausted CD8+ T Cell Signature	1.68025	C-P	Exhausted CD8
Terminally Exhausted CD8+ T Cell Signature	1.17755	C-P	Exhausted CD8
Terminally Exhausted CD8+ T Cell Signature	1.44395	C-P	Exhausted CD8
Terminally Exhausted CD8+ T Cell Signature	1.43187	C-P	Exhausted CD8
Terminally Exhausted CD8+ T Cell Signature	1.59145	C-P	Exhausted CD8
Terminally Exhausted CD8+ T Cell Signature	1.28224	C-P	Exhausted CD8
Terminally Exhausted CD8+ T Cell Signature	1.04583	C-P	Exhausted CD8
Terminally Exhausted CD8+ T Cell Signature	1.7984	C-P	Exhausted CD8
Terminally Exhausted CD8+ T Cell Signature	1.51077	C-P	Exhausted CD8
Terminally Exhausted CD8+ T Cell Signature	1.33131	C-P	Exhausted CD8
Terminally Exhausted CD8+ T Cell Signature	1.25701	C-P	Exhausted CD8
Terminally Exhausted CD8+ T Cell Signature	0.835115	C-P	Exhausted CD8
Terminally Exhausted CD8+ T Cell Signature	0.990107	C-P	Exhausted CD8
Terminally Exhausted CD8+ T Cell Signature	0.930109	C-P	Exhausted CD8
Terminally Exhausted CD8+ T Cell Signature	0.783706	C-P	Exhausted CD8
Terminally Exhausted CD8+ T Cell Signature	1.50659	C-P	Exhausted CD8
Terminally Exhausted CD8+ T Cell Signature	1.31186	C-P	Exhausted CD8
Terminally Exhausted CD8+ T Cell Signature	1.53578	C-P	Exhausted CD8
Terminally Exhausted CD8+ T Cell Signature	1.57455	C-P	Exhausted CD8
Terminally Exhausted CD8+ T Cell Signature	1.29979	C-P	Exhausted CD8
Terminally Exhausted CD8+ T Cell Signature	1.31314	C-P	Exhausted CD8
Terminally Exhausted CD8+ T Cell Signature	0.891896	C-P	Exhausted CD8
Terminally Exhausted CD8+ T Cell Signature	1.71667	C-P	Exhausted CD8
Terminally Exhausted CD8+ T Cell Signature	1.71127	C-P	Exhausted CD8
Terminally Exhausted CD8+ T Cell Signature	1.74908	C-P	Exhausted CD8
Terminally Exhausted CD8+ T Cell Signature	1.71315	C-P	Exhausted CD8
Terminally Exhausted CD8+ T Cell Signature	1.11509	C-P	Exhausted CD8
Terminally Exhausted CD8+ T Cell Signature	0.937341	C-P	Exhausted CD8
Terminally Exhausted CD8+ T Cell Signature	1.93235	C-P	Exhausted CD8
Terminally Exhausted CD8+ T Cell Signature	1.29262	C-P	Exhausted CD8
Terminally Exhausted CD8+ T Cell Signature	1.37952	C-P	Exhausted CD8
Terminally Exhausted CD8+ T Cell Signature	1.47075	C-P	Exhausted CD8
Terminally Exhausted CD8+ T Cell Signature	1.5659	C-P	Exhausted CD8
Terminally Exhausted CD8+ T Cell Signature	1.89815	C-P	Exhausted CD8
Terminally Exhausted CD8+ T Cell Signature	1.1729	C-P	Exhausted CD8
Terminally Exhausted CD8+ T Cell Signature	0.582782	C-P	Exhausted CD8
Terminally Exhausted CD8+ T Cell Signature	1.61744	C-P	Exhausted CD8
Terminally Exhausted CD8+ T Cell Signature	1.12925	C-P	Exhausted CD8
Terminally Exhausted CD8+ T Cell Signature	1.06617	C-P	Exhausted CD8
Terminally Exhausted CD8+ T Cell Signature	1.05653	C-P	Exhausted CD8
Terminally Exhausted CD8+ T Cell Signature	1.13037	C-P	Exhausted CD8
Terminally Exhausted CD8+ T Cell Signature	1.74337	C-P	Exhausted CD8
Terminally Exhausted CD8+ T Cell Signature	1.49292	C-P	Exhausted CD8
Terminally Exhausted CD8+ T Cell Signature	1.84134	C-P	Exhausted CD8
Terminally Exhausted CD8+ T Cell Signature	1.63397	C-P	Exhausted CD8
Terminally Exhausted CD8+ T Cell Signature	1.80464	C-P	Exhausted CD8
Terminally Exhausted CD8+ T Cell Signature	1.46312	C-P	Exhausted CD8
Terminally Exhausted CD8+ T Cell Signature	1.62629	C-P	Exhausted CD8
Terminally Exhausted CD8+ T Cell Signature	1.80526	C-P	Exhausted CD8
Terminally Exhausted CD8+ T Cell Signature	1.4606	C-P	Exhausted CD8
Terminally Exhausted CD8+ T Cell Signature	1.38726	C-P	Exhausted CD8
Terminally Exhausted CD8+ T Cell Signature	1.77718	C-P	Exhausted CD8
Terminally Exhausted CD8+ T Cell Signature	1.77914	C-P	Exhausted CD8
Terminally Exhausted CD8+ T Cell Signature	1.39311	C-P	Exhausted CD8
Terminally Exhausted CD8+ T Cell Signature	1.73663	C-P	Exhausted CD8
Terminally Exhausted CD8+ T Cell Signature	0.758775	C-P	Exhausted CD8
Terminally Exhausted CD8+ T Cell Signature	1.51624	C-P	Exhausted CD8
Terminally Exhausted CD8+ T Cell Signature	1.60583	C-P	Exhausted CD8
Terminally Exhausted CD8+ T Cell Signature	1.74331	C-P	Exhausted CD8
Terminally Exhausted CD8+ T Cell Signature	1.46777	C-P	Exhausted CD8
Terminally Exhausted CD8+ T Cell Signature	1.7747	C-P	Exhausted CD8
Terminally Exhausted CD8+ T Cell Signature	1.85747	C-P	Exhausted CD8
Terminally Exhausted CD8+ T Cell Signature	1.27897	C-P	Exhausted CD8
Terminally Exhausted CD8+ T Cell Signature	1.23747	C-P	Exhausted CD8
Terminally Exhausted CD8+ T Cell Signature	0.93566	C-P	Exhausted CD8
Terminally Exhausted CD8+ T Cell Signature	1.1055	C-P	Exhausted CD8
Terminally Exhausted CD8+ T Cell Signature	0.891121	C-P	Exhausted CD8
Terminally Exhausted CD8+ T Cell Signature	1.22002	C-P	Exhausted CD8
Terminally Exhausted CD8+ T Cell Signature	1.20801	C-P	Exhausted CD8
Terminally Exhausted CD8+ T Cell Signature	1.5766	C-P	Exhausted CD8
Terminally Exhausted CD8+ T Cell Signature	1.36783	C-P	Exhausted CD8
Terminally Exhausted CD8+ T Cell Signature	0.89626	C-P	Exhausted CD8
Terminally Exhausted CD8+ T Cell Signature	1.50462	C-P	Exhausted CD8
Terminally Exhausted CD8+ T Cell Signature	1.52964	C-P	Exhausted CD8
Terminally Exhausted CD8+ T Cell Signature	1.46752	C-P	Exhausted CD8
Terminally Exhausted CD8+ T Cell Signature	0.708144	C-P	Exhausted CD8
Terminally Exhausted CD8+ T Cell Signature	1.60759	C-P	Exhausted CD8
Terminally Exhausted CD8+ T Cell Signature	1.26574	C-P	Exhausted CD8
Terminally Exhausted CD8+ T Cell Signature	1.64771	C-P	Exhausted CD8
Terminally Exhausted CD8+ T Cell Signature	1.31928	C-P	Exhausted CD8
Terminally Exhausted CD8+ T Cell Signature	1.68376	C-P	Exhausted CD8
Terminally Exhausted CD8+ T Cell Signature	0.886008	C-P	Exhausted CD8
Terminally Exhausted CD8+ T Cell Signature	1.4255	C-P	Exhausted CD8
Terminally Exhausted CD8+ T Cell Signature	1.22314	C-P	Exhausted CD8
Terminally Exhausted CD8+ T Cell Signature	1.14375	C-P	Exhausted CD8
Terminally Exhausted CD8+ T Cell Signature	1.79653	C-P	Exhausted CD8
Terminally Exhausted CD8+ T Cell Signature	1.11688	C-P	Exhausted CD8
Terminally Exhausted CD8+ T Cell Signature	1.88316	C-P	Exhausted CD8
Terminally Exhausted CD8+ T Cell Signature	1.40909	C-P	Exhausted CD8
Terminally Exhausted CD8+ T Cell Signature	1.72497	C-P	Exhausted CD8
Terminally Exhausted CD8+ T Cell Signature	1.3334	C-P	Exhausted CD8
Terminally Exhausted CD8+ T Cell Signature	0.710988	C-P	Exhausted CD8
Terminally Exhausted CD8+ T Cell Signature	1.46863	C-P	Exhausted CD8
Terminally Exhausted CD8+ T Cell Signature	1.06365	C-P	Exhausted CD8
Terminally Exhausted CD8+ T Cell Signature	1.31771	C-P	Exhausted CD8
Terminally Exhausted CD8+ T Cell Signature	1.20789	C-P	Exhausted CD8
Terminally Exhausted CD8+ T Cell Signature	1.5191	C-P	Exhausted CD8
Terminally Exhausted CD8+ T Cell Signature	0.91497	C-P	Exhausted CD8
Terminally Exhausted CD8+ T Cell Signature	0.330337	C-P	Exhausted CD8
Terminally Exhausted CD8+ T Cell Signature	1.32897	C-P	Exhausted CD8
Terminally Exhausted CD8+ T Cell Signature	1.22466	C-P	Exhausted CD8
Terminally Exhausted CD8+ T Cell Signature	1.23028	C-P	Exhausted CD8
Terminally Exhausted CD8+ T Cell Signature	1.41764	C-P	Exhausted CD8
Terminally Exhausted CD8+ T Cell Signature	1.24151	C-P	Exhausted CD8
Terminally Exhausted CD8+ T Cell Signature	1.41533	C-P	Exhausted CD8
Terminally Exhausted CD8+ T Cell Signature	1.40562	C-P	Exhausted CD8
Terminally Exhausted CD8+ T Cell Signature	1.46496	C-P	Exhausted CD8
Terminally Exhausted CD8+ T Cell Signature	1.52861	C-P	Exhausted CD8
Terminally Exhausted CD8+ T Cell Signature	1.30819	C-P	Exhausted CD8
Terminally Exhausted CD8+ T Cell Signature	1.62142	C-P	Exhausted CD8
Terminally Exhausted CD8+ T Cell Signature	0.953784	C-P	Exhausted CD8
Terminally Exhausted CD8+ T Cell Signature	2.18529	C-P	Exhausted CD8
Terminally Exhausted CD8+ T Cell Signature	0.976944	C-P	Exhausted CD8
Terminally Exhausted CD8+ T Cell Signature	1.52382	C-P	Exhausted CD8
Terminally Exhausted CD8+ T Cell Signature	1.31694	C-P	Exhausted CD8
Terminally Exhausted CD8+ T Cell Signature	1.58236	C-P	Exhausted CD8
Terminally Exhausted CD8+ T Cell Signature	1.10353	C-P	Exhausted CD8
Terminally Exhausted CD8+ T Cell Signature	2.07155	C-P	Exhausted CD8
Terminally Exhausted CD8+ T Cell Signature	1.52094	C-P	Exhausted CD8
Terminally Exhausted CD8+ T Cell Signature	1.20474	C-P	Exhausted CD8
Terminally Exhausted CD8+ T Cell Signature	1.20624	C-P	Exhausted CD8
Terminally Exhausted CD8+ T Cell Signature	1.7183	C-P	Exhausted CD8
Terminally Exhausted CD8+ T Cell Signature	1.35165	C-P	Exhausted CD8
Terminally Exhausted CD8+ T Cell Signature	1.88985	C-P	Exhausted CD8
Terminally Exhausted CD8+ T Cell Signature	1.39602	C-P	Exhausted CD8
Terminally Exhausted CD8+ T Cell Signature	1.99764	C-P	Exhausted CD8
Terminally Exhausted CD8+ T Cell Signature	1.44428	C-P	Exhausted CD8
Terminally Exhausted CD8+ T Cell Signature	1.53899	C-P	Exhausted CD8
Terminally Exhausted CD8+ T Cell Signature	1.57085	C-P	Exhausted CD8
Terminally Exhausted CD8+ T Cell Signature	1.54888	C-P	Exhausted CD8
Terminally Exhausted CD8+ T Cell Signature	1.47998	C-P	Exhausted CD8
Terminally Exhausted CD8+ T Cell Signature	1.62226	C-P	Exhausted CD8
Terminally Exhausted CD8+ T Cell Signature	1.62599	C-P	Exhausted CD8
Terminally Exhausted CD8+ T Cell Signature	1.58351	C-P	Exhausted CD8
Terminally Exhausted CD8+ T Cell Signature	1.67313	C-P	Exhausted CD8
Terminally Exhausted CD8+ T Cell Signature	1.38122	C-P	Exhausted CD8
Terminally Exhausted CD8+ T Cell Signature	1.44476	C-P	Exhausted CD8
Terminally Exhausted CD8+ T Cell Signature	1.47058	C-P	Exhausted CD8
Terminally Exhausted CD8+ T Cell Signature	1.41818	C-P	Exhausted CD8
Terminally Exhausted CD8+ T Cell Signature	1.72502	C-P	Exhausted CD8
Terminally Exhausted CD8+ T Cell Signature	0.864992	C-P	Exhausted CD8
Terminally Exhausted CD8+ T Cell Signature	1.35487	C-P	Exhausted CD8
Terminally Exhausted CD8+ T Cell Signature	1.34512	C-P	Exhausted CD8
Terminally Exhausted CD8+ T Cell Signature	1.14383	C-P	Exhausted CD8
Terminally Exhausted CD8+ T Cell Signature	0.766121	C-P	Exhausted CD8
Terminally Exhausted CD8+ T Cell Signature	1.31929	C-P	Exhausted CD8
Terminally Exhausted CD8+ T Cell Signature	0.587265	C-P	Exhausted CD8
Terminally Exhausted CD8+ T Cell Signature	1.08523	C-P	Exhausted CD8
Terminally Exhausted CD8+ T Cell Signature	1.30556	C-P	Exhausted CD8
Terminally Exhausted CD8+ T Cell Signature	1.04099	C-P	Exhausted CD8
Terminally Exhausted CD8+ T Cell Signature	1.36484	C-P	Exhausted CD8
Terminally Exhausted CD8+ T Cell Signature	1.38716	C-P	Exhausted CD8
Terminally Exhausted CD8+ T Cell Signature	2.19712	C-P	Exhausted CD8
Terminally Exhausted CD8+ T Cell Signature	1.46044	C-P	Exhausted CD8
Terminally Exhausted CD8+ T Cell Signature	1.4596	C-P	Exhausted CD8
Terminally Exhausted CD8+ T Cell Signature	1.29582	C-P	Exhausted CD8
Terminally Exhausted CD8+ T Cell Signature	1.59281	C-P	Exhausted CD8
Terminally Exhausted CD8+ T Cell Signature	1.49839	C-P	Exhausted CD8
Terminally Exhausted CD8+ T Cell Signature	1.18168	C-P	Exhausted CD8
Terminally Exhausted CD8+ T Cell Signature	1.68183	C-P	Exhausted CD8
Terminally Exhausted CD8+ T Cell Signature	1.40664	C-P	Exhausted CD8
Terminally Exhausted CD8+ T Cell Signature	1.18853	C-P	Exhausted CD8
Terminally Exhausted CD8+ T Cell Signature	1.64705	C-P	Exhausted CD8
Terminally Exhausted CD8+ T Cell Signature	1.25004	C-P	Exhausted CD8
Terminally Exhausted CD8+ T Cell Signature	1.7636	C-P	Exhausted CD8
Terminally Exhausted CD8+ T Cell Signature	1.74042	C-P	Exhausted CD8
Terminally Exhausted CD8+ T Cell Signature	1.03344	C-P	Exhausted CD8
Terminally Exhausted CD8+ T Cell Signature	1.68584	C-P	Exhausted CD8
Terminally Exhausted CD8+ T Cell Signature	1.48169	C-P	Exhausted CD8
Terminally Exhausted CD8+ T Cell Signature	1.64973	C-P	Exhausted CD8
Terminally Exhausted CD8+ T Cell Signature	2.01308	C-P	Exhausted CD8
Terminally Exhausted CD8+ T Cell Signature	1.63906	C-P	Exhausted CD8
Terminally Exhausted CD8+ T Cell Signature	1.78064	C-P	Exhausted CD8
Terminally Exhausted CD8+ T Cell Signature	1.13873	C-P	Exhausted CD8
Terminally Exhausted CD8+ T Cell Signature	1.00472	C-P	Exhausted CD8
Terminally Exhausted CD8+ T Cell Signature	1.11948	C-P	Exhausted CD8
Terminally Exhausted CD8+ T Cell Signature	1.49571	C-P	Exhausted CD8
Terminally Exhausted CD8+ T Cell Signature	1.15047	C-P	Exhausted CD8
Terminally Exhausted CD8+ T Cell Signature	1.55176	C-P	Exhausted CD8
Terminally Exhausted CD8+ T Cell Signature	1.66531	C-P	Exhausted CD8
Terminally Exhausted CD8+ T Cell Signature	1.80541	C-P	Exhausted CD8
Terminally Exhausted CD8+ T Cell Signature	1.94314	C-P	Exhausted CD8
Terminally Exhausted CD8+ T Cell Signature	0.976299	C-P	Exhausted CD8
Terminally Exhausted CD8+ T Cell Signature	1.53827	C-P	Exhausted CD8
Terminally Exhausted CD8+ T Cell Signature	0.924916	C-P	Exhausted CD8
Terminally Exhausted CD8+ T Cell Signature	1.18831	C-P	Exhausted CD8
Terminally Exhausted CD8+ T Cell Signature	1.23528	C-P	Exhausted CD8
Terminally Exhausted CD8+ T Cell Signature	1.90863	C-P	Exhausted CD8
Terminally Exhausted CD8+ T Cell Signature	1.72221	C-P	Exhausted CD8
Terminally Exhausted CD8+ T Cell Signature	1.58773	C-P	Exhausted CD8
Terminally Exhausted CD8+ T Cell Signature	1.20302	C-P	Exhausted CD8
Terminally Exhausted CD8+ T Cell Signature	0.641963	C-P	Exhausted CD8
Terminally Exhausted CD8+ T Cell Signature	1.31297	C-P	Exhausted CD8
Terminally Exhausted CD8+ T Cell Signature	1.87879	C-P	Exhausted CD8
Terminally Exhausted CD8+ T Cell Signature	1.64142	C-P	Exhausted CD8
Terminally Exhausted CD8+ T Cell Signature	1.11358	C-P	Exhausted CD8
Terminally Exhausted CD8+ T Cell Signature	1.93156	C-P	Exhausted CD8
Terminally Exhausted CD8+ T Cell Signature	1.28399	C-P	Exhausted CD8
Terminally Exhausted CD8+ T Cell Signature	1.45109	C-P	Exhausted CD8
Terminally Exhausted CD8+ T Cell Signature	1.05427	C-P	Exhausted CD8
Terminally Exhausted CD8+ T Cell Signature	1.55931	C-P	Exhausted CD8
Terminally Exhausted CD8+ T Cell Signature	1.41156	C-P	Exhausted CD8
Terminally Exhausted CD8+ T Cell Signature	1.35336	C-P	Exhausted CD8
Terminally Exhausted CD8+ T Cell Signature	0.609534	C-P	Exhausted CD8
Terminally Exhausted CD8+ T Cell Signature	1.19057	C-P	Exhausted CD8
Terminally Exhausted CD8+ T Cell Signature	1.19698	C-P	Exhausted CD8
Terminally Exhausted CD8+ T Cell Signature	1.40942	C-P	Exhausted CD8
Terminally Exhausted CD8+ T Cell Signature	1.56227	C-P	Exhausted CD8
Terminally Exhausted CD8+ T Cell Signature	1.25717	C-P	Exhausted CD8
Terminally Exhausted CD8+ T Cell Signature	1.03686	C-P	Exhausted CD8
Terminally Exhausted CD8+ T Cell Signature	1.80504	C-P	Exhausted CD8
Terminally Exhausted CD8+ T Cell Signature	0.745266	C-P	Exhausted CD8
Terminally Exhausted CD8+ T Cell Signature	1.2371	C-P	Exhausted CD8
Terminally Exhausted CD8+ T Cell Signature	1.21371	C-P	Exhausted CD8
Terminally Exhausted CD8+ T Cell Signature	1.35699	C-P	Exhausted CD8
Terminally Exhausted CD8+ T Cell Signature	1.41123	C-P	Exhausted CD8
Terminally Exhausted CD8+ T Cell Signature	1.49245	C-P	Exhausted CD8
Terminally Exhausted CD8+ T Cell Signature	1.39297	C-P	Exhausted CD8
Terminally Exhausted CD8+ T Cell Signature	1.34736	C-P	Exhausted CD8
Terminally Exhausted CD8+ T Cell Signature	1.30146	C-P	Exhausted CD8
Terminally Exhausted CD8+ T Cell Signature	1.02084	C-P	Exhausted CD8
Terminally Exhausted CD8+ T Cell Signature	1.49063	C-P	Exhausted CD8
Terminally Exhausted CD8+ T Cell Signature	1.16397	C-P	Exhausted CD8
Terminally Exhausted CD8+ T Cell Signature	1.92472	C-P	Exhausted CD8
Terminally Exhausted CD8+ T Cell Signature	1.48405	C-P	Exhausted CD8
Terminally Exhausted CD8+ T Cell Signature	1.25108	C-P	Exhausted CD8
Terminally Exhausted CD8+ T Cell Signature	1.93138	C-P	Exhausted CD8
Terminally Exhausted CD8+ T Cell Signature	1.51656	C-P	Exhausted CD8
Terminally Exhausted CD8+ T Cell Signature	1.24213	C-P	Exhausted CD8
Terminally Exhausted CD8+ T Cell Signature	1.77609	C-P	Exhausted CD8
Terminally Exhausted CD8+ T Cell Signature	1.30939	C-P	Exhausted CD8
Terminally Exhausted CD8+ T Cell Signature	1.09844	C-P	Exhausted CD8
Terminally Exhausted CD8+ T Cell Signature	0.907589	C-P	Exhausted CD8
Terminally Exhausted CD8+ T Cell Signature	1.70809	C-P	Exhausted CD8
Terminally Exhausted CD8+ T Cell Signature	1.65649	C-P	Exhausted CD8
Terminally Exhausted CD8+ T Cell Signature	1.58553	C-P	Exhausted CD8
Terminally Exhausted CD8+ T Cell Signature	1.5936	C-P	Exhausted CD8
Terminally Exhausted CD8+ T Cell Signature	1.51307	C-P	Exhausted CD8
Terminally Exhausted CD8+ T Cell Signature	1.35572	C-P	Exhausted CD8
Terminally Exhausted CD8+ T Cell Signature	1.48132	C-P	Exhausted CD8
Terminally Exhausted CD8+ T Cell Signature	0.90394	C-P	Exhausted CD8
Terminally Exhausted CD8+ T Cell Signature	1.36522	C-P	Exhausted CD8
Terminally Exhausted CD8+ T Cell Signature	1.14225	C-P	Exhausted CD8
Terminally Exhausted CD8+ T Cell Signature	1.10768	C-P	Exhausted CD8
Terminally Exhausted CD8+ T Cell Signature	1.21982	C-P	Exhausted CD8
Terminally Exhausted CD8+ T Cell Signature	1.11331	C-P	Exhausted CD8
Terminally Exhausted CD8+ T Cell Signature	1.77383	C-P	Exhausted CD8
Terminally Exhausted CD8+ T Cell Signature	1.26833	C-P	Exhausted CD8
Terminally Exhausted CD8+ T Cell Signature	1.87975	C-P	Exhausted CD8
Terminally Exhausted CD8+ T Cell Signature	1.27226	C-P	Exhausted CD8
Terminally Exhausted CD8+ T Cell Signature	1.73288	C-P	Exhausted CD8
Terminally Exhausted CD8+ T Cell Signature	1.74888	C-P	Exhausted CD8
Terminally Exhausted CD8+ T Cell Signature	1.16359	C-P	Exhausted CD8
Terminally Exhausted CD8+ T Cell Signature	1.41377	C-P	Exhausted CD8
Terminally Exhausted CD8+ T Cell Signature	1.10974	C-P	Exhausted CD8
Terminally Exhausted CD8+ T Cell Signature	1.52148	C-P	Exhausted CD8
Terminally Exhausted CD8+ T Cell Signature	1.89747	C-P	Exhausted CD8
Terminally Exhausted CD8+ T Cell Signature	0.699329	C-P	Exhausted CD8
Terminally Exhausted CD8+ T Cell Signature	2.0092	C-P	Exhausted CD8
Terminally Exhausted CD8+ T Cell Signature	1.78418	C-P	Exhausted CD8
Terminally Exhausted CD8+ T Cell Signature	1.56261	C-P	Exhausted CD8
Terminally Exhausted CD8+ T Cell Signature	1.69496	C-P	Exhausted CD8
Terminally Exhausted CD8+ T Cell Signature	1.35678	C-P	Exhausted CD8
Terminally Exhausted CD8+ T Cell Signature	1.38351	C-CP	Exhausted CD8
Terminally Exhausted CD8+ T Cell Signature	1.20889	C-CP	Exhausted CD8
Terminally Exhausted CD8+ T Cell Signature	1.79263	C-CP	Exhausted CD8
Terminally Exhausted CD8+ T Cell Signature	1.23719	C-CP	Exhausted CD8
Terminally Exhausted CD8+ T Cell Signature	1.88822	C-CP	Exhausted CD8
Terminally Exhausted CD8+ T Cell Signature	1.60989	C-CP	Exhausted CD8
Terminally Exhausted CD8+ T Cell Signature	1.76714	C-CP	Exhausted CD8
Terminally Exhausted CD8+ T Cell Signature	1.64884	C-CP	Exhausted CD8
Terminally Exhausted CD8+ T Cell Signature	1.34502	C-CP	Exhausted CD8
Terminally Exhausted CD8+ T Cell Signature	1.46819	C-CP	Exhausted CD8
Terminally Exhausted CD8+ T Cell Signature	1.55983	C-CP	Exhausted CD8
Terminally Exhausted CD8+ T Cell Signature	2.01932	C-CP	Exhausted CD8
Terminally Exhausted CD8+ T Cell Signature	1.34876	C-CP	Exhausted CD8
Terminally Exhausted CD8+ T Cell Signature	1.37362	C-CP	Exhausted CD8
Terminally Exhausted CD8+ T Cell Signature	1.43456	C-CP	Exhausted CD8
Terminally Exhausted CD8+ T Cell Signature	1.25019	C-CP	Exhausted CD8
Terminally Exhausted CD8+ T Cell Signature	1.8049	C-CP	Exhausted CD8
Terminally Exhausted CD8+ T Cell Signature	0.900072	C-CP	Exhausted CD8
Terminally Exhausted CD8+ T Cell Signature	1.31426	C-CP	Exhausted CD8
Terminally Exhausted CD8+ T Cell Signature	1.58214	C-CP	Exhausted CD8
Terminally Exhausted CD8+ T Cell Signature	1.61673	C-CP	Exhausted CD8
Terminally Exhausted CD8+ T Cell Signature	1.22324	C-CP	Exhausted CD8
Terminally Exhausted CD8+ T Cell Signature	1.60217	C-CP	Exhausted CD8
Terminally Exhausted CD8+ T Cell Signature	1.89282	C-CP	Exhausted CD8
Terminally Exhausted CD8+ T Cell Signature	1.80374	C-CP	Exhausted CD8
Terminally Exhausted CD8+ T Cell Signature	1.32264	C-CP	Exhausted CD8
Terminally Exhausted CD8+ T Cell Signature	1.85089	C-CP	Exhausted CD8
Terminally Exhausted CD8+ T Cell Signature	1.75201	C-CP	Exhausted CD8
Terminally Exhausted CD8+ T Cell Signature	1.90752	C-CP	Exhausted CD8
Terminally Exhausted CD8+ T Cell Signature	1.80037	C-CP	Exhausted CD8
Terminally Exhausted CD8+ T Cell Signature	0.60662	C-CP	Exhausted CD8
Terminally Exhausted CD8+ T Cell Signature	0.973515	C-CP	Exhausted CD8
Terminally Exhausted CD8+ T Cell Signature	1.3255	C-CP	Exhausted CD8
Terminally Exhausted CD8+ T Cell Signature	1.42079	C-CP	Exhausted CD8
Terminally Exhausted CD8+ T Cell Signature	2.36718	C-CP	Exhausted CD8
Terminally Exhausted CD8+ T Cell Signature	1.26525	C-CP	Exhausted CD8
Terminally Exhausted CD8+ T Cell Signature	0.490267	C-CP	Exhausted CD8
Terminally Exhausted CD8+ T Cell Signature	1.31216	C-CP	Exhausted CD8
Terminally Exhausted CD8+ T Cell Signature	2.1342	C-CP	Exhausted CD8
Terminally Exhausted CD8+ T Cell Signature	1.67357	C-CP	Exhausted CD8
Terminally Exhausted CD8+ T Cell Signature	1.26975	C-CP	Exhausted CD8
Terminally Exhausted CD8+ T Cell Signature	2.33328	C-CP	Exhausted CD8
Terminally Exhausted CD8+ T Cell Signature	1.83093	C-CP	Exhausted CD8
Terminally Exhausted CD8+ T Cell Signature	1.26895	C-CP	Exhausted CD8
Terminally Exhausted CD8+ T Cell Signature	1.09816	C-CP	Exhausted CD8
Terminally Exhausted CD8+ T Cell Signature	1.6488	C-CP	Exhausted CD8
Terminally Exhausted CD8+ T Cell Signature	0.74823	C-CP	Exhausted CD8
Terminally Exhausted CD8+ T Cell Signature	1.60561	C-CP	Exhausted CD8
Terminally Exhausted CD8+ T Cell Signature	0.903999	C-CP	Exhausted CD8
Terminally Exhausted CD8+ T Cell Signature	1.05002	C-CP	Exhausted CD8
Terminally Exhausted CD8+ T Cell Signature	0.868779	C-CP	Exhausted CD8
Terminally Exhausted CD8+ T Cell Signature	1.93641	C-CP	Exhausted CD8
Terminally Exhausted CD8+ T Cell Signature	1.13422	C-CP	Exhausted CD8
Terminally Exhausted CD8+ T Cell Signature	1.27816	C-CP	Exhausted CD8
Terminally Exhausted CD8+ T Cell Signature	1.77088	C-CP	Exhausted CD8
Terminally Exhausted CD8+ T Cell Signature	1.23554	C-CP	Exhausted CD8
Terminally Exhausted CD8+ T Cell Signature	1.27083	C-CP	Exhausted CD8
Terminally Exhausted CD8+ T Cell Signature	1.55313	C-CP	Exhausted CD8
Terminally Exhausted CD8+ T Cell Signature	1.74713	C-CP	Exhausted CD8
Terminally Exhausted CD8+ T Cell Signature	0.938897	C-CP	Exhausted CD8
Terminally Exhausted CD8+ T Cell Signature	1.41451	C-CP	Exhausted CD8
Terminally Exhausted CD8+ T Cell Signature	1.65501	C-CP	Exhausted CD8
Terminally Exhausted CD8+ T Cell Signature	0.968174	C-CP	Exhausted CD8
Terminally Exhausted CD8+ T Cell Signature	1.1485	C-CP	Exhausted CD8
Terminally Exhausted CD8+ T Cell Signature	1.38967	C-CP	Exhausted CD8
Terminally Exhausted CD8+ T Cell Signature	1.15258	C-CP	Exhausted CD8
Terminally Exhausted CD8+ T Cell Signature	1.10199	C-CP	Exhausted CD8
Terminally Exhausted CD8+ T Cell Signature	2.23076	C-CP	Exhausted CD8
Terminally Exhausted CD8+ T Cell Signature	1.70705	C-CP	Exhausted CD8
Terminally Exhausted CD8+ T Cell Signature	1.60233	C-CP	Exhausted CD8
Terminally Exhausted CD8+ T Cell Signature	1.45196	C-CP	Exhausted CD8
Terminally Exhausted CD8+ T Cell Signature	1.76534	C-CP	Exhausted CD8
Terminally Exhausted CD8+ T Cell Signature	1.41531	C-CP	Exhausted CD8
Terminally Exhausted CD8+ T Cell Signature	1.50998	C-CP	Exhausted CD8
Terminally Exhausted CD8+ T Cell Signature	1.52373	C-CP	Exhausted CD8
Terminally Exhausted CD8+ T Cell Signature	1.49347	C-CP	Exhausted CD8
Terminally Exhausted CD8+ T Cell Signature	1.35553	C-CP	Exhausted CD8
Terminally Exhausted CD8+ T Cell Signature	1.33839	C-CP	Exhausted CD8
Terminally Exhausted CD8+ T Cell Signature	1.24029	C-CP	Exhausted CD8
Terminally Exhausted CD8+ T Cell Signature	1.52821	C-CP	Exhausted CD8
Terminally Exhausted CD8+ T Cell Signature	1.21287	C-CP	Exhausted CD8
Terminally Exhausted CD8+ T Cell Signature	1.3749	C-CP	Exhausted CD8
Terminally Exhausted CD8+ T Cell Signature	1.36783	C-CP	Exhausted CD8
Terminally Exhausted CD8+ T Cell Signature	1.28167	C-CP	Exhausted CD8
Terminally Exhausted CD8+ T Cell Signature	1.04784	C-CP	Exhausted CD8
Terminally Exhausted CD8+ T Cell Signature	1.56667	C-CP	Exhausted CD8
Terminally Exhausted CD8+ T Cell Signature	1.49626	C-CP	Exhausted CD8
Terminally Exhausted CD8+ T Cell Signature	1.52215	C-CP	Exhausted CD8
Terminally Exhausted CD8+ T Cell Signature	0.598177	C-CP	Exhausted CD8
Terminally Exhausted CD8+ T Cell Signature	1.01442	C-CP	Exhausted CD8
Terminally Exhausted CD8+ T Cell Signature	1.53878	C-CP	Exhausted CD8
Terminally Exhausted CD8+ T Cell Signature	1.71476	C-CP	Exhausted CD8
Terminally Exhausted CD8+ T Cell Signature	1.76888	C-CP	Exhausted CD8
Terminally Exhausted CD8+ T Cell Signature	1.27916	C-CP	Exhausted CD8
Terminally Exhausted CD8+ T Cell Signature	0.550592	C-CP	Exhausted CD8
Terminally Exhausted CD8+ T Cell Signature	1.90961	C-CP	Exhausted CD8
Terminally Exhausted CD8+ T Cell Signature	1.33686	C-CP	Exhausted CD8
Terminally Exhausted CD8+ T Cell Signature	1.72497	C-CP	Exhausted CD8
Terminally Exhausted CD8+ T Cell Signature	1.02634	C-CP	Exhausted CD8
Terminally Exhausted CD8+ T Cell Signature	1.42958	C-CP	Exhausted CD8
Terminally Exhausted CD8+ T Cell Signature	0.837196	C-CP	Exhausted CD8
Terminally Exhausted CD8+ T Cell Signature	1.74468	C-CP	Exhausted CD8
Terminally Exhausted CD8+ T Cell Signature	1.52164	C-CP	Exhausted CD8
Terminally Exhausted CD8+ T Cell Signature	1.9159	C-CP	Exhausted CD8
Terminally Exhausted CD8+ T Cell Signature	1.31084	C-CP	Exhausted CD8
Terminally Exhausted CD8+ T Cell Signature	1.55421	C-CP	Exhausted CD8
Terminally Exhausted CD8+ T Cell Signature	1.75299	C-CP	Exhausted CD8
Terminally Exhausted CD8+ T Cell Signature	1.47704	C-CP	Exhausted CD8
Terminally Exhausted CD8+ T Cell Signature	1.53527	C-CP	Exhausted CD8
Terminally Exhausted CD8+ T Cell Signature	1.81718	C-CP	Exhausted CD8
Terminally Exhausted CD8+ T Cell Signature	1.07701	C-CP	Exhausted CD8
Terminally Exhausted CD8+ T Cell Signature	1.83992	C-CP	Exhausted CD8
Terminally Exhausted CD8+ T Cell Signature	1.09468	C-CP	Exhausted CD8
Terminally Exhausted CD8+ T Cell Signature	1.8261	C-CP	Exhausted CD8
Terminally Exhausted CD8+ T Cell Signature	0.918631	C-CP	Exhausted CD8
Terminally Exhausted CD8+ T Cell Signature	1.14877	C-CP	Exhausted CD8
Terminally Exhausted CD8+ T Cell Signature	0.915091	C-CP	Exhausted CD8
Terminally Exhausted CD8+ T Cell Signature	1.09786	C-CP	Exhausted CD8
Terminally Exhausted CD8+ T Cell Signature	2.22537	C-CP	Exhausted CD8
Terminally Exhausted CD8+ T Cell Signature	1.55201	C-CP	Exhausted CD8
Terminally Exhausted CD8+ T Cell Signature	1.7986	C-CP	Exhausted CD8
Terminally Exhausted CD8+ T Cell Signature	1.71963	C-CP	Exhausted CD8
Terminally Exhausted CD8+ T Cell Signature	1.65852	C-CP	Exhausted CD8
Terminally Exhausted CD8+ T Cell Signature	1.30861	C-CP	Exhausted CD8
Terminally Exhausted CD8+ T Cell Signature	1.33496	C-CP	Exhausted CD8
Terminally Exhausted CD8+ T Cell Signature	1.83388	C-CP	Exhausted CD8
Terminally Exhausted CD8+ T Cell Signature	2.00854	C-CP	Exhausted CD8
Terminally Exhausted CD8+ T Cell Signature	1.50728	C-CP	Exhausted CD8
Terminally Exhausted CD8+ T Cell Signature	1.45373	C-CP	Exhausted CD8
Terminally Exhausted CD8+ T Cell Signature	1.92208	C-CP	Exhausted CD8
Terminally Exhausted CD8+ T Cell Signature	1.68835	C-CP	Exhausted CD8
Terminally Exhausted CD8+ T Cell Signature	1.61297	C-CP	Exhausted CD8
Terminally Exhausted CD8+ T Cell Signature	1.62811	C-CP	Exhausted CD8
Terminally Exhausted CD8+ T Cell Signature	1.30584	C-CP	Exhausted CD8
Terminally Exhausted CD8+ T Cell Signature	1.69248	C-CP	Exhausted CD8
Terminally Exhausted CD8+ T Cell Signature	1.12781	C-CP	Exhausted CD8
Terminally Exhausted CD8+ T Cell Signature	1.68085	C-CP	Exhausted CD8
Terminally Exhausted CD8+ T Cell Signature	1.29518	C-CP	Exhausted CD8
Terminally Exhausted CD8+ T Cell Signature	1.23488	C-CP	Exhausted CD8
Terminally Exhausted CD8+ T Cell Signature	1.34915	C-CP	Exhausted CD8
Terminally Exhausted CD8+ T Cell Signature	1.70804	C-CP	Exhausted CD8
Terminally Exhausted CD8+ T Cell Signature	1.37455	C-CP	Exhausted CD8
Terminally Exhausted CD8+ T Cell Signature	1.25197	C-CP	Exhausted CD8
Terminally Exhausted CD8+ T Cell Signature	1.22774	C-CP	Exhausted CD8
Terminally Exhausted CD8+ T Cell Signature	1.90458	C-CP	Exhausted CD8
Terminally Exhausted CD8+ T Cell Signature	1.9514	C-CP	Exhausted CD8
Terminally Exhausted CD8+ T Cell Signature	0.946528	C-CP	Exhausted CD8
Terminally Exhausted CD8+ T Cell Signature	2.14734	C-CP	Exhausted CD8
Terminally Exhausted CD8+ T Cell Signature	1.78168	C-CP	Exhausted CD8
Terminally Exhausted CD8+ T Cell Signature	1.88369	C-CP	Exhausted CD8
Terminally Exhausted CD8+ T Cell Signature	0.626785	C-CP	Exhausted CD8
Terminally Exhausted CD8+ T Cell Signature	1.14244	C-CP	Exhausted CD8
Terminally Exhausted CD8+ T Cell Signature	1.76779	C-CP	Exhausted CD8
Terminally Exhausted CD8+ T Cell Signature	1.52719	C-CP	Exhausted CD8
Terminally Exhausted CD8+ T Cell Signature	1.61166	C-CP	Exhausted CD8
Terminally Exhausted CD8+ T Cell Signature	1.34683	C-CP	Exhausted CD8
Terminally Exhausted CD8+ T Cell Signature	2.00665	C-CP	Exhausted CD8
Terminally Exhausted CD8+ T Cell Signature	0.979339	C-CP	Exhausted CD8
Terminally Exhausted CD8+ T Cell Signature	1.71373	C-CP	Exhausted CD8
Terminally Exhausted CD8+ T Cell Signature	0.727029	C-CP	Exhausted CD8
Terminally Exhausted CD8+ T Cell Signature	1.40959	C-CP	Exhausted CD8
Terminally Exhausted CD8+ T Cell Signature	1.46154	C-CP	Exhausted CD8
Terminally Exhausted CD8+ T Cell Signature	0.922227	C-CP	Exhausted CD8
Terminally Exhausted CD8+ T Cell Signature	1.42291	C-CP	Exhausted CD8
Terminally Exhausted CD8+ T Cell Signature	1.8149	C-CP	Exhausted CD8
Terminally Exhausted CD8+ T Cell Signature	2.01262	C-CP	Exhausted CD8
Terminally Exhausted CD8+ T Cell Signature	1.75864	C-CP	Exhausted CD8
Terminally Exhausted CD8+ T Cell Signature	1.39755	C-CP	Exhausted CD8
Terminally Exhausted CD8+ T Cell Signature	1.47749	C-CP	Exhausted CD8
Terminally Exhausted CD8+ T Cell Signature	1.48802	C-CP	Exhausted CD8
Terminally Exhausted CD8+ T Cell Signature	1.56007	C-CP	Exhausted CD8
Terminally Exhausted CD8+ T Cell Signature	1.63756	C-CP	Exhausted CD8
Terminally Exhausted CD8+ T Cell Signature	1.17581	C-CP	Exhausted CD8
Terminally Exhausted CD8+ T Cell Signature	1.29969	C-CP	Exhausted CD8
Terminally Exhausted CD8+ T Cell Signature	1.09696	C-CP	Exhausted CD8
Terminally Exhausted CD8+ T Cell Signature	1.67781	C-CP	Exhausted CD8
Terminally Exhausted CD8+ T Cell Signature	1.53544	C-CP	Exhausted CD8
Terminally Exhausted CD8+ T Cell Signature	1.34246	C-CP	Exhausted CD8
Terminally Exhausted CD8+ T Cell Signature	1.33709	C-CP	Exhausted CD8
Terminally Exhausted CD8+ T Cell Signature	0.894407	C-CP	Exhausted CD8
Terminally Exhausted CD8+ T Cell Signature	1.63725	C-CP	Exhausted CD8
Terminally Exhausted CD8+ T Cell Signature	1.57309	C-CP	Exhausted CD8
Terminally Exhausted CD8+ T Cell Signature	1.49456	C-CP	Exhausted CD8
Terminally Exhausted CD8+ T Cell Signature	1.44335	C-CP	Exhausted CD8
Terminally Exhausted CD8+ T Cell Signature	0.932434	C-CP	Exhausted CD8
Terminally Exhausted CD8+ T Cell Signature	1.11129	C-CP	Exhausted CD8
Terminally Exhausted CD8+ T Cell Signature	1.33039	C-CP	Exhausted CD8
Terminally Exhausted CD8+ T Cell Signature	1.11087	C-CP	Exhausted CD8
Terminally Exhausted CD8+ T Cell Signature	0.96196	C-CP	Exhausted CD8
Terminally Exhausted CD8+ T Cell Signature	1.60996	C-CP	Exhausted CD8
Terminally Exhausted CD8+ T Cell Signature	1.19728	C-CP	Exhausted CD8
Terminally Exhausted CD8+ T Cell Signature	0.909342	C-CP	Exhausted CD8
Terminally Exhausted CD8+ T Cell Signature	1.62886	C-CP	Exhausted CD8
Terminally Exhausted CD8+ T Cell Signature	1.94999	C-CP	Exhausted CD8
Terminally Exhausted CD8+ T Cell Signature	1.83963	C-CP	Exhausted CD8
Terminally Exhausted CD8+ T Cell Signature	1.4161	C-CP	Exhausted CD8
Terminally Exhausted CD8+ T Cell Signature	0.99635	C-CP	Exhausted CD8
Terminally Exhausted CD8+ T Cell Signature	1.33267	C-CP	Exhausted CD8
Terminally Exhausted CD8+ T Cell Signature	1.0299	C-CP	Exhausted CD8
Terminally Exhausted CD8+ T Cell Signature	0.972462	C-CP	Exhausted CD8
Terminally Exhausted CD8+ T Cell Signature	1.37604	C-CP	Exhausted CD8
Terminally Exhausted CD8+ T Cell Signature	1.86573	C-CP	Exhausted CD8
Terminally Exhausted CD8+ T Cell Signature	1.4429	C-CP	Exhausted CD8
Terminally Exhausted CD8+ T Cell Signature	1.37953	C-CP	Exhausted CD8
Terminally Exhausted CD8+ T Cell Signature	1.57888	C-CP	Exhausted CD8
Terminally Exhausted CD8+ T Cell Signature	1.02494	C-CP	Exhausted CD8
Terminally Exhausted CD8+ T Cell Signature	1.28258	C-CP	Exhausted CD8
Terminally Exhausted CD8+ T Cell Signature	1.10264	C-CP	Exhausted CD8
Terminally Exhausted CD8+ T Cell Signature	1.5897	C-CP	Exhausted CD8
Terminally Exhausted CD8+ T Cell Signature	1.00941	C-CP	Exhausted CD8
Terminally Exhausted CD8+ T Cell Signature	1.66773	C-CP	Exhausted CD8
Terminally Exhausted CD8+ T Cell Signature	1.66915	C-CP	Exhausted CD8
Terminally Exhausted CD8+ T Cell Signature	1.24603	C-CP	Exhausted CD8
Terminally Exhausted CD8+ T Cell Signature	1.15037	C-CP	Exhausted CD8
Terminally Exhausted CD8+ T Cell Signature	1.42619	C-CP	Exhausted CD8
Terminally Exhausted CD8+ T Cell Signature	1.12131	C-CP	Exhausted CD8
Terminally Exhausted CD8+ T Cell Signature	1.7222	C-CP	Exhausted CD8
Terminally Exhausted CD8+ T Cell Signature	1.84081	C-CP	Exhausted CD8
Terminally Exhausted CD8+ T Cell Signature	2.0786	C-CP	Exhausted CD8
Terminally Exhausted CD8+ T Cell Signature	1.78461	C-CP	Exhausted CD8
Terminally Exhausted CD8+ T Cell Signature	1.678	C-CP	Exhausted CD8
Terminally Exhausted CD8+ T Cell Signature	1.7685	C-CP	Exhausted CD8
Terminally Exhausted CD8+ T Cell Signature	1.53831	C-CP	Exhausted CD8
Terminally Exhausted CD8+ T Cell Signature	1.59125	C-CP	Exhausted CD8
Terminally Exhausted CD8+ T Cell Signature	2.04585	C-CP	Exhausted CD8
Terminally Exhausted CD8+ T Cell Signature	1.74849	C-CP	Exhausted CD8
Terminally Exhausted CD8+ T Cell Signature	1.67465	C-CP	Exhausted CD8
Terminally Exhausted CD8+ T Cell Signature	1.95635	C-CP	Exhausted CD8
Terminally Exhausted CD8+ T Cell Signature	1.18067	C-CP	Exhausted CD8
Terminally Exhausted CD8+ T Cell Signature	1.64212	C-CP	Exhausted CD8
Terminally Exhausted CD8+ T Cell Signature	1.84216	C-CP	Exhausted CD8
Terminally Exhausted CD8+ T Cell Signature	1.33879	C-CP	Exhausted CD8
Terminally Exhausted CD8+ T Cell Signature	1.52912	C-CP	Exhausted CD8
Terminally Exhausted CD8+ T Cell Signature	1.82394	C-CP	Exhausted CD8
Terminally Exhausted CD8+ T Cell Signature	1.04469	C-CP	Exhausted CD8
Terminally Exhausted CD8+ T Cell Signature	1.47024	C-CP	Exhausted CD8
Terminally Exhausted CD8+ T Cell Signature	1.8047	C-CP	Exhausted CD8
Terminally Exhausted CD8+ T Cell Signature	1.46167	C-CP	Exhausted CD8
Terminally Exhausted CD8+ T Cell Signature	1.47108	C-CP	Exhausted CD8
Terminally Exhausted CD8+ T Cell Signature	1.54957	C-CP	Exhausted CD8
Terminally Exhausted CD8+ T Cell Signature	1.37438	C-CP	Exhausted CD8
Terminally Exhausted CD8+ T Cell Signature	0.872583	C-CP	Exhausted CD8
Terminally Exhausted CD8+ T Cell Signature	1.13585	C-CP	Exhausted CD8
Terminally Exhausted CD8+ T Cell Signature	0.897844	C-CP	Exhausted CD8
Terminally Exhausted CD8+ T Cell Signature	1.5685	C-CP	Exhausted CD8
Terminally Exhausted CD8+ T Cell Signature	1.58064	C-CP	Exhausted CD8
Terminally Exhausted CD8+ T Cell Signature	1.84617	C-CP	Exhausted CD8
Terminally Exhausted CD8+ T Cell Signature	1.84149	C-CP	Exhausted CD8
Terminally Exhausted CD8+ T Cell Signature	1.60854	C-CP	Exhausted CD8
Terminally Exhausted CD8+ T Cell Signature	1.79515	C-CP	Exhausted CD8
Terminally Exhausted CD8+ T Cell Signature	1.54214	C-CP	Exhausted CD8
Terminally Exhausted CD8+ T Cell Signature	2.1333	C-CP	Exhausted CD8
Terminally Exhausted CD8+ T Cell Signature	1.04211	C-CP	Exhausted CD8
Terminally Exhausted CD8+ T Cell Signature	1.28203	C-CP	Exhausted CD8
Terminally Exhausted CD8+ T Cell Signature	1.62358	C-CP	Exhausted CD8
Terminally Exhausted CD8+ T Cell Signature	1.47161	C-CP	Exhausted CD8
Terminally Exhausted CD8+ T Cell Signature	1.53823	C-CP	Exhausted CD8
Terminally Exhausted CD8+ T Cell Signature	1.67923	C-CP	Exhausted CD8
Terminally Exhausted CD8+ T Cell Signature	1.12009	C-CP	Exhausted CD8
Terminally Exhausted CD8+ T Cell Signature	1.77197	C-CP	Exhausted CD8
Terminally Exhausted CD8+ T Cell Signature	1.55116	C-CP	Exhausted CD8
Terminally Exhausted CD8+ T Cell Signature	1.54047	C-CP	Exhausted CD8
Terminally Exhausted CD8+ T Cell Signature	1.74796	C-CP	Exhausted CD8
Terminally Exhausted CD8+ T Cell Signature	2.05651	C-CP	Exhausted CD8
Terminally Exhausted CD8+ T Cell Signature	1.44383	C-CP	Exhausted CD8
Terminally Exhausted CD8+ T Cell Signature	1.59686	C-CP	Exhausted CD8
Terminally Exhausted CD8+ T Cell Signature	1.66085	C-CP	Exhausted CD8
Terminally Exhausted CD8+ T Cell Signature	2.0211	C-CP	Exhausted CD8
Terminally Exhausted CD8+ T Cell Signature	1.55903	C-CP	Exhausted CD8
Terminally Exhausted CD8+ T Cell Signature	0.849932	C-CP	Exhausted CD8
Terminally Exhausted CD8+ T Cell Signature	1.25193	C-CP	Exhausted CD8
Terminally Exhausted CD8+ T Cell Signature	1.71644	C-CP	Exhausted CD8
Terminally Exhausted CD8+ T Cell Signature	1.20934	C-CP	Exhausted CD8
Terminally Exhausted CD8+ T Cell Signature	1.03541	C-CP	Exhausted CD8
Terminally Exhausted CD8+ T Cell Signature	1.23884	C-CP	Exhausted CD8
Terminally Exhausted CD8+ T Cell Signature	0.869864	C-CP	Exhausted CD8
Terminally Exhausted CD8+ T Cell Signature	1.41807	C-CP	Exhausted CD8
Terminally Exhausted CD8+ T Cell Signature	1.28514	C-CP	Exhausted CD8
Terminally Exhausted CD8+ T Cell Signature	1.69783	C-CP	Exhausted CD8
Terminally Exhausted CD8+ T Cell Signature	1.6315	C-CP	Exhausted CD8
Terminally Exhausted CD8+ T Cell Signature	1.67771	C-CP	Exhausted CD8
Terminally Exhausted CD8+ T Cell Signature	1.96564	C-CP	Exhausted CD8
Terminally Exhausted CD8+ T Cell Signature	1.16112	C-CP	Exhausted CD8
Terminally Exhausted CD8+ T Cell Signature	2.10518	C-CP	Exhausted CD8
Terminally Exhausted CD8+ T Cell Signature	1.85321	C-CP	Exhausted CD8
Terminally Exhausted CD8+ T Cell Signature	1.79902	C-CP	Exhausted CD8
Terminally Exhausted CD8+ T Cell Signature	1.66669	C-CP	Exhausted CD8
Terminally Exhausted CD8+ T Cell Signature	1.91048	C-CP	Exhausted CD8
Terminally Exhausted CD8+ T Cell Signature	1.16692	C-CP	Exhausted CD8
Terminally Exhausted CD8+ T Cell Signature	1.69128	C-CP	Exhausted CD8
Terminally Exhausted CD8+ T Cell Signature	1.18484	C-CP	Exhausted CD8
Terminally Exhausted CD8+ T Cell Signature	2.08563	C-CP	Exhausted CD8
Terminally Exhausted CD8+ T Cell Signature	1.62452	C-CP	Exhausted CD8
Terminally Exhausted CD8+ T Cell Signature	1.29007	C-CP	Exhausted CD8
