# Supplementary material for: CDK4/6 Inhibitor Priming Enhances PD‐1 Blockade via Sellhi Neutrophil‐Induced Stat5a+ Progenitor Exhausted CD8+ T Cell
Source: Adv Sci (Weinh). 2025 Sep 11;12(44):e10501. doi: 10.1002/advs.202510501 (PMC12667468; doi:10.1002/advs.202510501)
Supplement: Supplementary file 12 — Supplemental Table 11 [file ADVS-12-e10501-s013.xlsx]

## Sheet: Sheet1
Supplementary Table 11：GSVA enrichment results of three cell subsets of Activated CD8、Effector CD8、Exhausted CD8 between samples C-P and C-CP in T Cell Mediated Immune Response to Tumor Cell pathway
term	Pathway Activity Score	group	celltype2
T Cell Mediated Immune Response to Tumor Cell	0.527534	C-P	Exhausted CD8
T Cell Mediated Immune Response to Tumor Cell	0.314204	C-P	Exhausted CD8
T Cell Mediated Immune Response to Tumor Cell	1.26857	C-P	Exhausted CD8
T Cell Mediated Immune Response to Tumor Cell	2.67042	C-P	Exhausted CD8
T Cell Mediated Immune Response to Tumor Cell	2.15791	C-P	Exhausted CD8
T Cell Mediated Immune Response to Tumor Cell	0.1909	C-P	Exhausted CD8
T Cell Mediated Immune Response to Tumor Cell	1.90248	C-P	Exhausted CD8
T Cell Mediated Immune Response to Tumor Cell	1.63854	C-P	Exhausted CD8
T Cell Mediated Immune Response to Tumor Cell	0.307065	C-P	Exhausted CD8
T Cell Mediated Immune Response to Tumor Cell	-0.242275	C-P	Exhausted CD8
T Cell Mediated Immune Response to Tumor Cell	0.885733	C-P	Exhausted CD8
T Cell Mediated Immune Response to Tumor Cell	-0.229062	C-P	Exhausted CD8
T Cell Mediated Immune Response to Tumor Cell	2.68724	C-P	Exhausted CD8
T Cell Mediated Immune Response to Tumor Cell	-0.206276	C-P	Exhausted CD8
T Cell Mediated Immune Response to Tumor Cell	0.346825	C-P	Exhausted CD8
T Cell Mediated Immune Response to Tumor Cell	2.32409	C-P	Exhausted CD8
T Cell Mediated Immune Response to Tumor Cell	1.74568	C-P	Exhausted CD8
T Cell Mediated Immune Response to Tumor Cell	-0.209592	C-P	Exhausted CD8
T Cell Mediated Immune Response to Tumor Cell	1.74809	C-P	Exhausted CD8
T Cell Mediated Immune Response to Tumor Cell	0.990135	C-P	Exhausted CD8
T Cell Mediated Immune Response to Tumor Cell	0.989604	C-P	Exhausted CD8
T Cell Mediated Immune Response to Tumor Cell	1.30775	C-P	Exhausted CD8
T Cell Mediated Immune Response to Tumor Cell	1.25551	C-P	Exhausted CD8
T Cell Mediated Immune Response to Tumor Cell	-0.248976	C-P	Exhausted CD8
T Cell Mediated Immune Response to Tumor Cell	1.93675	C-P	Exhausted CD8
T Cell Mediated Immune Response to Tumor Cell	0.321494	C-P	Exhausted CD8
T Cell Mediated Immune Response to Tumor Cell	1.34355	C-P	Exhausted CD8
T Cell Mediated Immune Response to Tumor Cell	-0.178545	C-P	Exhausted CD8
T Cell Mediated Immune Response to Tumor Cell	0.893375	C-P	Exhausted CD8
T Cell Mediated Immune Response to Tumor Cell	1.40326	C-P	Exhausted CD8
T Cell Mediated Immune Response to Tumor Cell	1.3398	C-P	Exhausted CD8
T Cell Mediated Immune Response to Tumor Cell	0.7654	C-P	Exhausted CD8
T Cell Mediated Immune Response to Tumor Cell	-0.259333	C-P	Exhausted CD8
T Cell Mediated Immune Response to Tumor Cell	0.618499	C-P	Exhausted CD8
T Cell Mediated Immune Response to Tumor Cell	1.17213	C-P	Exhausted CD8
T Cell Mediated Immune Response to Tumor Cell	0.691218	C-P	Exhausted CD8
T Cell Mediated Immune Response to Tumor Cell	1.46904	C-P	Exhausted CD8
T Cell Mediated Immune Response to Tumor Cell	0.637446	C-P	Exhausted CD8
T Cell Mediated Immune Response to Tumor Cell	2.21833	C-P	Exhausted CD8
T Cell Mediated Immune Response to Tumor Cell	1.83721	C-P	Exhausted CD8
T Cell Mediated Immune Response to Tumor Cell	-0.20998	C-P	Exhausted CD8
T Cell Mediated Immune Response to Tumor Cell	-0.237805	C-P	Exhausted CD8
T Cell Mediated Immune Response to Tumor Cell	2.31429	C-P	Exhausted CD8
T Cell Mediated Immune Response to Tumor Cell	-0.25139	C-P	Exhausted CD8
T Cell Mediated Immune Response to Tumor Cell	1.5132	C-P	Exhausted CD8
T Cell Mediated Immune Response to Tumor Cell	0.437097	C-P	Exhausted CD8
T Cell Mediated Immune Response to Tumor Cell	1.23278	C-P	Exhausted CD8
T Cell Mediated Immune Response to Tumor Cell	2.06956	C-P	Exhausted CD8
T Cell Mediated Immune Response to Tumor Cell	1.14119	C-P	Exhausted CD8
T Cell Mediated Immune Response to Tumor Cell	-0.232603	C-P	Exhausted CD8
T Cell Mediated Immune Response to Tumor Cell	0.485628	C-P	Exhausted CD8
T Cell Mediated Immune Response to Tumor Cell	0.248529	C-P	Exhausted CD8
T Cell Mediated Immune Response to Tumor Cell	0.76807	C-P	Exhausted CD8
T Cell Mediated Immune Response to Tumor Cell	1.27173	C-P	Exhausted CD8
T Cell Mediated Immune Response to Tumor Cell	0.415403	C-P	Exhausted CD8
T Cell Mediated Immune Response to Tumor Cell	1.33664	C-P	Exhausted CD8
T Cell Mediated Immune Response to Tumor Cell	1.57323	C-P	Exhausted CD8
T Cell Mediated Immune Response to Tumor Cell	0.392064	C-P	Exhausted CD8
T Cell Mediated Immune Response to Tumor Cell	1.22672	C-P	Exhausted CD8
T Cell Mediated Immune Response to Tumor Cell	-0.223091	C-P	Exhausted CD8
T Cell Mediated Immune Response to Tumor Cell	1.39963	C-P	Exhausted CD8
T Cell Mediated Immune Response to Tumor Cell	2.19538	C-P	Exhausted CD8
T Cell Mediated Immune Response to Tumor Cell	0.308332	C-P	Exhausted CD8
T Cell Mediated Immune Response to Tumor Cell	-0.194181	C-P	Exhausted CD8
T Cell Mediated Immune Response to Tumor Cell	0.962909	C-P	Exhausted CD8
T Cell Mediated Immune Response to Tumor Cell	1.65043	C-P	Exhausted CD8
T Cell Mediated Immune Response to Tumor Cell	0.863446	C-P	Exhausted CD8
T Cell Mediated Immune Response to Tumor Cell	0.103816	C-P	Exhausted CD8
T Cell Mediated Immune Response to Tumor Cell	-0.182781	C-P	Exhausted CD8
T Cell Mediated Immune Response to Tumor Cell	0.549282	C-P	Exhausted CD8
T Cell Mediated Immune Response to Tumor Cell	0.825645	C-P	Exhausted CD8
T Cell Mediated Immune Response to Tumor Cell	1.49783	C-P	Exhausted CD8
T Cell Mediated Immune Response to Tumor Cell	-0.237923	C-P	Exhausted CD8
T Cell Mediated Immune Response to Tumor Cell	2.14249	C-P	Exhausted CD8
T Cell Mediated Immune Response to Tumor Cell	0.766492	C-P	Exhausted CD8
T Cell Mediated Immune Response to Tumor Cell	-0.237786	C-P	Exhausted CD8
T Cell Mediated Immune Response to Tumor Cell	1.82733	C-P	Exhausted CD8
T Cell Mediated Immune Response to Tumor Cell	1.16574	C-P	Exhausted CD8
T Cell Mediated Immune Response to Tumor Cell	0.241503	C-P	Exhausted CD8
T Cell Mediated Immune Response to Tumor Cell	1.52587	C-P	Exhausted CD8
T Cell Mediated Immune Response to Tumor Cell	0.375926	C-P	Exhausted CD8
T Cell Mediated Immune Response to Tumor Cell	0.36276	C-P	Exhausted CD8
T Cell Mediated Immune Response to Tumor Cell	0.873448	C-P	Exhausted CD8
T Cell Mediated Immune Response to Tumor Cell	0.621438	C-P	Exhausted CD8
T Cell Mediated Immune Response to Tumor Cell	0.476874	C-P	Exhausted CD8
T Cell Mediated Immune Response to Tumor Cell	1.14123	C-P	Exhausted CD8
T Cell Mediated Immune Response to Tumor Cell	1.23947	C-P	Exhausted CD8
T Cell Mediated Immune Response to Tumor Cell	-0.255774	C-P	Exhausted CD8
T Cell Mediated Immune Response to Tumor Cell	0.955877	C-P	Exhausted CD8
T Cell Mediated Immune Response to Tumor Cell	1.11569	C-P	Exhausted CD8
T Cell Mediated Immune Response to Tumor Cell	0.344264	C-P	Exhausted CD8
T Cell Mediated Immune Response to Tumor Cell	0.193943	C-P	Exhausted CD8
T Cell Mediated Immune Response to Tumor Cell	-0.21821	C-P	Exhausted CD8
T Cell Mediated Immune Response to Tumor Cell	0.7112	C-P	Exhausted CD8
T Cell Mediated Immune Response to Tumor Cell	1.64084	C-P	Exhausted CD8
T Cell Mediated Immune Response to Tumor Cell	-0.17662	C-P	Exhausted CD8
T Cell Mediated Immune Response to Tumor Cell	1.00852	C-P	Exhausted CD8
T Cell Mediated Immune Response to Tumor Cell	1.83368	C-P	Exhausted CD8
T Cell Mediated Immune Response to Tumor Cell	0.46412	C-P	Exhausted CD8
T Cell Mediated Immune Response to Tumor Cell	1.42924	C-P	Exhausted CD8
T Cell Mediated Immune Response to Tumor Cell	-0.224278	C-P	Exhausted CD8
T Cell Mediated Immune Response to Tumor Cell	0.457761	C-P	Exhausted CD8
T Cell Mediated Immune Response to Tumor Cell	1.00399	C-P	Exhausted CD8
T Cell Mediated Immune Response to Tumor Cell	1.76331	C-P	Exhausted CD8
T Cell Mediated Immune Response to Tumor Cell	2.14176	C-P	Exhausted CD8
T Cell Mediated Immune Response to Tumor Cell	0.325935	C-P	Exhausted CD8
T Cell Mediated Immune Response to Tumor Cell	0.993407	C-P	Exhausted CD8
T Cell Mediated Immune Response to Tumor Cell	1.32541	C-P	Exhausted CD8
T Cell Mediated Immune Response to Tumor Cell	-0.207767	C-P	Exhausted CD8
T Cell Mediated Immune Response to Tumor Cell	0.614888	C-P	Exhausted CD8
T Cell Mediated Immune Response to Tumor Cell	0.428126	C-P	Exhausted CD8
T Cell Mediated Immune Response to Tumor Cell	1.5551	C-P	Exhausted CD8
T Cell Mediated Immune Response to Tumor Cell	1.3909	C-P	Exhausted CD8
T Cell Mediated Immune Response to Tumor Cell	-0.230721	C-P	Exhausted CD8
T Cell Mediated Immune Response to Tumor Cell	2.37364	C-P	Exhausted CD8
T Cell Mediated Immune Response to Tumor Cell	2.45686	C-P	Exhausted CD8
T Cell Mediated Immune Response to Tumor Cell	0.835823	C-P	Exhausted CD8
T Cell Mediated Immune Response to Tumor Cell	2.07845	C-P	Exhausted CD8
T Cell Mediated Immune Response to Tumor Cell	1.20538	C-P	Exhausted CD8
T Cell Mediated Immune Response to Tumor Cell	0.459935	C-P	Exhausted CD8
T Cell Mediated Immune Response to Tumor Cell	2.17182	C-P	Exhausted CD8
T Cell Mediated Immune Response to Tumor Cell	1.19978	C-P	Exhausted CD8
T Cell Mediated Immune Response to Tumor Cell	0.644464	C-P	Exhausted CD8
T Cell Mediated Immune Response to Tumor Cell	1.31453	C-P	Exhausted CD8
T Cell Mediated Immune Response to Tumor Cell	1.23583	C-P	Exhausted CD8
T Cell Mediated Immune Response to Tumor Cell	-0.21141	C-P	Exhausted CD8
T Cell Mediated Immune Response to Tumor Cell	0.841723	C-P	Exhausted CD8
T Cell Mediated Immune Response to Tumor Cell	0.911802	C-P	Exhausted CD8
T Cell Mediated Immune Response to Tumor Cell	-0.233001	C-P	Exhausted CD8
T Cell Mediated Immune Response to Tumor Cell	2.14056	C-P	Exhausted CD8
T Cell Mediated Immune Response to Tumor Cell	1.42816	C-P	Exhausted CD8
T Cell Mediated Immune Response to Tumor Cell	1.40484	C-P	Exhausted CD8
T Cell Mediated Immune Response to Tumor Cell	0.910017	C-P	Exhausted CD8
T Cell Mediated Immune Response to Tumor Cell	0.598661	C-P	Exhausted CD8
T Cell Mediated Immune Response to Tumor Cell	0.744121	C-P	Exhausted CD8
T Cell Mediated Immune Response to Tumor Cell	1.59916	C-P	Exhausted CD8
T Cell Mediated Immune Response to Tumor Cell	1.06486	C-P	Exhausted CD8
T Cell Mediated Immune Response to Tumor Cell	0.534489	C-P	Exhausted CD8
T Cell Mediated Immune Response to Tumor Cell	0.37067	C-P	Exhausted CD8
T Cell Mediated Immune Response to Tumor Cell	1.48089	C-P	Exhausted CD8
T Cell Mediated Immune Response to Tumor Cell	0.719892	C-P	Exhausted CD8
T Cell Mediated Immune Response to Tumor Cell	0.99564	C-P	Exhausted CD8
T Cell Mediated Immune Response to Tumor Cell	-0.247659	C-P	Exhausted CD8
T Cell Mediated Immune Response to Tumor Cell	0.441423	C-P	Exhausted CD8
T Cell Mediated Immune Response to Tumor Cell	0.909204	C-P	Exhausted CD8
T Cell Mediated Immune Response to Tumor Cell	1.30495	C-P	Exhausted CD8
T Cell Mediated Immune Response to Tumor Cell	0.811766	C-P	Exhausted CD8
T Cell Mediated Immune Response to Tumor Cell	2.11867	C-P	Exhausted CD8
T Cell Mediated Immune Response to Tumor Cell	0.799005	C-P	Exhausted CD8
T Cell Mediated Immune Response to Tumor Cell	0.939666	C-P	Exhausted CD8
T Cell Mediated Immune Response to Tumor Cell	0.604614	C-P	Exhausted CD8
T Cell Mediated Immune Response to Tumor Cell	-0.230774	C-P	Exhausted CD8
T Cell Mediated Immune Response to Tumor Cell	0.879359	C-P	Exhausted CD8
T Cell Mediated Immune Response to Tumor Cell	0.626669	C-P	Exhausted CD8
T Cell Mediated Immune Response to Tumor Cell	1.68706	C-P	Exhausted CD8
T Cell Mediated Immune Response to Tumor Cell	0.313635	C-P	Exhausted CD8
T Cell Mediated Immune Response to Tumor Cell	0.937697	C-P	Exhausted CD8
T Cell Mediated Immune Response to Tumor Cell	2.0907	C-P	Exhausted CD8
T Cell Mediated Immune Response to Tumor Cell	1.6603	C-P	Exhausted CD8
T Cell Mediated Immune Response to Tumor Cell	1.38305	C-P	Exhausted CD8
T Cell Mediated Immune Response to Tumor Cell	0.702633	C-P	Exhausted CD8
T Cell Mediated Immune Response to Tumor Cell	0.818786	C-P	Exhausted CD8
T Cell Mediated Immune Response to Tumor Cell	1.2389	C-P	Exhausted CD8
T Cell Mediated Immune Response to Tumor Cell	0.906697	C-P	Exhausted CD8
T Cell Mediated Immune Response to Tumor Cell	0.86948	C-P	Exhausted CD8
T Cell Mediated Immune Response to Tumor Cell	1.00998	C-P	Exhausted CD8
T Cell Mediated Immune Response to Tumor Cell	0.949389	C-P	Exhausted CD8
T Cell Mediated Immune Response to Tumor Cell	-0.262135	C-P	Exhausted CD8
T Cell Mediated Immune Response to Tumor Cell	0.329408	C-P	Exhausted CD8
T Cell Mediated Immune Response to Tumor Cell	1.207	C-P	Exhausted CD8
T Cell Mediated Immune Response to Tumor Cell	0.328983	C-P	Exhausted CD8
T Cell Mediated Immune Response to Tumor Cell	0.953583	C-P	Exhausted CD8
T Cell Mediated Immune Response to Tumor Cell	0.579827	C-P	Exhausted CD8
T Cell Mediated Immune Response to Tumor Cell	1.74168	C-P	Exhausted CD8
T Cell Mediated Immune Response to Tumor Cell	0.123992	C-P	Exhausted CD8
T Cell Mediated Immune Response to Tumor Cell	1.40702	C-P	Exhausted CD8
T Cell Mediated Immune Response to Tumor Cell	1.50238	C-P	Exhausted CD8
T Cell Mediated Immune Response to Tumor Cell	0.39286	C-P	Exhausted CD8
T Cell Mediated Immune Response to Tumor Cell	0.737594	C-P	Exhausted CD8
T Cell Mediated Immune Response to Tumor Cell	0.277991	C-P	Exhausted CD8
T Cell Mediated Immune Response to Tumor Cell	2.10563	C-P	Exhausted CD8
T Cell Mediated Immune Response to Tumor Cell	0.950096	C-P	Exhausted CD8
T Cell Mediated Immune Response to Tumor Cell	0.964671	C-P	Exhausted CD8
T Cell Mediated Immune Response to Tumor Cell	1.74407	C-P	Exhausted CD8
T Cell Mediated Immune Response to Tumor Cell	2.23239	C-P	Exhausted CD8
T Cell Mediated Immune Response to Tumor Cell	1.4294	C-P	Exhausted CD8
T Cell Mediated Immune Response to Tumor Cell	-0.273957	C-P	Exhausted CD8
T Cell Mediated Immune Response to Tumor Cell	1.91832	C-P	Exhausted CD8
T Cell Mediated Immune Response to Tumor Cell	2.29494	C-P	Exhausted CD8
T Cell Mediated Immune Response to Tumor Cell	0.825279	C-P	Exhausted CD8
T Cell Mediated Immune Response to Tumor Cell	0.557246	C-P	Exhausted CD8
T Cell Mediated Immune Response to Tumor Cell	1.58254	C-P	Exhausted CD8
T Cell Mediated Immune Response to Tumor Cell	0.556194	C-P	Exhausted CD8
T Cell Mediated Immune Response to Tumor Cell	1.42748	C-P	Exhausted CD8
T Cell Mediated Immune Response to Tumor Cell	1.28063	C-P	Exhausted CD8
T Cell Mediated Immune Response to Tumor Cell	0.746032	C-P	Exhausted CD8
T Cell Mediated Immune Response to Tumor Cell	2.07496	C-P	Exhausted CD8
T Cell Mediated Immune Response to Tumor Cell	1.05892	C-P	Exhausted CD8
T Cell Mediated Immune Response to Tumor Cell	0.912484	C-P	Exhausted CD8
T Cell Mediated Immune Response to Tumor Cell	0.733556	C-P	Exhausted CD8
T Cell Mediated Immune Response to Tumor Cell	0.9939	C-P	Exhausted CD8
T Cell Mediated Immune Response to Tumor Cell	1.0242	C-P	Exhausted CD8
T Cell Mediated Immune Response to Tumor Cell	2.79197	C-P	Exhausted CD8
T Cell Mediated Immune Response to Tumor Cell	0.827384	C-P	Exhausted CD8
T Cell Mediated Immune Response to Tumor Cell	1.42205	C-P	Exhausted CD8
T Cell Mediated Immune Response to Tumor Cell	-0.167086	C-P	Exhausted CD8
T Cell Mediated Immune Response to Tumor Cell	2.10649	C-P	Exhausted CD8
T Cell Mediated Immune Response to Tumor Cell	1.36295	C-P	Exhausted CD8
T Cell Mediated Immune Response to Tumor Cell	1.24108	C-P	Exhausted CD8
T Cell Mediated Immune Response to Tumor Cell	0.861683	C-P	Exhausted CD8
T Cell Mediated Immune Response to Tumor Cell	0.475389	C-P	Exhausted CD8
T Cell Mediated Immune Response to Tumor Cell	1.19995	C-P	Exhausted CD8
T Cell Mediated Immune Response to Tumor Cell	1.45957	C-P	Exhausted CD8
T Cell Mediated Immune Response to Tumor Cell	1.10671	C-P	Exhausted CD8
T Cell Mediated Immune Response to Tumor Cell	0.230526	C-P	Exhausted CD8
T Cell Mediated Immune Response to Tumor Cell	-0.186385	C-P	Exhausted CD8
T Cell Mediated Immune Response to Tumor Cell	-0.231716	C-P	Exhausted CD8
T Cell Mediated Immune Response to Tumor Cell	0.888989	C-P	Exhausted CD8
T Cell Mediated Immune Response to Tumor Cell	0.810959	C-P	Exhausted CD8
T Cell Mediated Immune Response to Tumor Cell	1.5328	C-P	Exhausted CD8
T Cell Mediated Immune Response to Tumor Cell	1.41578	C-P	Exhausted CD8
T Cell Mediated Immune Response to Tumor Cell	1.70736	C-P	Exhausted CD8
T Cell Mediated Immune Response to Tumor Cell	0.856299	C-P	Exhausted CD8
T Cell Mediated Immune Response to Tumor Cell	-0.177283	C-P	Exhausted CD8
T Cell Mediated Immune Response to Tumor Cell	1.30633	C-P	Exhausted CD8
T Cell Mediated Immune Response to Tumor Cell	-0.245768	C-P	Exhausted CD8
T Cell Mediated Immune Response to Tumor Cell	1.4206	C-P	Exhausted CD8
T Cell Mediated Immune Response to Tumor Cell	2.37555	C-P	Exhausted CD8
T Cell Mediated Immune Response to Tumor Cell	-0.196919	C-P	Exhausted CD8
T Cell Mediated Immune Response to Tumor Cell	1.89248	C-P	Exhausted CD8
T Cell Mediated Immune Response to Tumor Cell	1.50902	C-P	Exhausted CD8
T Cell Mediated Immune Response to Tumor Cell	2.20729	C-P	Exhausted CD8
T Cell Mediated Immune Response to Tumor Cell	0.471116	C-P	Exhausted CD8
T Cell Mediated Immune Response to Tumor Cell	1.37624	C-P	Exhausted CD8
T Cell Mediated Immune Response to Tumor Cell	1.4099	C-P	Exhausted CD8
T Cell Mediated Immune Response to Tumor Cell	2.34345	C-P	Exhausted CD8
T Cell Mediated Immune Response to Tumor Cell	1.28241	C-P	Exhausted CD8
T Cell Mediated Immune Response to Tumor Cell	1.84824	C-P	Exhausted CD8
T Cell Mediated Immune Response to Tumor Cell	1.2589	C-P	Exhausted CD8
T Cell Mediated Immune Response to Tumor Cell	1.93704	C-P	Exhausted CD8
T Cell Mediated Immune Response to Tumor Cell	1.77962	C-P	Exhausted CD8
T Cell Mediated Immune Response to Tumor Cell	1.03699	C-P	Exhausted CD8
T Cell Mediated Immune Response to Tumor Cell	-0.181762	C-P	Exhausted CD8
T Cell Mediated Immune Response to Tumor Cell	-0.250841	C-P	Exhausted CD8
T Cell Mediated Immune Response to Tumor Cell	-0.21317	C-P	Exhausted CD8
T Cell Mediated Immune Response to Tumor Cell	1.01134	C-P	Exhausted CD8
T Cell Mediated Immune Response to Tumor Cell	0.183276	C-P	Exhausted CD8
T Cell Mediated Immune Response to Tumor Cell	-0.198629	C-P	Exhausted CD8
T Cell Mediated Immune Response to Tumor Cell	-0.22994	C-P	Exhausted CD8
T Cell Mediated Immune Response to Tumor Cell	0.239861	C-P	Exhausted CD8
T Cell Mediated Immune Response to Tumor Cell	1.83939	C-P	Exhausted CD8
T Cell Mediated Immune Response to Tumor Cell	1.65948	C-P	Exhausted CD8
T Cell Mediated Immune Response to Tumor Cell	0.72484	C-P	Exhausted CD8
T Cell Mediated Immune Response to Tumor Cell	1.74091	C-P	Exhausted CD8
T Cell Mediated Immune Response to Tumor Cell	0.199329	C-P	Exhausted CD8
T Cell Mediated Immune Response to Tumor Cell	0.930995	C-P	Exhausted CD8
T Cell Mediated Immune Response to Tumor Cell	1.48881	C-P	Exhausted CD8
T Cell Mediated Immune Response to Tumor Cell	1.09376	C-P	Exhausted CD8
T Cell Mediated Immune Response to Tumor Cell	0.371288	C-CP	Exhausted CD8
T Cell Mediated Immune Response to Tumor Cell	0.557337	C-CP	Exhausted CD8
T Cell Mediated Immune Response to Tumor Cell	0.653223	C-CP	Exhausted CD8
T Cell Mediated Immune Response to Tumor Cell	0.570468	C-CP	Exhausted CD8
T Cell Mediated Immune Response to Tumor Cell	0.302916	C-CP	Exhausted CD8
T Cell Mediated Immune Response to Tumor Cell	1.86296	C-CP	Exhausted CD8
T Cell Mediated Immune Response to Tumor Cell	0.785752	C-CP	Exhausted CD8
T Cell Mediated Immune Response to Tumor Cell	0.837032	C-CP	Exhausted CD8
T Cell Mediated Immune Response to Tumor Cell	0.18843	C-CP	Exhausted CD8
T Cell Mediated Immune Response to Tumor Cell	0.614998	C-CP	Exhausted CD8
T Cell Mediated Immune Response to Tumor Cell	-0.225151	C-CP	Exhausted CD8
T Cell Mediated Immune Response to Tumor Cell	2.50485	C-CP	Exhausted CD8
T Cell Mediated Immune Response to Tumor Cell	0.832603	C-CP	Exhausted CD8
T Cell Mediated Immune Response to Tumor Cell	-0.172747	C-CP	Exhausted CD8
T Cell Mediated Immune Response to Tumor Cell	1.157	C-CP	Exhausted CD8
T Cell Mediated Immune Response to Tumor Cell	0.444818	C-CP	Exhausted CD8
T Cell Mediated Immune Response to Tumor Cell	1.20041	C-CP	Exhausted CD8
T Cell Mediated Immune Response to Tumor Cell	0.659518	C-CP	Exhausted CD8
T Cell Mediated Immune Response to Tumor Cell	0.388988	C-CP	Exhausted CD8
T Cell Mediated Immune Response to Tumor Cell	-0.24047	C-CP	Exhausted CD8
T Cell Mediated Immune Response to Tumor Cell	0.386741	C-CP	Exhausted CD8
T Cell Mediated Immune Response to Tumor Cell	0.314142	C-CP	Exhausted CD8
T Cell Mediated Immune Response to Tumor Cell	-0.147147	C-CP	Exhausted CD8
T Cell Mediated Immune Response to Tumor Cell	-0.237022	C-CP	Exhausted CD8
T Cell Mediated Immune Response to Tumor Cell	-0.303829	C-CP	Exhausted CD8
T Cell Mediated Immune Response to Tumor Cell	-0.192605	C-CP	Exhausted CD8
T Cell Mediated Immune Response to Tumor Cell	0.625015	C-CP	Exhausted CD8
T Cell Mediated Immune Response to Tumor Cell	0.870593	C-CP	Exhausted CD8
T Cell Mediated Immune Response to Tumor Cell	0.975391	C-CP	Exhausted CD8
T Cell Mediated Immune Response to Tumor Cell	-0.204816	C-CP	Exhausted CD8
T Cell Mediated Immune Response to Tumor Cell	0.203424	C-CP	Exhausted CD8
T Cell Mediated Immune Response to Tumor Cell	-0.250429	C-CP	Exhausted CD8
T Cell Mediated Immune Response to Tumor Cell	1.77734	C-CP	Exhausted CD8
T Cell Mediated Immune Response to Tumor Cell	1.95107	C-CP	Exhausted CD8
T Cell Mediated Immune Response to Tumor Cell	-0.218532	C-CP	Exhausted CD8
T Cell Mediated Immune Response to Tumor Cell	0.4171	C-CP	Exhausted CD8
T Cell Mediated Immune Response to Tumor Cell	1.2885	C-CP	Exhausted CD8
T Cell Mediated Immune Response to Tumor Cell	0.656396	C-CP	Exhausted CD8
T Cell Mediated Immune Response to Tumor Cell	0.394006	C-CP	Exhausted CD8
T Cell Mediated Immune Response to Tumor Cell	1.95513	C-CP	Exhausted CD8
T Cell Mediated Immune Response to Tumor Cell	1.46792	C-CP	Exhausted CD8
T Cell Mediated Immune Response to Tumor Cell	-0.174156	C-CP	Exhausted CD8
T Cell Mediated Immune Response to Tumor Cell	1.18319	C-CP	Exhausted CD8
T Cell Mediated Immune Response to Tumor Cell	1.68496	C-CP	Exhausted CD8
T Cell Mediated Immune Response to Tumor Cell	-0.200962	C-CP	Exhausted CD8
T Cell Mediated Immune Response to Tumor Cell	-0.173675	C-CP	Exhausted CD8
T Cell Mediated Immune Response to Tumor Cell	0.658845	C-CP	Exhausted CD8
T Cell Mediated Immune Response to Tumor Cell	0.30932	C-CP	Exhausted CD8
T Cell Mediated Immune Response to Tumor Cell	1.70571	C-CP	Exhausted CD8
T Cell Mediated Immune Response to Tumor Cell	1.36758	C-CP	Exhausted CD8
T Cell Mediated Immune Response to Tumor Cell	0.470511	C-CP	Exhausted CD8
T Cell Mediated Immune Response to Tumor Cell	0.656088	C-CP	Exhausted CD8
T Cell Mediated Immune Response to Tumor Cell	1.00995	C-CP	Exhausted CD8
T Cell Mediated Immune Response to Tumor Cell	0.605727	C-CP	Exhausted CD8
T Cell Mediated Immune Response to Tumor Cell	0.278878	C-CP	Exhausted CD8
T Cell Mediated Immune Response to Tumor Cell	0.324142	C-CP	Exhausted CD8
T Cell Mediated Immune Response to Tumor Cell	0.477218	C-CP	Exhausted CD8
T Cell Mediated Immune Response to Tumor Cell	0.739987	C-CP	Exhausted CD8
T Cell Mediated Immune Response to Tumor Cell	1.09537	C-CP	Exhausted CD8
T Cell Mediated Immune Response to Tumor Cell	0.821361	C-CP	Exhausted CD8
T Cell Mediated Immune Response to Tumor Cell	0.781123	C-CP	Exhausted CD8
T Cell Mediated Immune Response to Tumor Cell	0.546605	C-CP	Exhausted CD8
T Cell Mediated Immune Response to Tumor Cell	1.34372	C-CP	Exhausted CD8
T Cell Mediated Immune Response to Tumor Cell	1.32712	C-CP	Exhausted CD8
T Cell Mediated Immune Response to Tumor Cell	0.659467	C-CP	Exhausted CD8
T Cell Mediated Immune Response to Tumor Cell	1.21593	C-CP	Exhausted CD8
T Cell Mediated Immune Response to Tumor Cell	0.54942	C-CP	Exhausted CD8
T Cell Mediated Immune Response to Tumor Cell	0.236041	C-CP	Exhausted CD8
T Cell Mediated Immune Response to Tumor Cell	1.01622	C-CP	Exhausted CD8
T Cell Mediated Immune Response to Tumor Cell	1.30615	C-CP	Exhausted CD8
T Cell Mediated Immune Response to Tumor Cell	0.735448	C-CP	Exhausted CD8
T Cell Mediated Immune Response to Tumor Cell	-0.163794	C-CP	Exhausted CD8
T Cell Mediated Immune Response to Tumor Cell	1.35258	C-CP	Exhausted CD8
T Cell Mediated Immune Response to Tumor Cell	2.11536	C-CP	Exhausted CD8
T Cell Mediated Immune Response to Tumor Cell	-0.211009	C-CP	Exhausted CD8
T Cell Mediated Immune Response to Tumor Cell	1.07941	C-CP	Exhausted CD8
T Cell Mediated Immune Response to Tumor Cell	1.06593	C-CP	Exhausted CD8
T Cell Mediated Immune Response to Tumor Cell	-0.202108	C-CP	Exhausted CD8
T Cell Mediated Immune Response to Tumor Cell	-0.173382	C-CP	Exhausted CD8
T Cell Mediated Immune Response to Tumor Cell	1.29982	C-CP	Exhausted CD8
T Cell Mediated Immune Response to Tumor Cell	-0.215997	C-CP	Exhausted CD8
T Cell Mediated Immune Response to Tumor Cell	1.9923	C-CP	Exhausted CD8
T Cell Mediated Immune Response to Tumor Cell	-0.221688	C-CP	Exhausted CD8
T Cell Mediated Immune Response to Tumor Cell	0.937744	C-CP	Exhausted CD8
T Cell Mediated Immune Response to Tumor Cell	-0.200461	C-CP	Exhausted CD8
T Cell Mediated Immune Response to Tumor Cell	2.97443	C-CP	Exhausted CD8
T Cell Mediated Immune Response to Tumor Cell	0.463542	C-CP	Exhausted CD8
T Cell Mediated Immune Response to Tumor Cell	-0.254529	C-CP	Exhausted CD8
T Cell Mediated Immune Response to Tumor Cell	0.354663	C-CP	Exhausted CD8
T Cell Mediated Immune Response to Tumor Cell	-0.237245	C-CP	Exhausted CD8
T Cell Mediated Immune Response to Tumor Cell	1.02523	C-CP	Exhausted CD8
T Cell Mediated Immune Response to Tumor Cell	1.05135	C-CP	Exhausted CD8
T Cell Mediated Immune Response to Tumor Cell	0.790378	C-CP	Exhausted CD8
T Cell Mediated Immune Response to Tumor Cell	1.29724	C-CP	Exhausted CD8
T Cell Mediated Immune Response to Tumor Cell	0.240363	C-CP	Exhausted CD8
T Cell Mediated Immune Response to Tumor Cell	1.69315	C-CP	Exhausted CD8
T Cell Mediated Immune Response to Tumor Cell	2.20131	C-CP	Exhausted CD8
T Cell Mediated Immune Response to Tumor Cell	1.53995	C-CP	Exhausted CD8
T Cell Mediated Immune Response to Tumor Cell	0.351402	C-CP	Exhausted CD8
T Cell Mediated Immune Response to Tumor Cell	0.963158	C-CP	Exhausted CD8
T Cell Mediated Immune Response to Tumor Cell	1.68176	C-CP	Exhausted CD8
T Cell Mediated Immune Response to Tumor Cell	0.451281	C-CP	Exhausted CD8
T Cell Mediated Immune Response to Tumor Cell	0.565827	C-CP	Exhausted CD8
T Cell Mediated Immune Response to Tumor Cell	-0.201352	C-CP	Exhausted CD8
T Cell Mediated Immune Response to Tumor Cell	0.17693	C-CP	Exhausted CD8
T Cell Mediated Immune Response to Tumor Cell	1.20302	C-CP	Exhausted CD8
T Cell Mediated Immune Response to Tumor Cell	0.263289	C-CP	Exhausted CD8
T Cell Mediated Immune Response to Tumor Cell	1.87266	C-CP	Exhausted CD8
T Cell Mediated Immune Response to Tumor Cell	0.226113	C-CP	Exhausted CD8
T Cell Mediated Immune Response to Tumor Cell	-0.202371	C-CP	Exhausted CD8
T Cell Mediated Immune Response to Tumor Cell	1.02118	C-CP	Exhausted CD8
T Cell Mediated Immune Response to Tumor Cell	2.26263	C-CP	Exhausted CD8
T Cell Mediated Immune Response to Tumor Cell	0.617864	C-CP	Exhausted CD8
T Cell Mediated Immune Response to Tumor Cell	0.748695	C-CP	Exhausted CD8
T Cell Mediated Immune Response to Tumor Cell	0.405226	C-CP	Exhausted CD8
T Cell Mediated Immune Response to Tumor Cell	1.03224	C-CP	Exhausted CD8
T Cell Mediated Immune Response to Tumor Cell	1.40215	C-CP	Exhausted CD8
T Cell Mediated Immune Response to Tumor Cell	1.48054	C-CP	Exhausted CD8
T Cell Mediated Immune Response to Tumor Cell	1.59761	C-CP	Exhausted CD8
T Cell Mediated Immune Response to Tumor Cell	0.541601	C-CP	Exhausted CD8
T Cell Mediated Immune Response to Tumor Cell	-0.297095	C-CP	Exhausted CD8
T Cell Mediated Immune Response to Tumor Cell	-0.174815	C-CP	Exhausted CD8
T Cell Mediated Immune Response to Tumor Cell	1.63427	C-CP	Exhausted CD8
T Cell Mediated Immune Response to Tumor Cell	-0.154691	C-CP	Exhausted CD8
T Cell Mediated Immune Response to Tumor Cell	0.995661	C-CP	Exhausted CD8
T Cell Mediated Immune Response to Tumor Cell	-0.174439	C-CP	Exhausted CD8
T Cell Mediated Immune Response to Tumor Cell	1.46872	C-CP	Exhausted CD8
T Cell Mediated Immune Response to Tumor Cell	0.385786	C-CP	Exhausted CD8
T Cell Mediated Immune Response to Tumor Cell	0.272686	C-CP	Exhausted CD8
T Cell Mediated Immune Response to Tumor Cell	-0.237934	C-CP	Exhausted CD8
T Cell Mediated Immune Response to Tumor Cell	1.22471	C-CP	Exhausted CD8
T Cell Mediated Immune Response to Tumor Cell	0.446572	C-CP	Exhausted CD8
T Cell Mediated Immune Response to Tumor Cell	1.52926	C-CP	Exhausted CD8
T Cell Mediated Immune Response to Tumor Cell	1.89517	C-CP	Exhausted CD8
T Cell Mediated Immune Response to Tumor Cell	0.895471	C-CP	Exhausted CD8
T Cell Mediated Immune Response to Tumor Cell	0.488221	C-CP	Exhausted CD8
T Cell Mediated Immune Response to Tumor Cell	0.22352	C-CP	Exhausted CD8
T Cell Mediated Immune Response to Tumor Cell	1.02936	C-CP	Exhausted CD8
T Cell Mediated Immune Response to Tumor Cell	1.39956	C-CP	Exhausted CD8
T Cell Mediated Immune Response to Tumor Cell	1.71055	C-CP	Exhausted CD8
T Cell Mediated Immune Response to Tumor Cell	0.56918	C-CP	Exhausted CD8
T Cell Mediated Immune Response to Tumor Cell	2.25102	C-CP	Exhausted CD8
T Cell Mediated Immune Response to Tumor Cell	-0.205534	C-CP	Exhausted CD8
T Cell Mediated Immune Response to Tumor Cell	1.14715	C-CP	Exhausted CD8
T Cell Mediated Immune Response to Tumor Cell	2.21592	C-CP	Exhausted CD8
T Cell Mediated Immune Response to Tumor Cell	0.569979	C-CP	Exhausted CD8
T Cell Mediated Immune Response to Tumor Cell	0.539299	C-CP	Exhausted CD8
T Cell Mediated Immune Response to Tumor Cell	-0.205488	C-CP	Exhausted CD8
T Cell Mediated Immune Response to Tumor Cell	1.35365	C-CP	Exhausted CD8
T Cell Mediated Immune Response to Tumor Cell	0.581703	C-CP	Exhausted CD8
T Cell Mediated Immune Response to Tumor Cell	-0.188683	C-CP	Exhausted CD8
T Cell Mediated Immune Response to Tumor Cell	-0.175247	C-CP	Exhausted CD8
T Cell Mediated Immune Response to Tumor Cell	1.55185	C-CP	Exhausted CD8
T Cell Mediated Immune Response to Tumor Cell	2.96976	C-CP	Exhausted CD8
T Cell Mediated Immune Response to Tumor Cell	0.793997	C-CP	Exhausted CD8
T Cell Mediated Immune Response to Tumor Cell	-0.151828	C-CP	Exhausted CD8
T Cell Mediated Immune Response to Tumor Cell	-0.221395	C-CP	Exhausted CD8
T Cell Mediated Immune Response to Tumor Cell	1.64066	C-CP	Exhausted CD8
T Cell Mediated Immune Response to Tumor Cell	1.98694	C-CP	Exhausted CD8
T Cell Mediated Immune Response to Tumor Cell	2.29014	C-CP	Exhausted CD8
T Cell Mediated Immune Response to Tumor Cell	1.43063	C-CP	Exhausted CD8
T Cell Mediated Immune Response to Tumor Cell	1.77794	C-CP	Exhausted CD8
T Cell Mediated Immune Response to Tumor Cell	1.80362	C-CP	Exhausted CD8
T Cell Mediated Immune Response to Tumor Cell	0.473627	C-CP	Exhausted CD8
T Cell Mediated Immune Response to Tumor Cell	0.544093	C-CP	Exhausted CD8
T Cell Mediated Immune Response to Tumor Cell	1.03775	C-CP	Exhausted CD8
T Cell Mediated Immune Response to Tumor Cell	2.22222	C-CP	Exhausted CD8
T Cell Mediated Immune Response to Tumor Cell	-0.189582	C-CP	Exhausted CD8
T Cell Mediated Immune Response to Tumor Cell	1.90755	C-CP	Exhausted CD8
T Cell Mediated Immune Response to Tumor Cell	1.65322	C-CP	Exhausted CD8
T Cell Mediated Immune Response to Tumor Cell	0.864597	C-CP	Exhausted CD8
T Cell Mediated Immune Response to Tumor Cell	0.542363	C-CP	Exhausted CD8
T Cell Mediated Immune Response to Tumor Cell	2.04538	C-CP	Exhausted CD8
T Cell Mediated Immune Response to Tumor Cell	1.10701	C-CP	Exhausted CD8
T Cell Mediated Immune Response to Tumor Cell	0.723363	C-CP	Exhausted CD8
T Cell Mediated Immune Response to Tumor Cell	1.51118	C-CP	Exhausted CD8
T Cell Mediated Immune Response to Tumor Cell	0.97072	C-CP	Exhausted CD8
T Cell Mediated Immune Response to Tumor Cell	0.328468	C-CP	Exhausted CD8
T Cell Mediated Immune Response to Tumor Cell	0.677765	C-CP	Exhausted CD8
T Cell Mediated Immune Response to Tumor Cell	0.394771	C-CP	Exhausted CD8
T Cell Mediated Immune Response to Tumor Cell	1.61503	C-CP	Exhausted CD8
T Cell Mediated Immune Response to Tumor Cell	-0.160337	C-CP	Exhausted CD8
T Cell Mediated Immune Response to Tumor Cell	1.268	C-CP	Exhausted CD8
T Cell Mediated Immune Response to Tumor Cell	-0.204255	C-CP	Exhausted CD8
T Cell Mediated Immune Response to Tumor Cell	0.913016	C-CP	Exhausted CD8
T Cell Mediated Immune Response to Tumor Cell	0.697595	C-CP	Exhausted CD8
T Cell Mediated Immune Response to Tumor Cell	2.10511	C-CP	Exhausted CD8
T Cell Mediated Immune Response to Tumor Cell	0.473485	C-CP	Exhausted CD8
T Cell Mediated Immune Response to Tumor Cell	-0.235986	C-CP	Exhausted CD8
T Cell Mediated Immune Response to Tumor Cell	1.35478	C-CP	Exhausted CD8
T Cell Mediated Immune Response to Tumor Cell	0.569129	C-CP	Exhausted CD8
T Cell Mediated Immune Response to Tumor Cell	2.49985	C-CP	Exhausted CD8
T Cell Mediated Immune Response to Tumor Cell	-0.204204	C-CP	Exhausted CD8
T Cell Mediated Immune Response to Tumor Cell	1.82628	C-CP	Exhausted CD8
T Cell Mediated Immune Response to Tumor Cell	2.03138	C-CP	Exhausted CD8
T Cell Mediated Immune Response to Tumor Cell	1.05273	C-CP	Exhausted CD8
T Cell Mediated Immune Response to Tumor Cell	1.33001	C-CP	Exhausted CD8
T Cell Mediated Immune Response to Tumor Cell	1.04512	C-CP	Exhausted CD8
T Cell Mediated Immune Response to Tumor Cell	1.1071	C-CP	Exhausted CD8
T Cell Mediated Immune Response to Tumor Cell	1.94551	C-CP	Exhausted CD8
T Cell Mediated Immune Response to Tumor Cell	-0.21843	C-CP	Exhausted CD8
T Cell Mediated Immune Response to Tumor Cell	-0.169342	C-CP	Exhausted CD8
T Cell Mediated Immune Response to Tumor Cell	-0.217595	C-CP	Exhausted CD8
T Cell Mediated Immune Response to Tumor Cell	0.6055	C-CP	Exhausted CD8
T Cell Mediated Immune Response to Tumor Cell	0.734563	C-CP	Exhausted CD8
T Cell Mediated Immune Response to Tumor Cell	0.652559	C-CP	Exhausted CD8
T Cell Mediated Immune Response to Tumor Cell	-0.194404	C-CP	Exhausted CD8
T Cell Mediated Immune Response to Tumor Cell	1.08381	C-CP	Exhausted CD8
T Cell Mediated Immune Response to Tumor Cell	0.75749	C-CP	Exhausted CD8
T Cell Mediated Immune Response to Tumor Cell	1.62501	C-CP	Exhausted CD8
T Cell Mediated Immune Response to Tumor Cell	1.42495	C-CP	Exhausted CD8
T Cell Mediated Immune Response to Tumor Cell	1.11668	C-CP	Exhausted CD8
T Cell Mediated Immune Response to Tumor Cell	0.405728	C-P	Activated CD8
T Cell Mediated Immune Response to Tumor Cell	-0.212338	C-P	Activated CD8
T Cell Mediated Immune Response to Tumor Cell	1.09522	C-P	Activated CD8
T Cell Mediated Immune Response to Tumor Cell	-0.200159	C-P	Activated CD8
T Cell Mediated Immune Response to Tumor Cell	1.51624	C-P	Activated CD8
T Cell Mediated Immune Response to Tumor Cell	0.251604	C-P	Activated CD8
T Cell Mediated Immune Response to Tumor Cell	0.628479	C-P	Activated CD8
T Cell Mediated Immune Response to Tumor Cell	1.22845	C-P	Activated CD8
T Cell Mediated Immune Response to Tumor Cell	-0.223452	C-P	Activated CD8
T Cell Mediated Immune Response to Tumor Cell	-0.189362	C-P	Activated CD8
T Cell Mediated Immune Response to Tumor Cell	1.53129	C-P	Activated CD8
T Cell Mediated Immune Response to Tumor Cell	1.48175	C-P	Activated CD8
T Cell Mediated Immune Response to Tumor Cell	1.2314	C-P	Activated CD8
T Cell Mediated Immune Response to Tumor Cell	0.198436	C-P	Activated CD8
T Cell Mediated Immune Response to Tumor Cell	0.618737	C-P	Activated CD8
T Cell Mediated Immune Response to Tumor Cell	1.83311	C-P	Activated CD8
T Cell Mediated Immune Response to Tumor Cell	1.2444	C-P	Activated CD8
T Cell Mediated Immune Response to Tumor Cell	1.55876	C-P	Activated CD8
T Cell Mediated Immune Response to Tumor Cell	-0.249213	C-P	Activated CD8
T Cell Mediated Immune Response to Tumor Cell	0.335365	C-P	Activated CD8
T Cell Mediated Immune Response to Tumor Cell	0.270299	C-P	Activated CD8
T Cell Mediated Immune Response to Tumor Cell	0.242897	C-P	Activated CD8
T Cell Mediated Immune Response to Tumor Cell	0.904411	C-P	Activated CD8
T Cell Mediated Immune Response to Tumor Cell	0.241004	C-P	Activated CD8
T Cell Mediated Immune Response to Tumor Cell	-0.238519	C-P	Activated CD8
T Cell Mediated Immune Response to Tumor Cell	0.947263	C-P	Activated CD8
T Cell Mediated Immune Response to Tumor Cell	-0.249914	C-P	Activated CD8
T Cell Mediated Immune Response to Tumor Cell	0.227464	C-P	Activated CD8
T Cell Mediated Immune Response to Tumor Cell	1.39095	C-P	Activated CD8
T Cell Mediated Immune Response to Tumor Cell	1.45301	C-P	Activated CD8
T Cell Mediated Immune Response to Tumor Cell	-0.240153	C-P	Activated CD8
T Cell Mediated Immune Response to Tumor Cell	0.858119	C-P	Activated CD8
T Cell Mediated Immune Response to Tumor Cell	0.480477	C-P	Activated CD8
T Cell Mediated Immune Response to Tumor Cell	1.25687	C-P	Activated CD8
T Cell Mediated Immune Response to Tumor Cell	0.590158	C-P	Activated CD8
T Cell Mediated Immune Response to Tumor Cell	0.218226	C-P	Activated CD8
T Cell Mediated Immune Response to Tumor Cell	1.47613	C-P	Activated CD8
T Cell Mediated Immune Response to Tumor Cell	1.73148	C-P	Activated CD8
T Cell Mediated Immune Response to Tumor Cell	1.43846	C-P	Activated CD8
T Cell Mediated Immune Response to Tumor Cell	0.676623	C-P	Activated CD8
T Cell Mediated Immune Response to Tumor Cell	-0.243734	C-P	Activated CD8
T Cell Mediated Immune Response to Tumor Cell	0.667803	C-P	Activated CD8
T Cell Mediated Immune Response to Tumor Cell	-0.224534	C-P	Activated CD8
T Cell Mediated Immune Response to Tumor Cell	1.07549	C-P	Activated CD8
T Cell Mediated Immune Response to Tumor Cell	1.01045	C-P	Activated CD8
T Cell Mediated Immune Response to Tumor Cell	1.45078	C-P	Activated CD8
T Cell Mediated Immune Response to Tumor Cell	0.230899	C-P	Activated CD8
T Cell Mediated Immune Response to Tumor Cell	0.483172	C-P	Activated CD8
T Cell Mediated Immune Response to Tumor Cell	0.699241	C-P	Activated CD8
T Cell Mediated Immune Response to Tumor Cell	0.68338	C-P	Activated CD8
T Cell Mediated Immune Response to Tumor Cell	1.67384	C-P	Activated CD8
T Cell Mediated Immune Response to Tumor Cell	0.825242	C-P	Activated CD8
T Cell Mediated Immune Response to Tumor Cell	0.551137	C-P	Activated CD8
T Cell Mediated Immune Response to Tumor Cell	0.266233	C-P	Activated CD8
T Cell Mediated Immune Response to Tumor Cell	0.466763	C-P	Activated CD8
T Cell Mediated Immune Response to Tumor Cell	0.585218	C-P	Activated CD8
T Cell Mediated Immune Response to Tumor Cell	0.877849	C-P	Activated CD8
T Cell Mediated Immune Response to Tumor Cell	-0.242818	C-P	Activated CD8
T Cell Mediated Immune Response to Tumor Cell	0.449315	C-P	Activated CD8
T Cell Mediated Immune Response to Tumor Cell	-0.261426	C-P	Activated CD8
T Cell Mediated Immune Response to Tumor Cell	0.913576	C-P	Activated CD8
T Cell Mediated Immune Response to Tumor Cell	1.20783	C-P	Activated CD8
T Cell Mediated Immune Response to Tumor Cell	-0.246536	C-P	Activated CD8
T Cell Mediated Immune Response to Tumor Cell	0.328586	C-P	Activated CD8
T Cell Mediated Immune Response to Tumor Cell	1.3203	C-P	Activated CD8
T Cell Mediated Immune Response to Tumor Cell	0.44328	C-P	Activated CD8
T Cell Mediated Immune Response to Tumor Cell	1.19011	C-P	Activated CD8
T Cell Mediated Immune Response to Tumor Cell	0.313659	C-P	Activated CD8
T Cell Mediated Immune Response to Tumor Cell	-0.259107	C-P	Activated CD8
T Cell Mediated Immune Response to Tumor Cell	0.261013	C-P	Activated CD8
T Cell Mediated Immune Response to Tumor Cell	2.99521	C-P	Activated CD8
T Cell Mediated Immune Response to Tumor Cell	-0.248752	C-P	Activated CD8
T Cell Mediated Immune Response to Tumor Cell	0.767113	C-P	Activated CD8
T Cell Mediated Immune Response to Tumor Cell	0.348667	C-P	Activated CD8
T Cell Mediated Immune Response to Tumor Cell	0.506473	C-P	Activated CD8
T Cell Mediated Immune Response to Tumor Cell	0.807364	C-P	Activated CD8
T Cell Mediated Immune Response to Tumor Cell	-0.24329	C-P	Activated CD8
T Cell Mediated Immune Response to Tumor Cell	1.24758	C-P	Activated CD8
T Cell Mediated Immune Response to Tumor Cell	-0.250594	C-P	Activated CD8
T Cell Mediated Immune Response to Tumor Cell	0.284209	C-P	Activated CD8
T Cell Mediated Immune Response to Tumor Cell	-0.267125	C-P	Activated CD8
T Cell Mediated Immune Response to Tumor Cell	0.551858	C-P	Activated CD8
T Cell Mediated Immune Response to Tumor Cell	0.870972	C-P	Activated CD8
T Cell Mediated Immune Response to Tumor Cell	0.622986	C-P	Activated CD8
T Cell Mediated Immune Response to Tumor Cell	0.996191	C-P	Activated CD8
T Cell Mediated Immune Response to Tumor Cell	-0.230075	C-P	Activated CD8
T Cell Mediated Immune Response to Tumor Cell	1.11292	C-P	Activated CD8
T Cell Mediated Immune Response to Tumor Cell	-0.212826	C-P	Activated CD8
T Cell Mediated Immune Response to Tumor Cell	0.998703	C-P	Activated CD8
T Cell Mediated Immune Response to Tumor Cell	1.15622	C-P	Activated CD8
T Cell Mediated Immune Response to Tumor Cell	0.142601	C-P	Activated CD8
T Cell Mediated Immune Response to Tumor Cell	0.2394	C-P	Activated CD8
T Cell Mediated Immune Response to Tumor Cell	1.385	C-P	Activated CD8
T Cell Mediated Immune Response to Tumor Cell	0.55731	C-P	Activated CD8
T Cell Mediated Immune Response to Tumor Cell	0.858641	C-P	Activated CD8
T Cell Mediated Immune Response to Tumor Cell	1.0544	C-P	Activated CD8
T Cell Mediated Immune Response to Tumor Cell	-0.255106	C-P	Activated CD8
T Cell Mediated Immune Response to Tumor Cell	-0.206819	C-P	Activated CD8
T Cell Mediated Immune Response to Tumor Cell	1.28887	C-P	Activated CD8
T Cell Mediated Immune Response to Tumor Cell	0.848847	C-P	Activated CD8
T Cell Mediated Immune Response to Tumor Cell	1.32525	C-P	Activated CD8
T Cell Mediated Immune Response to Tumor Cell	-0.241547	C-P	Activated CD8
T Cell Mediated Immune Response to Tumor Cell	1.11175	C-P	Activated CD8
T Cell Mediated Immune Response to Tumor Cell	0.653097	C-P	Activated CD8
T Cell Mediated Immune Response to Tumor Cell	0.327955	C-P	Activated CD8
T Cell Mediated Immune Response to Tumor Cell	-0.214253	C-P	Activated CD8
T Cell Mediated Immune Response to Tumor Cell	0.373783	C-P	Activated CD8
T Cell Mediated Immune Response to Tumor Cell	-0.266945	C-P	Activated CD8
T Cell Mediated Immune Response to Tumor Cell	-0.230453	C-P	Activated CD8
T Cell Mediated Immune Response to Tumor Cell	-0.221488	C-P	Activated CD8
T Cell Mediated Immune Response to Tumor Cell	0.677277	C-P	Activated CD8
T Cell Mediated Immune Response to Tumor Cell	0.578848	C-P	Activated CD8
T Cell Mediated Immune Response to Tumor Cell	-0.239503	C-P	Activated CD8
T Cell Mediated Immune Response to Tumor Cell	0.784451	C-P	Activated CD8
T Cell Mediated Immune Response to Tumor Cell	-0.232341	C-P	Activated CD8
T Cell Mediated Immune Response to Tumor Cell	1.16553	C-P	Activated CD8
T Cell Mediated Immune Response to Tumor Cell	-0.23012	C-P	Activated CD8
T Cell Mediated Immune Response to Tumor Cell	0.556137	C-P	Activated CD8
T Cell Mediated Immune Response to Tumor Cell	0.447863	C-P	Activated CD8
T Cell Mediated Immune Response to Tumor Cell	0.611317	C-P	Activated CD8
T Cell Mediated Immune Response to Tumor Cell	-0.24869	C-P	Activated CD8
T Cell Mediated Immune Response to Tumor Cell	1.20768	C-P	Activated CD8
T Cell Mediated Immune Response to Tumor Cell	0.295787	C-P	Activated CD8
T Cell Mediated Immune Response to Tumor Cell	0.971042	C-P	Activated CD8
T Cell Mediated Immune Response to Tumor Cell	2.19231	C-P	Activated CD8
T Cell Mediated Immune Response to Tumor Cell	0.898783	C-P	Activated CD8
T Cell Mediated Immune Response to Tumor Cell	0.679881	C-P	Activated CD8
T Cell Mediated Immune Response to Tumor Cell	-0.249414	C-P	Activated CD8
T Cell Mediated Immune Response to Tumor Cell	1.77633	C-P	Activated CD8
T Cell Mediated Immune Response to Tumor Cell	0.705285	C-P	Activated CD8
T Cell Mediated Immune Response to Tumor Cell	0.668551	C-P	Activated CD8
T Cell Mediated Immune Response to Tumor Cell	0.388763	C-P	Activated CD8
T Cell Mediated Immune Response to Tumor Cell	0.841701	C-P	Activated CD8
T Cell Mediated Immune Response to Tumor Cell	0.307392	C-P	Activated CD8
T Cell Mediated Immune Response to Tumor Cell	0.5317	C-P	Activated CD8
T Cell Mediated Immune Response to Tumor Cell	0.36554	C-P	Activated CD8
T Cell Mediated Immune Response to Tumor Cell	0.403136	C-P	Activated CD8
T Cell Mediated Immune Response to Tumor Cell	0.484274	C-P	Activated CD8
T Cell Mediated Immune Response to Tumor Cell	0.153942	C-P	Activated CD8
T Cell Mediated Immune Response to Tumor Cell	0.412137	C-P	Activated CD8
T Cell Mediated Immune Response to Tumor Cell	0.957154	C-P	Activated CD8
T Cell Mediated Immune Response to Tumor Cell	-0.240886	C-P	Activated CD8
T Cell Mediated Immune Response to Tumor Cell	1.07507	C-P	Activated CD8
T Cell Mediated Immune Response to Tumor Cell	0.502227	C-P	Activated CD8
T Cell Mediated Immune Response to Tumor Cell	1.72927	C-P	Activated CD8
T Cell Mediated Immune Response to Tumor Cell	0.344879	C-P	Activated CD8
T Cell Mediated Immune Response to Tumor Cell	0.43247	C-P	Activated CD8
T Cell Mediated Immune Response to Tumor Cell	0.48226	C-P	Activated CD8
T Cell Mediated Immune Response to Tumor Cell	2.66658	C-P	Activated CD8
T Cell Mediated Immune Response to Tumor Cell	1.02309	C-P	Activated CD8
T Cell Mediated Immune Response to Tumor Cell	1.82064	C-P	Activated CD8
T Cell Mediated Immune Response to Tumor Cell	0.50931	C-P	Activated CD8
T Cell Mediated Immune Response to Tumor Cell	-0.254792	C-P	Activated CD8
T Cell Mediated Immune Response to Tumor Cell	0.796642	C-P	Activated CD8
T Cell Mediated Immune Response to Tumor Cell	1.44521	C-P	Activated CD8
T Cell Mediated Immune Response to Tumor Cell	-0.233349	C-P	Activated CD8
T Cell Mediated Immune Response to Tumor Cell	1.59935	C-P	Activated CD8
T Cell Mediated Immune Response to Tumor Cell	0.496673	C-P	Activated CD8
T Cell Mediated Immune Response to Tumor Cell	0.942477	C-P	Activated CD8
T Cell Mediated Immune Response to Tumor Cell	0.438336	C-P	Activated CD8
T Cell Mediated Immune Response to Tumor Cell	1.42742	C-P	Activated CD8
T Cell Mediated Immune Response to Tumor Cell	0.4907	C-P	Activated CD8
T Cell Mediated Immune Response to Tumor Cell	0.821777	C-P	Activated CD8
T Cell Mediated Immune Response to Tumor Cell	1.19591	C-P	Activated CD8
T Cell Mediated Immune Response to Tumor Cell	-0.249174	C-P	Activated CD8
T Cell Mediated Immune Response to Tumor Cell	-0.223828	C-P	Activated CD8
T Cell Mediated Immune Response to Tumor Cell	-0.252599	C-P	Activated CD8
T Cell Mediated Immune Response to Tumor Cell	1.06664	C-P	Activated CD8
T Cell Mediated Immune Response to Tumor Cell	1.74365	C-P	Activated CD8
T Cell Mediated Immune Response to Tumor Cell	-0.219471	C-P	Activated CD8
T Cell Mediated Immune Response to Tumor Cell	-0.259424	C-P	Activated CD8
T Cell Mediated Immune Response to Tumor Cell	0.549271	C-P	Activated CD8
T Cell Mediated Immune Response to Tumor Cell	0.446663	C-P	Activated CD8
T Cell Mediated Immune Response to Tumor Cell	1.18315	C-P	Activated CD8
T Cell Mediated Immune Response to Tumor Cell	2.253	C-P	Activated CD8
T Cell Mediated Immune Response to Tumor Cell	0.276543	C-P	Activated CD8
T Cell Mediated Immune Response to Tumor Cell	1.19276	C-P	Activated CD8
T Cell Mediated Immune Response to Tumor Cell	1.43085	C-P	Activated CD8
T Cell Mediated Immune Response to Tumor Cell	1.10322	C-P	Activated CD8
T Cell Mediated Immune Response to Tumor Cell	0.91483	C-P	Activated CD8
T Cell Mediated Immune Response to Tumor Cell	0.913214	C-P	Activated CD8
T Cell Mediated Immune Response to Tumor Cell	0.15042	C-P	Activated CD8
T Cell Mediated Immune Response to Tumor Cell	0.33365	C-P	Activated CD8
T Cell Mediated Immune Response to Tumor Cell	0.451802	C-P	Activated CD8
T Cell Mediated Immune Response to Tumor Cell	0.655081	C-P	Activated CD8
T Cell Mediated Immune Response to Tumor Cell	0.259116	C-P	Activated CD8
T Cell Mediated Immune Response to Tumor Cell	0.393218	C-P	Activated CD8
T Cell Mediated Immune Response to Tumor Cell	-0.23616	C-P	Activated CD8
T Cell Mediated Immune Response to Tumor Cell	0.46054	C-P	Activated CD8
T Cell Mediated Immune Response to Tumor Cell	1.23846	C-P	Activated CD8
T Cell Mediated Immune Response to Tumor Cell	-0.256496	C-P	Activated CD8
T Cell Mediated Immune Response to Tumor Cell	0.775471	C-P	Activated CD8
T Cell Mediated Immune Response to Tumor Cell	-0.235045	C-P	Activated CD8
T Cell Mediated Immune Response to Tumor Cell	1.47381	C-P	Activated CD8
T Cell Mediated Immune Response to Tumor Cell	-0.269126	C-P	Activated CD8
T Cell Mediated Immune Response to Tumor Cell	0.315078	C-P	Activated CD8
T Cell Mediated Immune Response to Tumor Cell	-0.239664	C-CP	Activated CD8
T Cell Mediated Immune Response to Tumor Cell	1.18468	C-CP	Activated CD8
T Cell Mediated Immune Response to Tumor Cell	-0.245866	C-CP	Activated CD8
T Cell Mediated Immune Response to Tumor Cell	0.891677	C-CP	Activated CD8
T Cell Mediated Immune Response to Tumor Cell	0.805263	C-CP	Activated CD8
T Cell Mediated Immune Response to Tumor Cell	-0.182307	C-CP	Activated CD8
T Cell Mediated Immune Response to Tumor Cell	0.269651	C-CP	Activated CD8
T Cell Mediated Immune Response to Tumor Cell	-0.219171	C-CP	Activated CD8
T Cell Mediated Immune Response to Tumor Cell	-0.234538	C-CP	Activated CD8
T Cell Mediated Immune Response to Tumor Cell	0.538644	C-CP	Activated CD8
T Cell Mediated Immune Response to Tumor Cell	-0.213918	C-CP	Activated CD8
T Cell Mediated Immune Response to Tumor Cell	0.313514	C-CP	Activated CD8
T Cell Mediated Immune Response to Tumor Cell	-0.221238	C-CP	Activated CD8
T Cell Mediated Immune Response to Tumor Cell	0.559725	C-CP	Activated CD8
T Cell Mediated Immune Response to Tumor Cell	0.666976	C-CP	Activated CD8
T Cell Mediated Immune Response to Tumor Cell	1.10438	C-CP	Activated CD8
T Cell Mediated Immune Response to Tumor Cell	0.48059	C-CP	Activated CD8
T Cell Mediated Immune Response to Tumor Cell	-0.19364	C-CP	Activated CD8
T Cell Mediated Immune Response to Tumor Cell	0.74426	C-CP	Activated CD8
T Cell Mediated Immune Response to Tumor Cell	-0.213735	C-CP	Activated CD8
T Cell Mediated Immune Response to Tumor Cell	1.38457	C-CP	Activated CD8
T Cell Mediated Immune Response to Tumor Cell	0.450794	C-CP	Activated CD8
T Cell Mediated Immune Response to Tumor Cell	-0.196919	C-CP	Activated CD8
T Cell Mediated Immune Response to Tumor Cell	2.31348	C-CP	Activated CD8
T Cell Mediated Immune Response to Tumor Cell	0.678603	C-CP	Activated CD8
T Cell Mediated Immune Response to Tumor Cell	0.387897	C-CP	Activated CD8
T Cell Mediated Immune Response to Tumor Cell	0.903599	C-CP	Activated CD8
T Cell Mediated Immune Response to Tumor Cell	-0.244317	C-CP	Activated CD8
T Cell Mediated Immune Response to Tumor Cell	-0.201205	C-CP	Activated CD8
T Cell Mediated Immune Response to Tumor Cell	-0.203921	C-CP	Activated CD8
T Cell Mediated Immune Response to Tumor Cell	0.676603	C-CP	Activated CD8
T Cell Mediated Immune Response to Tumor Cell	0.502576	C-CP	Activated CD8
T Cell Mediated Immune Response to Tumor Cell	-0.221604	C-CP	Activated CD8
T Cell Mediated Immune Response to Tumor Cell	-0.241371	C-CP	Activated CD8
T Cell Mediated Immune Response to Tumor Cell	-0.196313	C-CP	Activated CD8
T Cell Mediated Immune Response to Tumor Cell	0.896311	C-CP	Activated CD8
T Cell Mediated Immune Response to Tumor Cell	1.63092	C-CP	Activated CD8
T Cell Mediated Immune Response to Tumor Cell	-0.223158	C-CP	Activated CD8
T Cell Mediated Immune Response to Tumor Cell	-0.190479	C-CP	Activated CD8
T Cell Mediated Immune Response to Tumor Cell	0.660664	C-CP	Activated CD8
T Cell Mediated Immune Response to Tumor Cell	1.4131	C-CP	Activated CD8
T Cell Mediated Immune Response to Tumor Cell	-0.169838	C-CP	Activated CD8
T Cell Mediated Immune Response to Tumor Cell	-0.228345	C-CP	Activated CD8
T Cell Mediated Immune Response to Tumor Cell	-0.206911	C-CP	Activated CD8
T Cell Mediated Immune Response to Tumor Cell	1.87119	C-CP	Activated CD8
T Cell Mediated Immune Response to Tumor Cell	1.06205	C-CP	Activated CD8
T Cell Mediated Immune Response to Tumor Cell	-0.249524	C-CP	Activated CD8
T Cell Mediated Immune Response to Tumor Cell	-0.214049	C-CP	Activated CD8
T Cell Mediated Immune Response to Tumor Cell	-0.252457	C-CP	Activated CD8
T Cell Mediated Immune Response to Tumor Cell	-0.197393	C-CP	Activated CD8
T Cell Mediated Immune Response to Tumor Cell	-0.194502	C-CP	Activated CD8
T Cell Mediated Immune Response to Tumor Cell	-0.250396	C-CP	Activated CD8
T Cell Mediated Immune Response to Tumor Cell	0.734596	C-CP	Activated CD8
T Cell Mediated Immune Response to Tumor Cell	-0.193291	C-CP	Activated CD8
T Cell Mediated Immune Response to Tumor Cell	-0.229977	C-CP	Activated CD8
T Cell Mediated Immune Response to Tumor Cell	0.507701	C-CP	Activated CD8
T Cell Mediated Immune Response to Tumor Cell	-0.238735	C-CP	Activated CD8
T Cell Mediated Immune Response to Tumor Cell	-0.208977	C-CP	Activated CD8
T Cell Mediated Immune Response to Tumor Cell	0.421396	C-CP	Activated CD8
T Cell Mediated Immune Response to Tumor Cell	-0.195006	C-CP	Activated CD8
T Cell Mediated Immune Response to Tumor Cell	1.1454	C-CP	Activated CD8
T Cell Mediated Immune Response to Tumor Cell	0.852507	C-CP	Activated CD8
T Cell Mediated Immune Response to Tumor Cell	0.488225	C-CP	Activated CD8
T Cell Mediated Immune Response to Tumor Cell	0.501194	C-CP	Activated CD8
T Cell Mediated Immune Response to Tumor Cell	-0.225632	C-CP	Activated CD8
T Cell Mediated Immune Response to Tumor Cell	1.43356	C-CP	Activated CD8
T Cell Mediated Immune Response to Tumor Cell	-0.226537	C-CP	Activated CD8
T Cell Mediated Immune Response to Tumor Cell	0.508591	C-CP	Activated CD8
T Cell Mediated Immune Response to Tumor Cell	0.643859	C-CP	Activated CD8
T Cell Mediated Immune Response to Tumor Cell	0.888281	C-CP	Activated CD8
T Cell Mediated Immune Response to Tumor Cell	-0.203039	C-CP	Activated CD8
T Cell Mediated Immune Response to Tumor Cell	0.903338	C-CP	Activated CD8
T Cell Mediated Immune Response to Tumor Cell	1.55949	C-CP	Activated CD8
T Cell Mediated Immune Response to Tumor Cell	0.444496	C-CP	Activated CD8
T Cell Mediated Immune Response to Tumor Cell	-0.219792	C-CP	Activated CD8
T Cell Mediated Immune Response to Tumor Cell	-0.215854	C-CP	Activated CD8
T Cell Mediated Immune Response to Tumor Cell	-0.226015	C-CP	Activated CD8
T Cell Mediated Immune Response to Tumor Cell	0.427552	C-CP	Activated CD8
T Cell Mediated Immune Response to Tumor Cell	-0.241036	C-P	Effector CD8
T Cell Mediated Immune Response to Tumor Cell	0.58448	C-P	Effector CD8
T Cell Mediated Immune Response to Tumor Cell	0.40182	C-P	Effector CD8
T Cell Mediated Immune Response to Tumor Cell	-0.226052	C-P	Effector CD8
T Cell Mediated Immune Response to Tumor Cell	-0.236558	C-P	Effector CD8
T Cell Mediated Immune Response to Tumor Cell	-0.228265	C-P	Effector CD8
T Cell Mediated Immune Response to Tumor Cell	0.754682	C-P	Effector CD8
T Cell Mediated Immune Response to Tumor Cell	1.47346	C-P	Effector CD8
T Cell Mediated Immune Response to Tumor Cell	0.467518	C-P	Effector CD8
T Cell Mediated Immune Response to Tumor Cell	0.634262	C-P	Effector CD8
T Cell Mediated Immune Response to Tumor Cell	2.04503	C-P	Effector CD8
T Cell Mediated Immune Response to Tumor Cell	0.951053	C-P	Effector CD8
T Cell Mediated Immune Response to Tumor Cell	-0.2123	C-P	Effector CD8
T Cell Mediated Immune Response to Tumor Cell	0.376417	C-P	Effector CD8
T Cell Mediated Immune Response to Tumor Cell	-0.169952	C-P	Effector CD8
T Cell Mediated Immune Response to Tumor Cell	0.415079	C-P	Effector CD8
T Cell Mediated Immune Response to Tumor Cell	0.795381	C-P	Effector CD8
T Cell Mediated Immune Response to Tumor Cell	0.392773	C-P	Effector CD8
T Cell Mediated Immune Response to Tumor Cell	1.33682	C-P	Effector CD8
T Cell Mediated Immune Response to Tumor Cell	1.4513	C-P	Effector CD8
T Cell Mediated Immune Response to Tumor Cell	0.499033	C-P	Effector CD8
T Cell Mediated Immune Response to Tumor Cell	1.86819	C-P	Effector CD8
T Cell Mediated Immune Response to Tumor Cell	1.11903	C-P	Effector CD8
T Cell Mediated Immune Response to Tumor Cell	-0.190163	C-P	Effector CD8
T Cell Mediated Immune Response to Tumor Cell	0.383875	C-P	Effector CD8
T Cell Mediated Immune Response to Tumor Cell	1.64252	C-P	Effector CD8
T Cell Mediated Immune Response to Tumor Cell	0.361582	C-P	Effector CD8
T Cell Mediated Immune Response to Tumor Cell	0.642505	C-P	Effector CD8
T Cell Mediated Immune Response to Tumor Cell	-0.277018	C-P	Effector CD8
T Cell Mediated Immune Response to Tumor Cell	0.995981	C-P	Effector CD8
T Cell Mediated Immune Response to Tumor Cell	-0.241041	C-P	Effector CD8
T Cell Mediated Immune Response to Tumor Cell	1.33293	C-P	Effector CD8
T Cell Mediated Immune Response to Tumor Cell	0.736128	C-P	Effector CD8
T Cell Mediated Immune Response to Tumor Cell	2.32118	C-P	Effector CD8
T Cell Mediated Immune Response to Tumor Cell	-0.248713	C-P	Effector CD8
T Cell Mediated Immune Response to Tumor Cell	-0.252599	C-P	Effector CD8
T Cell Mediated Immune Response to Tumor Cell	0.913588	C-P	Effector CD8
T Cell Mediated Immune Response to Tumor Cell	-0.177411	C-P	Effector CD8
T Cell Mediated Immune Response to Tumor Cell	0.336333	C-P	Effector CD8
T Cell Mediated Immune Response to Tumor Cell	0.572932	C-P	Effector CD8
T Cell Mediated Immune Response to Tumor Cell	1.66982	C-P	Effector CD8
T Cell Mediated Immune Response to Tumor Cell	-0.196391	C-P	Effector CD8
T Cell Mediated Immune Response to Tumor Cell	1.27313	C-P	Effector CD8
T Cell Mediated Immune Response to Tumor Cell	1.05261	C-P	Effector CD8
T Cell Mediated Immune Response to Tumor Cell	0.883063	C-P	Effector CD8
T Cell Mediated Immune Response to Tumor Cell	2.62473	C-P	Effector CD8
T Cell Mediated Immune Response to Tumor Cell	-0.24695	C-P	Effector CD8
T Cell Mediated Immune Response to Tumor Cell	0.9081	C-P	Effector CD8
T Cell Mediated Immune Response to Tumor Cell	1.32651	C-P	Effector CD8
T Cell Mediated Immune Response to Tumor Cell	-0.222946	C-P	Effector CD8
T Cell Mediated Immune Response to Tumor Cell	1.04674	C-P	Effector CD8
T Cell Mediated Immune Response to Tumor Cell	1.70929	C-P	Effector CD8
T Cell Mediated Immune Response to Tumor Cell	0.395302	C-P	Effector CD8
T Cell Mediated Immune Response to Tumor Cell	-0.223521	C-P	Effector CD8
T Cell Mediated Immune Response to Tumor Cell	0.621971	C-P	Effector CD8
T Cell Mediated Immune Response to Tumor Cell	1.13533	C-P	Effector CD8
T Cell Mediated Immune Response to Tumor Cell	0.756676	C-P	Effector CD8
T Cell Mediated Immune Response to Tumor Cell	0.380433	C-P	Effector CD8
T Cell Mediated Immune Response to Tumor Cell	1.03793	C-P	Effector CD8
T Cell Mediated Immune Response to Tumor Cell	-0.228636	C-P	Effector CD8
T Cell Mediated Immune Response to Tumor Cell	0.800262	C-P	Effector CD8
T Cell Mediated Immune Response to Tumor Cell	0.606519	C-P	Effector CD8
T Cell Mediated Immune Response to Tumor Cell	1.32901	C-P	Effector CD8
T Cell Mediated Immune Response to Tumor Cell	1.44972	C-P	Effector CD8
T Cell Mediated Immune Response to Tumor Cell	-0.220601	C-P	Effector CD8
T Cell Mediated Immune Response to Tumor Cell	0.870849	C-P	Effector CD8
T Cell Mediated Immune Response to Tumor Cell	0.271407	C-P	Effector CD8
T Cell Mediated Immune Response to Tumor Cell	1.30852	C-P	Effector CD8
T Cell Mediated Immune Response to Tumor Cell	-0.251912	C-P	Effector CD8
T Cell Mediated Immune Response to Tumor Cell	0.751504	C-P	Effector CD8
T Cell Mediated Immune Response to Tumor Cell	1.11102	C-P	Effector CD8
T Cell Mediated Immune Response to Tumor Cell	1.5816	C-P	Effector CD8
T Cell Mediated Immune Response to Tumor Cell	-0.257809	C-P	Effector CD8
T Cell Mediated Immune Response to Tumor Cell	0.312888	C-P	Effector CD8
T Cell Mediated Immune Response to Tumor Cell	-0.265864	C-P	Effector CD8
T Cell Mediated Immune Response to Tumor Cell	0.633572	C-P	Effector CD8
T Cell Mediated Immune Response to Tumor Cell	0.302352	C-P	Effector CD8
T Cell Mediated Immune Response to Tumor Cell	0.636894	C-P	Effector CD8
T Cell Mediated Immune Response to Tumor Cell	1.05256	C-P	Effector CD8
T Cell Mediated Immune Response to Tumor Cell	-0.247651	C-P	Effector CD8
T Cell Mediated Immune Response to Tumor Cell	0.549199	C-P	Effector CD8
T Cell Mediated Immune Response to Tumor Cell	-0.312406	C-P	Effector CD8
T Cell Mediated Immune Response to Tumor Cell	0.818244	C-P	Effector CD8
T Cell Mediated Immune Response to Tumor Cell	0.727074	C-P	Effector CD8
T Cell Mediated Immune Response to Tumor Cell	1.10749	C-P	Effector CD8
T Cell Mediated Immune Response to Tumor Cell	0.761466	C-P	Effector CD8
T Cell Mediated Immune Response to Tumor Cell	0.659942	C-P	Effector CD8
T Cell Mediated Immune Response to Tumor Cell	0.580014	C-P	Effector CD8
T Cell Mediated Immune Response to Tumor Cell	2.27842	C-P	Effector CD8
T Cell Mediated Immune Response to Tumor Cell	1.85809	C-P	Effector CD8
T Cell Mediated Immune Response to Tumor Cell	1.01511	C-P	Effector CD8
T Cell Mediated Immune Response to Tumor Cell	0.935646	C-P	Effector CD8
T Cell Mediated Immune Response to Tumor Cell	0.998327	C-P	Effector CD8
T Cell Mediated Immune Response to Tumor Cell	0.692249	C-P	Effector CD8
T Cell Mediated Immune Response to Tumor Cell	0.26044	C-P	Effector CD8
T Cell Mediated Immune Response to Tumor Cell	0.384264	C-P	Effector CD8
T Cell Mediated Immune Response to Tumor Cell	1.70107	C-P	Effector CD8
T Cell Mediated Immune Response to Tumor Cell	1.69645	C-P	Effector CD8
T Cell Mediated Immune Response to Tumor Cell	-0.247518	C-P	Effector CD8
T Cell Mediated Immune Response to Tumor Cell	-0.214759	C-P	Effector CD8
T Cell Mediated Immune Response to Tumor Cell	0.14312	C-P	Effector CD8
T Cell Mediated Immune Response to Tumor Cell	0.795308	C-P	Effector CD8
T Cell Mediated Immune Response to Tumor Cell	0.663822	C-P	Effector CD8
T Cell Mediated Immune Response to Tumor Cell	-0.266662	C-P	Effector CD8
T Cell Mediated Immune Response to Tumor Cell	-0.23477	C-P	Effector CD8
T Cell Mediated Immune Response to Tumor Cell	0.941284	C-P	Effector CD8
T Cell Mediated Immune Response to Tumor Cell	-0.244466	C-P	Effector CD8
T Cell Mediated Immune Response to Tumor Cell	-0.242793	C-P	Effector CD8
T Cell Mediated Immune Response to Tumor Cell	-0.245449	C-P	Effector CD8
T Cell Mediated Immune Response to Tumor Cell	0.991505	C-P	Effector CD8
T Cell Mediated Immune Response to Tumor Cell	0.907746	C-P	Effector CD8
T Cell Mediated Immune Response to Tumor Cell	-0.258349	C-P	Effector CD8
T Cell Mediated Immune Response to Tumor Cell	-0.237767	C-P	Effector CD8
T Cell Mediated Immune Response to Tumor Cell	1.34996	C-P	Effector CD8
T Cell Mediated Immune Response to Tumor Cell	1.33467	C-P	Effector CD8
T Cell Mediated Immune Response to Tumor Cell	1.45766	C-P	Effector CD8
T Cell Mediated Immune Response to Tumor Cell	2.09971	C-P	Effector CD8
T Cell Mediated Immune Response to Tumor Cell	-0.227081	C-P	Effector CD8
T Cell Mediated Immune Response to Tumor Cell	0.914573	C-P	Effector CD8
T Cell Mediated Immune Response to Tumor Cell	-0.217262	C-P	Effector CD8
T Cell Mediated Immune Response to Tumor Cell	1.6078	C-P	Effector CD8
T Cell Mediated Immune Response to Tumor Cell	0.298002	C-P	Effector CD8
T Cell Mediated Immune Response to Tumor Cell	0.806842	C-P	Effector CD8
T Cell Mediated Immune Response to Tumor Cell	-0.251454	C-P	Effector CD8
T Cell Mediated Immune Response to Tumor Cell	1.45362	C-P	Effector CD8
T Cell Mediated Immune Response to Tumor Cell	0.401024	C-P	Effector CD8
T Cell Mediated Immune Response to Tumor Cell	2.31961	C-P	Effector CD8
T Cell Mediated Immune Response to Tumor Cell	-0.204425	C-P	Effector CD8
T Cell Mediated Immune Response to Tumor Cell	0.619977	C-P	Effector CD8
T Cell Mediated Immune Response to Tumor Cell	0.7546	C-P	Effector CD8
T Cell Mediated Immune Response to Tumor Cell	-0.179107	C-P	Effector CD8
T Cell Mediated Immune Response to Tumor Cell	0.771092	C-P	Effector CD8
T Cell Mediated Immune Response to Tumor Cell	1.00127	C-P	Effector CD8
T Cell Mediated Immune Response to Tumor Cell	1.801	C-P	Effector CD8
T Cell Mediated Immune Response to Tumor Cell	-0.242212	C-P	Effector CD8
T Cell Mediated Immune Response to Tumor Cell	0.621693	C-P	Effector CD8
T Cell Mediated Immune Response to Tumor Cell	1.07107	C-P	Effector CD8
T Cell Mediated Immune Response to Tumor Cell	0.768827	C-P	Effector CD8
T Cell Mediated Immune Response to Tumor Cell	-0.24209	C-P	Effector CD8
T Cell Mediated Immune Response to Tumor Cell	0.59454	C-P	Effector CD8
T Cell Mediated Immune Response to Tumor Cell	-0.269049	C-P	Effector CD8
T Cell Mediated Immune Response to Tumor Cell	-0.255944	C-P	Effector CD8
T Cell Mediated Immune Response to Tumor Cell	0.16064	C-P	Effector CD8
T Cell Mediated Immune Response to Tumor Cell	-0.26808	C-P	Effector CD8
T Cell Mediated Immune Response to Tumor Cell	0.513099	C-P	Effector CD8
T Cell Mediated Immune Response to Tumor Cell	1.24715	C-P	Effector CD8
T Cell Mediated Immune Response to Tumor Cell	0.398238	C-P	Effector CD8
T Cell Mediated Immune Response to Tumor Cell	-0.228424	C-P	Effector CD8
T Cell Mediated Immune Response to Tumor Cell	0.39215	C-P	Effector CD8
T Cell Mediated Immune Response to Tumor Cell	2.40764	C-P	Effector CD8
T Cell Mediated Immune Response to Tumor Cell	1.1716	C-P	Effector CD8
T Cell Mediated Immune Response to Tumor Cell	0.358166	C-P	Effector CD8
T Cell Mediated Immune Response to Tumor Cell	1.26045	C-P	Effector CD8
T Cell Mediated Immune Response to Tumor Cell	0.84842	C-P	Effector CD8
T Cell Mediated Immune Response to Tumor Cell	0.315023	C-P	Effector CD8
T Cell Mediated Immune Response to Tumor Cell	1.30181	C-P	Effector CD8
T Cell Mediated Immune Response to Tumor Cell	0.35504	C-P	Effector CD8
T Cell Mediated Immune Response to Tumor Cell	1.27515	C-P	Effector CD8
T Cell Mediated Immune Response to Tumor Cell	-0.227628	C-P	Effector CD8
T Cell Mediated Immune Response to Tumor Cell	0.411166	C-P	Effector CD8
T Cell Mediated Immune Response to Tumor Cell	2.09454	C-P	Effector CD8
T Cell Mediated Immune Response to Tumor Cell	-0.237484	C-P	Effector CD8
T Cell Mediated Immune Response to Tumor Cell	0.777295	C-P	Effector CD8
T Cell Mediated Immune Response to Tumor Cell	-0.176874	C-P	Effector CD8
T Cell Mediated Immune Response to Tumor Cell	0.31801	C-P	Effector CD8
T Cell Mediated Immune Response to Tumor Cell	0.715296	C-P	Effector CD8
T Cell Mediated Immune Response to Tumor Cell	0.354146	C-P	Effector CD8
T Cell Mediated Immune Response to Tumor Cell	1.60305	C-P	Effector CD8
T Cell Mediated Immune Response to Tumor Cell	0.773633	C-P	Effector CD8
T Cell Mediated Immune Response to Tumor Cell	-0.196194	C-P	Effector CD8
T Cell Mediated Immune Response to Tumor Cell	0.26083	C-P	Effector CD8
T Cell Mediated Immune Response to Tumor Cell	1.12378	C-P	Effector CD8
T Cell Mediated Immune Response to Tumor Cell	-0.229509	C-P	Effector CD8
T Cell Mediated Immune Response to Tumor Cell	0.82222	C-P	Effector CD8
T Cell Mediated Immune Response to Tumor Cell	0.784283	C-P	Effector CD8
T Cell Mediated Immune Response to Tumor Cell	-0.233432	C-P	Effector CD8
T Cell Mediated Immune Response to Tumor Cell	1.09032	C-P	Effector CD8
T Cell Mediated Immune Response to Tumor Cell	-0.225333	C-P	Effector CD8
T Cell Mediated Immune Response to Tumor Cell	-0.235123	C-P	Effector CD8
T Cell Mediated Immune Response to Tumor Cell	1.8251	C-P	Effector CD8
T Cell Mediated Immune Response to Tumor Cell	0.394462	C-P	Effector CD8
T Cell Mediated Immune Response to Tumor Cell	1.9683	C-P	Effector CD8
T Cell Mediated Immune Response to Tumor Cell	0.817939	C-P	Effector CD8
T Cell Mediated Immune Response to Tumor Cell	1.23174	C-P	Effector CD8
T Cell Mediated Immune Response to Tumor Cell	1.13785	C-P	Effector CD8
T Cell Mediated Immune Response to Tumor Cell	0.405614	C-P	Effector CD8
T Cell Mediated Immune Response to Tumor Cell	0.62446	C-P	Effector CD8
T Cell Mediated Immune Response to Tumor Cell	1.64057	C-P	Effector CD8
T Cell Mediated Immune Response to Tumor Cell	0.705967	C-P	Effector CD8
T Cell Mediated Immune Response to Tumor Cell	0.741141	C-P	Effector CD8
T Cell Mediated Immune Response to Tumor Cell	0.754345	C-P	Effector CD8
T Cell Mediated Immune Response to Tumor Cell	1.55434	C-P	Effector CD8
T Cell Mediated Immune Response to Tumor Cell	0.4909	C-P	Effector CD8
T Cell Mediated Immune Response to Tumor Cell	0.673128	C-P	Effector CD8
T Cell Mediated Immune Response to Tumor Cell	-0.276497	C-P	Effector CD8
T Cell Mediated Immune Response to Tumor Cell	0.690546	C-P	Effector CD8
T Cell Mediated Immune Response to Tumor Cell	-0.257513	C-P	Effector CD8
T Cell Mediated Immune Response to Tumor Cell	0.979679	C-P	Effector CD8
T Cell Mediated Immune Response to Tumor Cell	0.476841	C-P	Effector CD8
T Cell Mediated Immune Response to Tumor Cell	1.50473	C-P	Effector CD8
T Cell Mediated Immune Response to Tumor Cell	0.940143	C-P	Effector CD8
T Cell Mediated Immune Response to Tumor Cell	1.72885	C-P	Effector CD8
T Cell Mediated Immune Response to Tumor Cell	0.971391	C-P	Effector CD8
T Cell Mediated Immune Response to Tumor Cell	-0.241657	C-P	Effector CD8
T Cell Mediated Immune Response to Tumor Cell	1.26816	C-P	Effector CD8
T Cell Mediated Immune Response to Tumor Cell	-0.247069	C-P	Effector CD8
T Cell Mediated Immune Response to Tumor Cell	-0.230871	C-P	Effector CD8
T Cell Mediated Immune Response to Tumor Cell	-0.261482	C-P	Effector CD8
T Cell Mediated Immune Response to Tumor Cell	0.476508	C-P	Effector CD8
T Cell Mediated Immune Response to Tumor Cell	0.347283	C-P	Effector CD8
T Cell Mediated Immune Response to Tumor Cell	-0.224934	C-P	Effector CD8
T Cell Mediated Immune Response to Tumor Cell	0.741802	C-P	Effector CD8
T Cell Mediated Immune Response to Tumor Cell	0.982241	C-P	Effector CD8
T Cell Mediated Immune Response to Tumor Cell	1.83708	C-P	Effector CD8
T Cell Mediated Immune Response to Tumor Cell	0.311396	C-P	Effector CD8
T Cell Mediated Immune Response to Tumor Cell	-0.224103	C-P	Effector CD8
T Cell Mediated Immune Response to Tumor Cell	0.488694	C-P	Effector CD8
T Cell Mediated Immune Response to Tumor Cell	0.414169	C-P	Effector CD8
T Cell Mediated Immune Response to Tumor Cell	-0.248025	C-P	Effector CD8
T Cell Mediated Immune Response to Tumor Cell	0.259234	C-P	Effector CD8
T Cell Mediated Immune Response to Tumor Cell	0.296317	C-P	Effector CD8
T Cell Mediated Immune Response to Tumor Cell	1.64019	C-P	Effector CD8
T Cell Mediated Immune Response to Tumor Cell	0.862236	C-P	Effector CD8
T Cell Mediated Immune Response to Tumor Cell	-0.24688	C-P	Effector CD8
T Cell Mediated Immune Response to Tumor Cell	0.473592	C-P	Effector CD8
T Cell Mediated Immune Response to Tumor Cell	0.758253	C-P	Effector CD8
T Cell Mediated Immune Response to Tumor Cell	0.232374	C-P	Effector CD8
T Cell Mediated Immune Response to Tumor Cell	0.272902	C-P	Effector CD8
T Cell Mediated Immune Response to Tumor Cell	0.703567	C-P	Effector CD8
T Cell Mediated Immune Response to Tumor Cell	1.25012	C-P	Effector CD8
T Cell Mediated Immune Response to Tumor Cell	-0.200522	C-P	Effector CD8
T Cell Mediated Immune Response to Tumor Cell	0.697201	C-P	Effector CD8
T Cell Mediated Immune Response to Tumor Cell	-0.27311	C-P	Effector CD8
T Cell Mediated Immune Response to Tumor Cell	-0.219318	C-P	Effector CD8
T Cell Mediated Immune Response to Tumor Cell	0.380633	C-P	Effector CD8
T Cell Mediated Immune Response to Tumor Cell	1.05371	C-P	Effector CD8
T Cell Mediated Immune Response to Tumor Cell	1.03432	C-P	Effector CD8
T Cell Mediated Immune Response to Tumor Cell	0.8531	C-P	Effector CD8
T Cell Mediated Immune Response to Tumor Cell	0.531097	C-P	Effector CD8
T Cell Mediated Immune Response to Tumor Cell	1.37833	C-P	Effector CD8
T Cell Mediated Immune Response to Tumor Cell	1.52486	C-P	Effector CD8
T Cell Mediated Immune Response to Tumor Cell	-0.226096	C-P	Effector CD8
T Cell Mediated Immune Response to Tumor Cell	-0.235468	C-P	Effector CD8
T Cell Mediated Immune Response to Tumor Cell	0.395796	C-P	Effector CD8
T Cell Mediated Immune Response to Tumor Cell	-0.298445	C-P	Effector CD8
T Cell Mediated Immune Response to Tumor Cell	0.212175	C-P	Effector CD8
T Cell Mediated Immune Response to Tumor Cell	-0.247072	C-P	Effector CD8
T Cell Mediated Immune Response to Tumor Cell	0.935054	C-P	Effector CD8
T Cell Mediated Immune Response to Tumor Cell	-0.215677	C-P	Effector CD8
T Cell Mediated Immune Response to Tumor Cell	0.990907	C-P	Effector CD8
T Cell Mediated Immune Response to Tumor Cell	1.45873	C-P	Effector CD8
T Cell Mediated Immune Response to Tumor Cell	0.907797	C-P	Effector CD8
T Cell Mediated Immune Response to Tumor Cell	1.05108	C-P	Effector CD8
T Cell Mediated Immune Response to Tumor Cell	2.0545	C-P	Effector CD8
T Cell Mediated Immune Response to Tumor Cell	0.230344	C-P	Effector CD8
T Cell Mediated Immune Response to Tumor Cell	0.323417	C-P	Effector CD8
T Cell Mediated Immune Response to Tumor Cell	1.27462	C-P	Effector CD8
T Cell Mediated Immune Response to Tumor Cell	1.30217	C-P	Effector CD8
T Cell Mediated Immune Response to Tumor Cell	1.36356	C-P	Effector CD8
T Cell Mediated Immune Response to Tumor Cell	-0.205858	C-P	Effector CD8
T Cell Mediated Immune Response to Tumor Cell	1.38	C-P	Effector CD8
T Cell Mediated Immune Response to Tumor Cell	-0.226039	C-P	Effector CD8
T Cell Mediated Immune Response to Tumor Cell	-0.27056	C-P	Effector CD8
T Cell Mediated Immune Response to Tumor Cell	1.21799	C-P	Effector CD8
T Cell Mediated Immune Response to Tumor Cell	1.9356	C-P	Effector CD8
T Cell Mediated Immune Response to Tumor Cell	-0.23468	C-P	Effector CD8
T Cell Mediated Immune Response to Tumor Cell	0.403743	C-P	Effector CD8
T Cell Mediated Immune Response to Tumor Cell	0.828433	C-P	Effector CD8
T Cell Mediated Immune Response to Tumor Cell	-0.277644	C-P	Effector CD8
T Cell Mediated Immune Response to Tumor Cell	0.261791	C-P	Effector CD8
T Cell Mediated Immune Response to Tumor Cell	0.273064	C-P	Effector CD8
T Cell Mediated Immune Response to Tumor Cell	0.412672	C-P	Effector CD8
T Cell Mediated Immune Response to Tumor Cell	1.79865	C-P	Effector CD8
T Cell Mediated Immune Response to Tumor Cell	1.07444	C-P	Effector CD8
T Cell Mediated Immune Response to Tumor Cell	1.29634	C-P	Effector CD8
T Cell Mediated Immune Response to Tumor Cell	1.21413	C-P	Effector CD8
T Cell Mediated Immune Response to Tumor Cell	-0.228829	C-P	Effector CD8
T Cell Mediated Immune Response to Tumor Cell	1.14272	C-P	Effector CD8
T Cell Mediated Immune Response to Tumor Cell	1.39933	C-P	Effector CD8
T Cell Mediated Immune Response to Tumor Cell	0.802951	C-P	Effector CD8
T Cell Mediated Immune Response to Tumor Cell	-0.25491	C-P	Effector CD8
T Cell Mediated Immune Response to Tumor Cell	0.968334	C-P	Effector CD8
T Cell Mediated Immune Response to Tumor Cell	0.362097	C-P	Effector CD8
T Cell Mediated Immune Response to Tumor Cell	1.50006	C-P	Effector CD8
T Cell Mediated Immune Response to Tumor Cell	0.493629	C-P	Effector CD8
T Cell Mediated Immune Response to Tumor Cell	0.890883	C-P	Effector CD8
T Cell Mediated Immune Response to Tumor Cell	0.826777	C-P	Effector CD8
T Cell Mediated Immune Response to Tumor Cell	-0.214952	C-P	Effector CD8
T Cell Mediated Immune Response to Tumor Cell	0.342544	C-P	Effector CD8
T Cell Mediated Immune Response to Tumor Cell	0.699931	C-P	Effector CD8
T Cell Mediated Immune Response to Tumor Cell	1.01948	C-P	Effector CD8
T Cell Mediated Immune Response to Tumor Cell	0.89026	C-P	Effector CD8
T Cell Mediated Immune Response to Tumor Cell	-0.243908	C-P	Effector CD8
T Cell Mediated Immune Response to Tumor Cell	0.895436	C-P	Effector CD8
T Cell Mediated Immune Response to Tumor Cell	-0.199149	C-P	Effector CD8
T Cell Mediated Immune Response to Tumor Cell	1.12167	C-P	Effector CD8
T Cell Mediated Immune Response to Tumor Cell	1.54565	C-P	Effector CD8
T Cell Mediated Immune Response to Tumor Cell	-0.23942	C-P	Effector CD8
T Cell Mediated Immune Response to Tumor Cell	0.527221	C-P	Effector CD8
T Cell Mediated Immune Response to Tumor Cell	-0.237814	C-P	Effector CD8
T Cell Mediated Immune Response to Tumor Cell	1.63746	C-P	Effector CD8
T Cell Mediated Immune Response to Tumor Cell	0.693202	C-P	Effector CD8
T Cell Mediated Immune Response to Tumor Cell	-0.27716	C-P	Effector CD8
T Cell Mediated Immune Response to Tumor Cell	0.835971	C-P	Effector CD8
T Cell Mediated Immune Response to Tumor Cell	0.390548	C-P	Effector CD8
T Cell Mediated Immune Response to Tumor Cell	0.5182	C-P	Effector CD8
T Cell Mediated Immune Response to Tumor Cell	1.16712	C-P	Effector CD8
T Cell Mediated Immune Response to Tumor Cell	-0.258179	C-P	Effector CD8
T Cell Mediated Immune Response to Tumor Cell	-0.240784	C-P	Effector CD8
T Cell Mediated Immune Response to Tumor Cell	0.364183	C-P	Effector CD8
T Cell Mediated Immune Response to Tumor Cell	-0.212654	C-P	Effector CD8
T Cell Mediated Immune Response to Tumor Cell	0.29172	C-P	Effector CD8
T Cell Mediated Immune Response to Tumor Cell	0.666893	C-P	Effector CD8
T Cell Mediated Immune Response to Tumor Cell	0.208828	C-P	Effector CD8
T Cell Mediated Immune Response to Tumor Cell	1.07806	C-P	Effector CD8
T Cell Mediated Immune Response to Tumor Cell	0.852412	C-P	Effector CD8
T Cell Mediated Immune Response to Tumor Cell	-0.203668	C-P	Effector CD8
T Cell Mediated Immune Response to Tumor Cell	1.15799	C-P	Effector CD8
T Cell Mediated Immune Response to Tumor Cell	0.878112	C-P	Effector CD8
T Cell Mediated Immune Response to Tumor Cell	0.443896	C-P	Effector CD8
T Cell Mediated Immune Response to Tumor Cell	0.326989	C-P	Effector CD8
T Cell Mediated Immune Response to Tumor Cell	0.495244	C-P	Effector CD8
T Cell Mediated Immune Response to Tumor Cell	0.341994	C-P	Effector CD8
T Cell Mediated Immune Response to Tumor Cell	2.86256	C-P	Effector CD8
T Cell Mediated Immune Response to Tumor Cell	1.62997	C-P	Effector CD8
T Cell Mediated Immune Response to Tumor Cell	0.4994	C-P	Effector CD8
T Cell Mediated Immune Response to Tumor Cell	0.338281	C-P	Effector CD8
T Cell Mediated Immune Response to Tumor Cell	-0.239401	C-P	Effector CD8
T Cell Mediated Immune Response to Tumor Cell	-0.268708	C-P	Effector CD8
T Cell Mediated Immune Response to Tumor Cell	1.09095	C-CP	Effector CD8
T Cell Mediated Immune Response to Tumor Cell	1.54572	C-CP	Effector CD8
T Cell Mediated Immune Response to Tumor Cell	0.957924	C-CP	Effector CD8
T Cell Mediated Immune Response to Tumor Cell	0.452104	C-CP	Effector CD8
T Cell Mediated Immune Response to Tumor Cell	2.82934	C-CP	Effector CD8
T Cell Mediated Immune Response to Tumor Cell	0.781231	C-CP	Effector CD8
T Cell Mediated Immune Response to Tumor Cell	0.623559	C-CP	Effector CD8
T Cell Mediated Immune Response to Tumor Cell	-0.306955	C-CP	Effector CD8
T Cell Mediated Immune Response to Tumor Cell	-0.23548	C-CP	Effector CD8
T Cell Mediated Immune Response to Tumor Cell	0.849662	C-CP	Effector CD8
T Cell Mediated Immune Response to Tumor Cell	-0.229633	C-CP	Effector CD8
T Cell Mediated Immune Response to Tumor Cell	1.35564	C-CP	Effector CD8
T Cell Mediated Immune Response to Tumor Cell	-0.199081	C-CP	Effector CD8
T Cell Mediated Immune Response to Tumor Cell	1.38579	C-CP	Effector CD8
T Cell Mediated Immune Response to Tumor Cell	-0.210402	C-CP	Effector CD8
T Cell Mediated Immune Response to Tumor Cell	0.411128	C-CP	Effector CD8
T Cell Mediated Immune Response to Tumor Cell	-0.212502	C-CP	Effector CD8
T Cell Mediated Immune Response to Tumor Cell	0.609117	C-CP	Effector CD8
T Cell Mediated Immune Response to Tumor Cell	0.748087	C-CP	Effector CD8
T Cell Mediated Immune Response to Tumor Cell	-0.20724	C-CP	Effector CD8
T Cell Mediated Immune Response to Tumor Cell	-0.184021	C-CP	Effector CD8
T Cell Mediated Immune Response to Tumor Cell	-0.204147	C-CP	Effector CD8
T Cell Mediated Immune Response to Tumor Cell	0.795547	C-CP	Effector CD8
T Cell Mediated Immune Response to Tumor Cell	2.15981	C-CP	Effector CD8
T Cell Mediated Immune Response to Tumor Cell	0.628878	C-CP	Effector CD8
T Cell Mediated Immune Response to Tumor Cell	-0.263829	C-CP	Effector CD8
T Cell Mediated Immune Response to Tumor Cell	1.55489	C-CP	Effector CD8
T Cell Mediated Immune Response to Tumor Cell	-0.218408	C-CP	Effector CD8
T Cell Mediated Immune Response to Tumor Cell	-0.173762	C-CP	Effector CD8
T Cell Mediated Immune Response to Tumor Cell	-0.242114	C-CP	Effector CD8
T Cell Mediated Immune Response to Tumor Cell	0.959621	C-CP	Effector CD8
T Cell Mediated Immune Response to Tumor Cell	-0.177357	C-CP	Effector CD8
T Cell Mediated Immune Response to Tumor Cell	0.553791	C-CP	Effector CD8
T Cell Mediated Immune Response to Tumor Cell	2.04566	C-CP	Effector CD8
T Cell Mediated Immune Response to Tumor Cell	0.340562	C-CP	Effector CD8
T Cell Mediated Immune Response to Tumor Cell	-0.155406	C-CP	Effector CD8
T Cell Mediated Immune Response to Tumor Cell	-0.19432	C-CP	Effector CD8
T Cell Mediated Immune Response to Tumor Cell	-0.225923	C-CP	Effector CD8
T Cell Mediated Immune Response to Tumor Cell	-0.18552	C-CP	Effector CD8
T Cell Mediated Immune Response to Tumor Cell	0.684639	C-CP	Effector CD8
T Cell Mediated Immune Response to Tumor Cell	1.37964	C-CP	Effector CD8
T Cell Mediated Immune Response to Tumor Cell	-0.225429	C-CP	Effector CD8
T Cell Mediated Immune Response to Tumor Cell	0.434772	C-CP	Effector CD8
T Cell Mediated Immune Response to Tumor Cell	0.823466	C-CP	Effector CD8
T Cell Mediated Immune Response to Tumor Cell	0.985033	C-CP	Effector CD8
T Cell Mediated Immune Response to Tumor Cell	-0.228192	C-CP	Effector CD8
T Cell Mediated Immune Response to Tumor Cell	0.44991	C-CP	Effector CD8
T Cell Mediated Immune Response to Tumor Cell	-0.191635	C-CP	Effector CD8
T Cell Mediated Immune Response to Tumor Cell	0.432457	C-CP	Effector CD8
T Cell Mediated Immune Response to Tumor Cell	-0.169448	C-CP	Effector CD8
T Cell Mediated Immune Response to Tumor Cell	1.25881	C-CP	Effector CD8
T Cell Mediated Immune Response to Tumor Cell	1.4339	C-CP	Effector CD8
T Cell Mediated Immune Response to Tumor Cell	0.721737	C-CP	Effector CD8
T Cell Mediated Immune Response to Tumor Cell	0.941253	C-CP	Effector CD8
T Cell Mediated Immune Response to Tumor Cell	-0.225866	C-CP	Effector CD8
T Cell Mediated Immune Response to Tumor Cell	1.78713	C-CP	Effector CD8
T Cell Mediated Immune Response to Tumor Cell	1.03875	C-CP	Effector CD8
T Cell Mediated Immune Response to Tumor Cell	2.25414	C-CP	Effector CD8
T Cell Mediated Immune Response to Tumor Cell	-0.231617	C-CP	Effector CD8
T Cell Mediated Immune Response to Tumor Cell	-0.201034	C-CP	Effector CD8
T Cell Mediated Immune Response to Tumor Cell	-0.199802	C-CP	Effector CD8
T Cell Mediated Immune Response to Tumor Cell	-0.239991	C-CP	Effector CD8
T Cell Mediated Immune Response to Tumor Cell	-0.189599	C-CP	Effector CD8
T Cell Mediated Immune Response to Tumor Cell	-0.229098	C-CP	Effector CD8
T Cell Mediated Immune Response to Tumor Cell	-0.206342	C-CP	Effector CD8
T Cell Mediated Immune Response to Tumor Cell	0.670384	C-CP	Effector CD8
T Cell Mediated Immune Response to Tumor Cell	-0.220149	C-CP	Effector CD8
T Cell Mediated Immune Response to Tumor Cell	-0.214128	C-CP	Effector CD8
T Cell Mediated Immune Response to Tumor Cell	0.613039	C-CP	Effector CD8
T Cell Mediated Immune Response to Tumor Cell	0.433813	C-CP	Effector CD8
T Cell Mediated Immune Response to Tumor Cell	1.62754	C-CP	Effector CD8
T Cell Mediated Immune Response to Tumor Cell	0.498578	C-CP	Effector CD8
T Cell Mediated Immune Response to Tumor Cell	0.480874	C-CP	Effector CD8
T Cell Mediated Immune Response to Tumor Cell	-0.244051	C-CP	Effector CD8
T Cell Mediated Immune Response to Tumor Cell	0.294367	C-CP	Effector CD8
T Cell Mediated Immune Response to Tumor Cell	0.751889	C-CP	Effector CD8
T Cell Mediated Immune Response to Tumor Cell	0.585413	C-CP	Effector CD8
T Cell Mediated Immune Response to Tumor Cell	-0.27992	C-CP	Effector CD8
T Cell Mediated Immune Response to Tumor Cell	0.599508	C-CP	Effector CD8
T Cell Mediated Immune Response to Tumor Cell	-0.214277	C-CP	Effector CD8
T Cell Mediated Immune Response to Tumor Cell	-0.179277	C-CP	Effector CD8
T Cell Mediated Immune Response to Tumor Cell	-0.18936	C-CP	Effector CD8
T Cell Mediated Immune Response to Tumor Cell	0.461978	C-CP	Effector CD8
T Cell Mediated Immune Response to Tumor Cell	-0.225157	C-CP	Effector CD8
T Cell Mediated Immune Response to Tumor Cell	0.466275	C-CP	Effector CD8
T Cell Mediated Immune Response to Tumor Cell	0.390119	C-CP	Effector CD8
T Cell Mediated Immune Response to Tumor Cell	0.465113	C-CP	Effector CD8
T Cell Mediated Immune Response to Tumor Cell	1.89689	C-CP	Effector CD8
T Cell Mediated Immune Response to Tumor Cell	1.63261	C-CP	Effector CD8
T Cell Mediated Immune Response to Tumor Cell	0.520367	C-CP	Effector CD8
T Cell Mediated Immune Response to Tumor Cell	0.849655	C-CP	Effector CD8
T Cell Mediated Immune Response to Tumor Cell	0.788735	C-CP	Effector CD8
T Cell Mediated Immune Response to Tumor Cell	0.372455	C-CP	Effector CD8
T Cell Mediated Immune Response to Tumor Cell	0.204238	C-CP	Effector CD8
T Cell Mediated Immune Response to Tumor Cell	0.203722	C-CP	Effector CD8
T Cell Mediated Immune Response to Tumor Cell	-0.224617	C-CP	Effector CD8
T Cell Mediated Immune Response to Tumor Cell	-0.238231	C-CP	Effector CD8
T Cell Mediated Immune Response to Tumor Cell	-0.207375	C-CP	Effector CD8
T Cell Mediated Immune Response to Tumor Cell	0.528876	C-CP	Effector CD8
T Cell Mediated Immune Response to Tumor Cell	-0.212653	C-CP	Effector CD8
T Cell Mediated Immune Response to Tumor Cell	1.92976	C-CP	Effector CD8
T Cell Mediated Immune Response to Tumor Cell	-0.238202	C-CP	Effector CD8
T Cell Mediated Immune Response to Tumor Cell	-0.176424	C-CP	Effector CD8
T Cell Mediated Immune Response to Tumor Cell	0.663567	C-CP	Effector CD8
T Cell Mediated Immune Response to Tumor Cell	-0.201418	C-CP	Effector CD8
T Cell Mediated Immune Response to Tumor Cell	0.268038	C-CP	Effector CD8
T Cell Mediated Immune Response to Tumor Cell	-0.22946	C-CP	Effector CD8
T Cell Mediated Immune Response to Tumor Cell	-0.240034	C-CP	Effector CD8
T Cell Mediated Immune Response to Tumor Cell	-0.273124	C-CP	Effector CD8
T Cell Mediated Immune Response to Tumor Cell	-0.19701	C-CP	Effector CD8
T Cell Mediated Immune Response to Tumor Cell	0.784179	C-CP	Effector CD8
T Cell Mediated Immune Response to Tumor Cell	-0.189899	C-CP	Effector CD8
T Cell Mediated Immune Response to Tumor Cell	0.676248	C-CP	Effector CD8
T Cell Mediated Immune Response to Tumor Cell	-0.185475	C-CP	Effector CD8
T Cell Mediated Immune Response to Tumor Cell	0.29999	C-CP	Effector CD8
T Cell Mediated Immune Response to Tumor Cell	0.778972	C-CP	Effector CD8
T Cell Mediated Immune Response to Tumor Cell	-0.228172	C-CP	Effector CD8
T Cell Mediated Immune Response to Tumor Cell	1.02745	C-CP	Effector CD8
T Cell Mediated Immune Response to Tumor Cell	-0.202823	C-CP	Effector CD8
T Cell Mediated Immune Response to Tumor Cell	1.55662	C-CP	Effector CD8
T Cell Mediated Immune Response to Tumor Cell	0.515118	C-P	Exhausted CD8
T Cell Mediated Immune Response to Tumor Cell	-0.200904	C-P	Exhausted CD8
T Cell Mediated Immune Response to Tumor Cell	2.97707	C-P	Exhausted CD8
T Cell Mediated Immune Response to Tumor Cell	-0.334871	C-P	Exhausted CD8
T Cell Mediated Immune Response to Tumor Cell	0.106811	C-P	Exhausted CD8
T Cell Mediated Immune Response to Tumor Cell	0.583475	C-P	Exhausted CD8
T Cell Mediated Immune Response to Tumor Cell	0.568816	C-P	Exhausted CD8
T Cell Mediated Immune Response to Tumor Cell	0.169599	C-P	Exhausted CD8
T Cell Mediated Immune Response to Tumor Cell	-0.204757	C-P	Exhausted CD8
T Cell Mediated Immune Response to Tumor Cell	0.846891	C-P	Exhausted CD8
T Cell Mediated Immune Response to Tumor Cell	0.266956	C-P	Exhausted CD8
T Cell Mediated Immune Response to Tumor Cell	0.536514	C-P	Exhausted CD8
T Cell Mediated Immune Response to Tumor Cell	1.82462	C-P	Exhausted CD8
T Cell Mediated Immune Response to Tumor Cell	0.277241	C-P	Exhausted CD8
T Cell Mediated Immune Response to Tumor Cell	-0.187241	C-P	Exhausted CD8
T Cell Mediated Immune Response to Tumor Cell	1.56235	C-P	Exhausted CD8
T Cell Mediated Immune Response to Tumor Cell	0.585312	C-P	Exhausted CD8
T Cell Mediated Immune Response to Tumor Cell	-0.261548	C-P	Exhausted CD8
T Cell Mediated Immune Response to Tumor Cell	0.673589	C-P	Exhausted CD8
T Cell Mediated Immune Response to Tumor Cell	1.10461	C-P	Exhausted CD8
T Cell Mediated Immune Response to Tumor Cell	-0.242151	C-P	Exhausted CD8
T Cell Mediated Immune Response to Tumor Cell	1.06921	C-P	Exhausted CD8
T Cell Mediated Immune Response to Tumor Cell	1.11923	C-P	Exhausted CD8
T Cell Mediated Immune Response to Tumor Cell	-0.31856	C-P	Exhausted CD8
T Cell Mediated Immune Response to Tumor Cell	0.738869	C-P	Exhausted CD8
T Cell Mediated Immune Response to Tumor Cell	1.18162	C-P	Exhausted CD8
T Cell Mediated Immune Response to Tumor Cell	1.90789	C-P	Exhausted CD8
T Cell Mediated Immune Response to Tumor Cell	-0.1529	C-P	Exhausted CD8
T Cell Mediated Immune Response to Tumor Cell	0.846023	C-P	Exhausted CD8
T Cell Mediated Immune Response to Tumor Cell	1.62686	C-P	Exhausted CD8
T Cell Mediated Immune Response to Tumor Cell	-0.287516	C-P	Exhausted CD8
T Cell Mediated Immune Response to Tumor Cell	0.750515	C-P	Exhausted CD8
T Cell Mediated Immune Response to Tumor Cell	-0.23244	C-P	Exhausted CD8
T Cell Mediated Immune Response to Tumor Cell	1.01414	C-P	Exhausted CD8
T Cell Mediated Immune Response to Tumor Cell	3.55429	C-P	Exhausted CD8
T Cell Mediated Immune Response to Tumor Cell	0.48167	C-P	Exhausted CD8
T Cell Mediated Immune Response to Tumor Cell	-0.236413	C-P	Exhausted CD8
T Cell Mediated Immune Response to Tumor Cell	0.693423	C-P	Exhausted CD8
T Cell Mediated Immune Response to Tumor Cell	1.99949	C-P	Exhausted CD8
T Cell Mediated Immune Response to Tumor Cell	0.266954	C-P	Exhausted CD8
T Cell Mediated Immune Response to Tumor Cell	1.98849	C-P	Exhausted CD8
T Cell Mediated Immune Response to Tumor Cell	1.81969	C-P	Exhausted CD8
T Cell Mediated Immune Response to Tumor Cell	0.552803	C-P	Exhausted CD8
T Cell Mediated Immune Response to Tumor Cell	0.733513	C-P	Exhausted CD8
T Cell Mediated Immune Response to Tumor Cell	1.75099	C-P	Exhausted CD8
T Cell Mediated Immune Response to Tumor Cell	0.903009	C-P	Exhausted CD8
T Cell Mediated Immune Response to Tumor Cell	2.00031	C-P	Exhausted CD8
T Cell Mediated Immune Response to Tumor Cell	0.690127	C-P	Exhausted CD8
T Cell Mediated Immune Response to Tumor Cell	1.3395	C-P	Exhausted CD8
T Cell Mediated Immune Response to Tumor Cell	0.568248	C-P	Exhausted CD8
T Cell Mediated Immune Response to Tumor Cell	0.685695	C-P	Exhausted CD8
T Cell Mediated Immune Response to Tumor Cell	0.538576	C-P	Exhausted CD8
T Cell Mediated Immune Response to Tumor Cell	2.26783	C-P	Exhausted CD8
T Cell Mediated Immune Response to Tumor Cell	0.316258	C-P	Exhausted CD8
T Cell Mediated Immune Response to Tumor Cell	0.620595	C-P	Exhausted CD8
T Cell Mediated Immune Response to Tumor Cell	0.710284	C-P	Exhausted CD8
T Cell Mediated Immune Response to Tumor Cell	0.726812	C-P	Exhausted CD8
T Cell Mediated Immune Response to Tumor Cell	0.963161	C-P	Exhausted CD8
T Cell Mediated Immune Response to Tumor Cell	1.85378	C-P	Exhausted CD8
T Cell Mediated Immune Response to Tumor Cell	-0.197932	C-P	Exhausted CD8
T Cell Mediated Immune Response to Tumor Cell	1.11557	C-P	Exhausted CD8
T Cell Mediated Immune Response to Tumor Cell	0.865114	C-P	Exhausted CD8
T Cell Mediated Immune Response to Tumor Cell	-0.19832	C-P	Exhausted CD8
T Cell Mediated Immune Response to Tumor Cell	1.39811	C-P	Exhausted CD8
T Cell Mediated Immune Response to Tumor Cell	0.302713	C-P	Exhausted CD8
T Cell Mediated Immune Response to Tumor Cell	0.319457	C-P	Exhausted CD8
T Cell Mediated Immune Response to Tumor Cell	0.360748	C-P	Exhausted CD8
T Cell Mediated Immune Response to Tumor Cell	0.450536	C-P	Exhausted CD8
T Cell Mediated Immune Response to Tumor Cell	0.241028	C-P	Exhausted CD8
T Cell Mediated Immune Response to Tumor Cell	-0.267356	C-P	Exhausted CD8
T Cell Mediated Immune Response to Tumor Cell	0.92547	C-P	Exhausted CD8
T Cell Mediated Immune Response to Tumor Cell	0.225335	C-P	Exhausted CD8
T Cell Mediated Immune Response to Tumor Cell	0.419848	C-P	Exhausted CD8
T Cell Mediated Immune Response to Tumor Cell	0.849659	C-P	Exhausted CD8
T Cell Mediated Immune Response to Tumor Cell	0.308312	C-P	Exhausted CD8
T Cell Mediated Immune Response to Tumor Cell	1.41384	C-P	Exhausted CD8
T Cell Mediated Immune Response to Tumor Cell	0.986137	C-P	Exhausted CD8
T Cell Mediated Immune Response to Tumor Cell	0.758368	C-P	Exhausted CD8
T Cell Mediated Immune Response to Tumor Cell	0.709631	C-P	Exhausted CD8
T Cell Mediated Immune Response to Tumor Cell	0.462757	C-P	Exhausted CD8
T Cell Mediated Immune Response to Tumor Cell	0.39816	C-P	Exhausted CD8
T Cell Mediated Immune Response to Tumor Cell	-0.210504	C-P	Exhausted CD8
T Cell Mediated Immune Response to Tumor Cell	0.105885	C-P	Exhausted CD8
T Cell Mediated Immune Response to Tumor Cell	-0.223419	C-P	Exhausted CD8
T Cell Mediated Immune Response to Tumor Cell	2.22852	C-P	Exhausted CD8
T Cell Mediated Immune Response to Tumor Cell	1.60915	C-P	Exhausted CD8
T Cell Mediated Immune Response to Tumor Cell	2.43852	C-P	Exhausted CD8
T Cell Mediated Immune Response to Tumor Cell	0.445936	C-P	Exhausted CD8
T Cell Mediated Immune Response to Tumor Cell	-0.231201	C-P	Exhausted CD8
T Cell Mediated Immune Response to Tumor Cell	1.06367	C-P	Exhausted CD8
T Cell Mediated Immune Response to Tumor Cell	0.462116	C-P	Exhausted CD8
T Cell Mediated Immune Response to Tumor Cell	1.17923	C-P	Exhausted CD8
T Cell Mediated Immune Response to Tumor Cell	-0.249992	C-P	Exhausted CD8
T Cell Mediated Immune Response to Tumor Cell	-0.26402	C-P	Exhausted CD8
T Cell Mediated Immune Response to Tumor Cell	1.09269	C-P	Exhausted CD8
T Cell Mediated Immune Response to Tumor Cell	-0.180872	C-P	Exhausted CD8
T Cell Mediated Immune Response to Tumor Cell	1.02599	C-P	Exhausted CD8
T Cell Mediated Immune Response to Tumor Cell	0.736223	C-P	Exhausted CD8
T Cell Mediated Immune Response to Tumor Cell	-0.254517	C-P	Exhausted CD8
T Cell Mediated Immune Response to Tumor Cell	0.671516	C-P	Exhausted CD8
T Cell Mediated Immune Response to Tumor Cell	0.246659	C-P	Exhausted CD8
T Cell Mediated Immune Response to Tumor Cell	0.694554	C-P	Exhausted CD8
T Cell Mediated Immune Response to Tumor Cell	1.70839	C-P	Exhausted CD8
T Cell Mediated Immune Response to Tumor Cell	0.845725	C-P	Exhausted CD8
T Cell Mediated Immune Response to Tumor Cell	0.117743	C-P	Exhausted CD8
T Cell Mediated Immune Response to Tumor Cell	0.220607	C-P	Exhausted CD8
T Cell Mediated Immune Response to Tumor Cell	-0.157519	C-P	Exhausted CD8
T Cell Mediated Immune Response to Tumor Cell	0.635929	C-P	Exhausted CD8
T Cell Mediated Immune Response to Tumor Cell	1.46136	C-P	Exhausted CD8
T Cell Mediated Immune Response to Tumor Cell	0.456451	C-P	Exhausted CD8
T Cell Mediated Immune Response to Tumor Cell	-0.227717	C-P	Exhausted CD8
T Cell Mediated Immune Response to Tumor Cell	1.55446	C-P	Exhausted CD8
T Cell Mediated Immune Response to Tumor Cell	1.95811	C-P	Exhausted CD8
T Cell Mediated Immune Response to Tumor Cell	0.570503	C-P	Exhausted CD8
T Cell Mediated Immune Response to Tumor Cell	1.28088	C-P	Exhausted CD8
T Cell Mediated Immune Response to Tumor Cell	0.315417	C-P	Exhausted CD8
T Cell Mediated Immune Response to Tumor Cell	0.26375	C-P	Exhausted CD8
T Cell Mediated Immune Response to Tumor Cell	0.0523139	C-P	Exhausted CD8
T Cell Mediated Immune Response to Tumor Cell	-0.178985	C-P	Exhausted CD8
T Cell Mediated Immune Response to Tumor Cell	1.09515	C-P	Exhausted CD8
T Cell Mediated Immune Response to Tumor Cell	0.25703	C-P	Exhausted CD8
T Cell Mediated Immune Response to Tumor Cell	0.824137	C-P	Exhausted CD8
T Cell Mediated Immune Response to Tumor Cell	0.713791	C-P	Exhausted CD8
T Cell Mediated Immune Response to Tumor Cell	0.299341	C-P	Exhausted CD8
T Cell Mediated Immune Response to Tumor Cell	0.705471	C-P	Exhausted CD8
T Cell Mediated Immune Response to Tumor Cell	0.704953	C-P	Exhausted CD8
T Cell Mediated Immune Response to Tumor Cell	1.19213	C-P	Exhausted CD8
T Cell Mediated Immune Response to Tumor Cell	0.55733	C-P	Exhausted CD8
T Cell Mediated Immune Response to Tumor Cell	1.11057	C-P	Exhausted CD8
T Cell Mediated Immune Response to Tumor Cell	0.553838	C-P	Exhausted CD8
T Cell Mediated Immune Response to Tumor Cell	0.212005	C-P	Exhausted CD8
T Cell Mediated Immune Response to Tumor Cell	0.889364	C-P	Exhausted CD8
T Cell Mediated Immune Response to Tumor Cell	0.16541	C-P	Exhausted CD8
T Cell Mediated Immune Response to Tumor Cell	1.85598	C-P	Exhausted CD8
T Cell Mediated Immune Response to Tumor Cell	0.347189	C-P	Exhausted CD8
T Cell Mediated Immune Response to Tumor Cell	0.963884	C-P	Exhausted CD8
T Cell Mediated Immune Response to Tumor Cell	0.211631	C-P	Exhausted CD8
T Cell Mediated Immune Response to Tumor Cell	1.93696	C-P	Exhausted CD8
T Cell Mediated Immune Response to Tumor Cell	-0.202974	C-P	Exhausted CD8
T Cell Mediated Immune Response to Tumor Cell	1.63773	C-P	Exhausted CD8
T Cell Mediated Immune Response to Tumor Cell	1.12941	C-P	Exhausted CD8
T Cell Mediated Immune Response to Tumor Cell	-0.178152	C-P	Exhausted CD8
T Cell Mediated Immune Response to Tumor Cell	-0.167655	C-P	Exhausted CD8
T Cell Mediated Immune Response to Tumor Cell	0.530563	C-P	Exhausted CD8
T Cell Mediated Immune Response to Tumor Cell	-0.230872	C-P	Exhausted CD8
T Cell Mediated Immune Response to Tumor Cell	1.8187	C-P	Exhausted CD8
T Cell Mediated Immune Response to Tumor Cell	1.23017	C-P	Exhausted CD8
T Cell Mediated Immune Response to Tumor Cell	1.06744	C-P	Exhausted CD8
T Cell Mediated Immune Response to Tumor Cell	0.891132	C-P	Exhausted CD8
T Cell Mediated Immune Response to Tumor Cell	1.03794	C-P	Exhausted CD8
T Cell Mediated Immune Response to Tumor Cell	-0.329067	C-P	Exhausted CD8
T Cell Mediated Immune Response to Tumor Cell	1.03572	C-P	Exhausted CD8
T Cell Mediated Immune Response to Tumor Cell	0.316435	C-P	Exhausted CD8
T Cell Mediated Immune Response to Tumor Cell	0.340954	C-P	Exhausted CD8
T Cell Mediated Immune Response to Tumor Cell	0.313972	C-P	Exhausted CD8
T Cell Mediated Immune Response to Tumor Cell	1.32212	C-P	Exhausted CD8
T Cell Mediated Immune Response to Tumor Cell	1.05953	C-P	Exhausted CD8
T Cell Mediated Immune Response to Tumor Cell	1.45336	C-P	Exhausted CD8
T Cell Mediated Immune Response to Tumor Cell	1.60894	C-P	Exhausted CD8
T Cell Mediated Immune Response to Tumor Cell	0.649197	C-P	Exhausted CD8
T Cell Mediated Immune Response to Tumor Cell	1.10138	C-P	Exhausted CD8
T Cell Mediated Immune Response to Tumor Cell	1.97388	C-P	Exhausted CD8
T Cell Mediated Immune Response to Tumor Cell	1.84822	C-P	Exhausted CD8
T Cell Mediated Immune Response to Tumor Cell	-0.172767	C-P	Exhausted CD8
T Cell Mediated Immune Response to Tumor Cell	1.00048	C-P	Exhausted CD8
T Cell Mediated Immune Response to Tumor Cell	-0.197758	C-P	Exhausted CD8
T Cell Mediated Immune Response to Tumor Cell	-0.248756	C-P	Exhausted CD8
T Cell Mediated Immune Response to Tumor Cell	0.631339	C-P	Exhausted CD8
T Cell Mediated Immune Response to Tumor Cell	1.07262	C-P	Exhausted CD8
T Cell Mediated Immune Response to Tumor Cell	1.02143	C-P	Exhausted CD8
T Cell Mediated Immune Response to Tumor Cell	0.791519	C-P	Exhausted CD8
T Cell Mediated Immune Response to Tumor Cell	1.67782	C-P	Exhausted CD8
T Cell Mediated Immune Response to Tumor Cell	1.88592	C-P	Exhausted CD8
T Cell Mediated Immune Response to Tumor Cell	1.27439	C-P	Exhausted CD8
T Cell Mediated Immune Response to Tumor Cell	1.82539	C-P	Exhausted CD8
T Cell Mediated Immune Response to Tumor Cell	0.190879	C-P	Exhausted CD8
T Cell Mediated Immune Response to Tumor Cell	1.92149	C-P	Exhausted CD8
T Cell Mediated Immune Response to Tumor Cell	0.412774	C-P	Exhausted CD8
T Cell Mediated Immune Response to Tumor Cell	0.28574	C-P	Exhausted CD8
T Cell Mediated Immune Response to Tumor Cell	0.541888	C-P	Exhausted CD8
T Cell Mediated Immune Response to Tumor Cell	1.66824	C-P	Exhausted CD8
T Cell Mediated Immune Response to Tumor Cell	1.17495	C-P	Exhausted CD8
T Cell Mediated Immune Response to Tumor Cell	0.73273	C-P	Exhausted CD8
T Cell Mediated Immune Response to Tumor Cell	-0.225863	C-P	Exhausted CD8
T Cell Mediated Immune Response to Tumor Cell	1.44814	C-P	Exhausted CD8
T Cell Mediated Immune Response to Tumor Cell	1.35943	C-P	Exhausted CD8
T Cell Mediated Immune Response to Tumor Cell	0.0814423	C-P	Exhausted CD8
T Cell Mediated Immune Response to Tumor Cell	1.4173	C-P	Exhausted CD8
T Cell Mediated Immune Response to Tumor Cell	0.8368	C-P	Exhausted CD8
T Cell Mediated Immune Response to Tumor Cell	1.31178	C-P	Exhausted CD8
T Cell Mediated Immune Response to Tumor Cell	-0.262809	C-P	Exhausted CD8
T Cell Mediated Immune Response to Tumor Cell	0.806145	C-P	Exhausted CD8
T Cell Mediated Immune Response to Tumor Cell	-0.254216	C-P	Exhausted CD8
T Cell Mediated Immune Response to Tumor Cell	-0.197232	C-P	Exhausted CD8
T Cell Mediated Immune Response to Tumor Cell	0.374799	C-P	Exhausted CD8
T Cell Mediated Immune Response to Tumor Cell	-0.222168	C-P	Exhausted CD8
T Cell Mediated Immune Response to Tumor Cell	2.07498	C-P	Exhausted CD8
T Cell Mediated Immune Response to Tumor Cell	2.50669	C-P	Exhausted CD8
T Cell Mediated Immune Response to Tumor Cell	-0.183375	C-P	Exhausted CD8
T Cell Mediated Immune Response to Tumor Cell	0.418326	C-P	Exhausted CD8
T Cell Mediated Immune Response to Tumor Cell	2.3112	C-P	Exhausted CD8
T Cell Mediated Immune Response to Tumor Cell	1.52	C-P	Exhausted CD8
T Cell Mediated Immune Response to Tumor Cell	0.605017	C-P	Exhausted CD8
T Cell Mediated Immune Response to Tumor Cell	1.72588	C-P	Exhausted CD8
T Cell Mediated Immune Response to Tumor Cell	-0.230968	C-P	Exhausted CD8
T Cell Mediated Immune Response to Tumor Cell	-0.225996	C-P	Exhausted CD8
T Cell Mediated Immune Response to Tumor Cell	0.11886	C-P	Exhausted CD8
T Cell Mediated Immune Response to Tumor Cell	2.13648	C-P	Exhausted CD8
T Cell Mediated Immune Response to Tumor Cell	0.632043	C-P	Exhausted CD8
T Cell Mediated Immune Response to Tumor Cell	1.26992	C-P	Exhausted CD8
T Cell Mediated Immune Response to Tumor Cell	0.714823	C-P	Exhausted CD8
T Cell Mediated Immune Response to Tumor Cell	1.18539	C-P	Exhausted CD8
T Cell Mediated Immune Response to Tumor Cell	-0.244109	C-P	Exhausted CD8
T Cell Mediated Immune Response to Tumor Cell	1.25662	C-P	Exhausted CD8
T Cell Mediated Immune Response to Tumor Cell	1.42606	C-P	Exhausted CD8
T Cell Mediated Immune Response to Tumor Cell	0.374653	C-P	Exhausted CD8
T Cell Mediated Immune Response to Tumor Cell	-0.258488	C-P	Exhausted CD8
T Cell Mediated Immune Response to Tumor Cell	0.362078	C-P	Exhausted CD8
T Cell Mediated Immune Response to Tumor Cell	0.822198	C-P	Exhausted CD8
T Cell Mediated Immune Response to Tumor Cell	1.83946	C-P	Exhausted CD8
T Cell Mediated Immune Response to Tumor Cell	1.59063	C-P	Exhausted CD8
T Cell Mediated Immune Response to Tumor Cell	-0.179606	C-P	Exhausted CD8
T Cell Mediated Immune Response to Tumor Cell	-0.23423	C-P	Exhausted CD8
T Cell Mediated Immune Response to Tumor Cell	1.2752	C-P	Exhausted CD8
T Cell Mediated Immune Response to Tumor Cell	0.247293	C-P	Exhausted CD8
T Cell Mediated Immune Response to Tumor Cell	0.843885	C-P	Exhausted CD8
T Cell Mediated Immune Response to Tumor Cell	1.42704	C-P	Exhausted CD8
T Cell Mediated Immune Response to Tumor Cell	0.245039	C-P	Exhausted CD8
T Cell Mediated Immune Response to Tumor Cell	1.82386	C-P	Exhausted CD8
T Cell Mediated Immune Response to Tumor Cell	0.871645	C-P	Exhausted CD8
T Cell Mediated Immune Response to Tumor Cell	1.65335	C-P	Exhausted CD8
T Cell Mediated Immune Response to Tumor Cell	0.445424	C-P	Exhausted CD8
T Cell Mediated Immune Response to Tumor Cell	0.450736	C-P	Exhausted CD8
T Cell Mediated Immune Response to Tumor Cell	0.243772	C-P	Exhausted CD8
T Cell Mediated Immune Response to Tumor Cell	0.791874	C-P	Exhausted CD8
T Cell Mediated Immune Response to Tumor Cell	-0.299227	C-P	Exhausted CD8
T Cell Mediated Immune Response to Tumor Cell	1.27145	C-P	Exhausted CD8
T Cell Mediated Immune Response to Tumor Cell	2.19693	C-P	Exhausted CD8
T Cell Mediated Immune Response to Tumor Cell	0.596168	C-P	Exhausted CD8
T Cell Mediated Immune Response to Tumor Cell	1.57286	C-P	Exhausted CD8
T Cell Mediated Immune Response to Tumor Cell	1.93073	C-P	Exhausted CD8
T Cell Mediated Immune Response to Tumor Cell	0.350715	C-P	Exhausted CD8
T Cell Mediated Immune Response to Tumor Cell	0.749222	C-P	Exhausted CD8
T Cell Mediated Immune Response to Tumor Cell	0.557562	C-P	Exhausted CD8
T Cell Mediated Immune Response to Tumor Cell	0.416819	C-P	Exhausted CD8
T Cell Mediated Immune Response to Tumor Cell	0.99564	C-P	Exhausted CD8
T Cell Mediated Immune Response to Tumor Cell	0.784572	C-P	Exhausted CD8
T Cell Mediated Immune Response to Tumor Cell	1.10279	C-P	Exhausted CD8
T Cell Mediated Immune Response to Tumor Cell	1.04836	C-P	Exhausted CD8
T Cell Mediated Immune Response to Tumor Cell	1.76454	C-P	Exhausted CD8
T Cell Mediated Immune Response to Tumor Cell	0.640424	C-P	Exhausted CD8
T Cell Mediated Immune Response to Tumor Cell	1.39163	C-P	Exhausted CD8
T Cell Mediated Immune Response to Tumor Cell	-0.21779	C-P	Exhausted CD8
T Cell Mediated Immune Response to Tumor Cell	1.38945	C-P	Exhausted CD8
T Cell Mediated Immune Response to Tumor Cell	0.180249	C-P	Exhausted CD8
T Cell Mediated Immune Response to Tumor Cell	-0.183282	C-P	Exhausted CD8
T Cell Mediated Immune Response to Tumor Cell	0.835574	C-P	Exhausted CD8
T Cell Mediated Immune Response to Tumor Cell	-0.287676	C-P	Exhausted CD8
T Cell Mediated Immune Response to Tumor Cell	1.31512	C-P	Exhausted CD8
T Cell Mediated Immune Response to Tumor Cell	0.0118217	C-P	Exhausted CD8
T Cell Mediated Immune Response to Tumor Cell	0.318277	C-P	Exhausted CD8
T Cell Mediated Immune Response to Tumor Cell	0.958839	C-P	Exhausted CD8
T Cell Mediated Immune Response to Tumor Cell	0.779291	C-P	Exhausted CD8
T Cell Mediated Immune Response to Tumor Cell	0.164094	C-P	Exhausted CD8
T Cell Mediated Immune Response to Tumor Cell	0.76856	C-P	Exhausted CD8
T Cell Mediated Immune Response to Tumor Cell	0.930941	C-P	Exhausted CD8
T Cell Mediated Immune Response to Tumor Cell	0.548422	C-P	Exhausted CD8
T Cell Mediated Immune Response to Tumor Cell	0.692908	C-P	Exhausted CD8
T Cell Mediated Immune Response to Tumor Cell	0.325701	C-P	Exhausted CD8
T Cell Mediated Immune Response to Tumor Cell	0.329021	C-P	Exhausted CD8
T Cell Mediated Immune Response to Tumor Cell	0.193505	C-P	Exhausted CD8
T Cell Mediated Immune Response to Tumor Cell	0.450383	C-P	Exhausted CD8
T Cell Mediated Immune Response to Tumor Cell	-0.198441	C-P	Exhausted CD8
T Cell Mediated Immune Response to Tumor Cell	0.451031	C-P	Exhausted CD8
T Cell Mediated Immune Response to Tumor Cell	-0.176091	C-P	Exhausted CD8
T Cell Mediated Immune Response to Tumor Cell	1.36744	C-P	Exhausted CD8
T Cell Mediated Immune Response to Tumor Cell	0.734545	C-P	Exhausted CD8
T Cell Mediated Immune Response to Tumor Cell	1.34319	C-P	Exhausted CD8
T Cell Mediated Immune Response to Tumor Cell	1.04607	C-P	Exhausted CD8
T Cell Mediated Immune Response to Tumor Cell	0.237718	C-P	Exhausted CD8
T Cell Mediated Immune Response to Tumor Cell	0.380023	C-P	Exhausted CD8
T Cell Mediated Immune Response to Tumor Cell	1.32648	C-P	Exhausted CD8
T Cell Mediated Immune Response to Tumor Cell	1.15744	C-P	Exhausted CD8
T Cell Mediated Immune Response to Tumor Cell	-0.234255	C-P	Exhausted CD8
T Cell Mediated Immune Response to Tumor Cell	1.18075	C-P	Exhausted CD8
T Cell Mediated Immune Response to Tumor Cell	0.595526	C-P	Exhausted CD8
T Cell Mediated Immune Response to Tumor Cell	-0.198705	C-P	Exhausted CD8
T Cell Mediated Immune Response to Tumor Cell	1.61555	C-P	Exhausted CD8
T Cell Mediated Immune Response to Tumor Cell	2.79092	C-P	Exhausted CD8
T Cell Mediated Immune Response to Tumor Cell	1.2661	C-P	Exhausted CD8
T Cell Mediated Immune Response to Tumor Cell	1.03224	C-P	Exhausted CD8
T Cell Mediated Immune Response to Tumor Cell	0.385622	C-P	Exhausted CD8
T Cell Mediated Immune Response to Tumor Cell	0.329578	C-P	Exhausted CD8
T Cell Mediated Immune Response to Tumor Cell	1.29648	C-P	Exhausted CD8
T Cell Mediated Immune Response to Tumor Cell	1.63469	C-P	Exhausted CD8
T Cell Mediated Immune Response to Tumor Cell	0.644461	C-P	Exhausted CD8
T Cell Mediated Immune Response to Tumor Cell	0.60043	C-P	Exhausted CD8
T Cell Mediated Immune Response to Tumor Cell	0.82888	C-P	Exhausted CD8
T Cell Mediated Immune Response to Tumor Cell	1.13572	C-P	Exhausted CD8
T Cell Mediated Immune Response to Tumor Cell	1.08295	C-P	Exhausted CD8
T Cell Mediated Immune Response to Tumor Cell	0.592489	C-P	Exhausted CD8
T Cell Mediated Immune Response to Tumor Cell	0.832247	C-P	Exhausted CD8
T Cell Mediated Immune Response to Tumor Cell	-0.264097	C-P	Exhausted CD8
T Cell Mediated Immune Response to Tumor Cell	0.896698	C-P	Exhausted CD8
T Cell Mediated Immune Response to Tumor Cell	0.676704	C-P	Exhausted CD8
T Cell Mediated Immune Response to Tumor Cell	-0.232705	C-P	Exhausted CD8
T Cell Mediated Immune Response to Tumor Cell	0.979702	C-P	Exhausted CD8
T Cell Mediated Immune Response to Tumor Cell	1.44835	C-P	Exhausted CD8
T Cell Mediated Immune Response to Tumor Cell	0.803207	C-P	Exhausted CD8
T Cell Mediated Immune Response to Tumor Cell	0.597166	C-P	Exhausted CD8
T Cell Mediated Immune Response to Tumor Cell	1.66528	C-P	Exhausted CD8
T Cell Mediated Immune Response to Tumor Cell	1.66347	C-P	Exhausted CD8
T Cell Mediated Immune Response to Tumor Cell	-0.236409	C-P	Exhausted CD8
T Cell Mediated Immune Response to Tumor Cell	1.31801	C-P	Exhausted CD8
T Cell Mediated Immune Response to Tumor Cell	1.36857	C-P	Exhausted CD8
T Cell Mediated Immune Response to Tumor Cell	0.250666	C-P	Exhausted CD8
T Cell Mediated Immune Response to Tumor Cell	1.94614	C-P	Exhausted CD8
T Cell Mediated Immune Response to Tumor Cell	0.180709	C-P	Exhausted CD8
T Cell Mediated Immune Response to Tumor Cell	0.334773	C-P	Exhausted CD8
T Cell Mediated Immune Response to Tumor Cell	-0.169178	C-P	Exhausted CD8
T Cell Mediated Immune Response to Tumor Cell	0.234048	C-P	Exhausted CD8
T Cell Mediated Immune Response to Tumor Cell	1.33054	C-P	Exhausted CD8
T Cell Mediated Immune Response to Tumor Cell	-0.282365	C-P	Exhausted CD8
T Cell Mediated Immune Response to Tumor Cell	0.246219	C-P	Exhausted CD8
T Cell Mediated Immune Response to Tumor Cell	1.76554	C-P	Exhausted CD8
T Cell Mediated Immune Response to Tumor Cell	0.432841	C-P	Exhausted CD8
T Cell Mediated Immune Response to Tumor Cell	0.38648	C-P	Exhausted CD8
T Cell Mediated Immune Response to Tumor Cell	-0.256634	C-P	Exhausted CD8
T Cell Mediated Immune Response to Tumor Cell	0.32913	C-P	Exhausted CD8
T Cell Mediated Immune Response to Tumor Cell	0.425055	C-P	Exhausted CD8
T Cell Mediated Immune Response to Tumor Cell	-0.23774	C-P	Exhausted CD8
T Cell Mediated Immune Response to Tumor Cell	0.83315	C-P	Exhausted CD8
T Cell Mediated Immune Response to Tumor Cell	2.10294	C-P	Exhausted CD8
T Cell Mediated Immune Response to Tumor Cell	0.610393	C-P	Exhausted CD8
T Cell Mediated Immune Response to Tumor Cell	-0.279237	C-P	Exhausted CD8
T Cell Mediated Immune Response to Tumor Cell	0.416007	C-P	Exhausted CD8
T Cell Mediated Immune Response to Tumor Cell	0.556918	C-P	Exhausted CD8
T Cell Mediated Immune Response to Tumor Cell	-0.192796	C-P	Exhausted CD8
T Cell Mediated Immune Response to Tumor Cell	1.43255	C-P	Exhausted CD8
T Cell Mediated Immune Response to Tumor Cell	0.793539	C-P	Exhausted CD8
T Cell Mediated Immune Response to Tumor Cell	-0.239218	C-P	Exhausted CD8
T Cell Mediated Immune Response to Tumor Cell	1.10087	C-P	Exhausted CD8
T Cell Mediated Immune Response to Tumor Cell	-0.232475	C-P	Exhausted CD8
T Cell Mediated Immune Response to Tumor Cell	1.87267	C-P	Exhausted CD8
T Cell Mediated Immune Response to Tumor Cell	0.492104	C-P	Exhausted CD8
T Cell Mediated Immune Response to Tumor Cell	1.32027	C-P	Exhausted CD8
T Cell Mediated Immune Response to Tumor Cell	-0.231668	C-P	Exhausted CD8
T Cell Mediated Immune Response to Tumor Cell	1.96696	C-P	Exhausted CD8
T Cell Mediated Immune Response to Tumor Cell	0.791736	C-P	Exhausted CD8
T Cell Mediated Immune Response to Tumor Cell	1.45275	C-P	Exhausted CD8
T Cell Mediated Immune Response to Tumor Cell	0.857876	C-P	Exhausted CD8
T Cell Mediated Immune Response to Tumor Cell	1.25939	C-P	Exhausted CD8
T Cell Mediated Immune Response to Tumor Cell	0.540562	C-P	Exhausted CD8
T Cell Mediated Immune Response to Tumor Cell	0.250593	C-P	Exhausted CD8
T Cell Mediated Immune Response to Tumor Cell	0.81659	C-P	Exhausted CD8
T Cell Mediated Immune Response to Tumor Cell	1.17815	C-P	Exhausted CD8
T Cell Mediated Immune Response to Tumor Cell	1.01526	C-P	Exhausted CD8
T Cell Mediated Immune Response to Tumor Cell	1.28151	C-P	Exhausted CD8
T Cell Mediated Immune Response to Tumor Cell	-0.235316	C-P	Exhausted CD8
T Cell Mediated Immune Response to Tumor Cell	0.958033	C-P	Exhausted CD8
T Cell Mediated Immune Response to Tumor Cell	1.58808	C-P	Exhausted CD8
T Cell Mediated Immune Response to Tumor Cell	0.924985	C-P	Exhausted CD8
T Cell Mediated Immune Response to Tumor Cell	1.36387	C-P	Exhausted CD8
T Cell Mediated Immune Response to Tumor Cell	1.27521	C-P	Exhausted CD8
T Cell Mediated Immune Response to Tumor Cell	0.95817	C-P	Exhausted CD8
T Cell Mediated Immune Response to Tumor Cell	0.292004	C-P	Exhausted CD8
T Cell Mediated Immune Response to Tumor Cell	-0.222568	C-P	Exhausted CD8
T Cell Mediated Immune Response to Tumor Cell	0.91625	C-P	Exhausted CD8
T Cell Mediated Immune Response to Tumor Cell	-0.235026	C-P	Exhausted CD8
T Cell Mediated Immune Response to Tumor Cell	1.32428	C-P	Exhausted CD8
T Cell Mediated Immune Response to Tumor Cell	0.488582	C-P	Exhausted CD8
T Cell Mediated Immune Response to Tumor Cell	-0.203428	C-P	Exhausted CD8
T Cell Mediated Immune Response to Tumor Cell	0.505908	C-P	Exhausted CD8
T Cell Mediated Immune Response to Tumor Cell	0.918014	C-P	Exhausted CD8
T Cell Mediated Immune Response to Tumor Cell	1.11625	C-P	Exhausted CD8
T Cell Mediated Immune Response to Tumor Cell	-0.162792	C-P	Exhausted CD8
T Cell Mediated Immune Response to Tumor Cell	0.624303	C-P	Exhausted CD8
T Cell Mediated Immune Response to Tumor Cell	0.5989	C-P	Exhausted CD8
T Cell Mediated Immune Response to Tumor Cell	1.48162	C-P	Exhausted CD8
T Cell Mediated Immune Response to Tumor Cell	1.24764	C-P	Exhausted CD8
T Cell Mediated Immune Response to Tumor Cell	0.963046	C-P	Exhausted CD8
T Cell Mediated Immune Response to Tumor Cell	1.07435	C-P	Exhausted CD8
T Cell Mediated Immune Response to Tumor Cell	1.418	C-P	Exhausted CD8
T Cell Mediated Immune Response to Tumor Cell	1.94672	C-P	Exhausted CD8
T Cell Mediated Immune Response to Tumor Cell	1.91235	C-P	Exhausted CD8
T Cell Mediated Immune Response to Tumor Cell	-0.203543	C-P	Exhausted CD8
T Cell Mediated Immune Response to Tumor Cell	1.36361	C-P	Exhausted CD8
T Cell Mediated Immune Response to Tumor Cell	2.17816	C-P	Exhausted CD8
T Cell Mediated Immune Response to Tumor Cell	0.234755	C-P	Exhausted CD8
T Cell Mediated Immune Response to Tumor Cell	2.25344	C-P	Exhausted CD8
T Cell Mediated Immune Response to Tumor Cell	-0.305436	C-P	Exhausted CD8
T Cell Mediated Immune Response to Tumor Cell	0.852081	C-CP	Exhausted CD8
T Cell Mediated Immune Response to Tumor Cell	1.75833	C-CP	Exhausted CD8
T Cell Mediated Immune Response to Tumor Cell	0.943887	C-CP	Exhausted CD8
T Cell Mediated Immune Response to Tumor Cell	0.470196	C-CP	Exhausted CD8
T Cell Mediated Immune Response to Tumor Cell	0.122451	C-CP	Exhausted CD8
T Cell Mediated Immune Response to Tumor Cell	1.62782	C-CP	Exhausted CD8
T Cell Mediated Immune Response to Tumor Cell	0.413155	C-CP	Exhausted CD8
T Cell Mediated Immune Response to Tumor Cell	-0.239748	C-CP	Exhausted CD8
T Cell Mediated Immune Response to Tumor Cell	1.68634	C-CP	Exhausted CD8
T Cell Mediated Immune Response to Tumor Cell	-0.225742	C-CP	Exhausted CD8
T Cell Mediated Immune Response to Tumor Cell	1.35301	C-CP	Exhausted CD8
T Cell Mediated Immune Response to Tumor Cell	1.06882	C-CP	Exhausted CD8
T Cell Mediated Immune Response to Tumor Cell	-0.154368	C-CP	Exhausted CD8
T Cell Mediated Immune Response to Tumor Cell	0.272319	C-CP	Exhausted CD8
T Cell Mediated Immune Response to Tumor Cell	-0.161421	C-CP	Exhausted CD8
T Cell Mediated Immune Response to Tumor Cell	-0.20569	C-CP	Exhausted CD8
T Cell Mediated Immune Response to Tumor Cell	1.14215	C-CP	Exhausted CD8
T Cell Mediated Immune Response to Tumor Cell	0.45003	C-CP	Exhausted CD8
T Cell Mediated Immune Response to Tumor Cell	-0.218796	C-CP	Exhausted CD8
T Cell Mediated Immune Response to Tumor Cell	-0.214076	C-CP	Exhausted CD8
T Cell Mediated Immune Response to Tumor Cell	2.07785	C-CP	Exhausted CD8
T Cell Mediated Immune Response to Tumor Cell	1.03095	C-CP	Exhausted CD8
T Cell Mediated Immune Response to Tumor Cell	0.156015	C-CP	Exhausted CD8
T Cell Mediated Immune Response to Tumor Cell	1.05638	C-CP	Exhausted CD8
T Cell Mediated Immune Response to Tumor Cell	-0.212524	C-CP	Exhausted CD8
T Cell Mediated Immune Response to Tumor Cell	-0.223186	C-CP	Exhausted CD8
T Cell Mediated Immune Response to Tumor Cell	0.883127	C-CP	Exhausted CD8
T Cell Mediated Immune Response to Tumor Cell	0.235767	C-CP	Exhausted CD8
T Cell Mediated Immune Response to Tumor Cell	1.30213	C-CP	Exhausted CD8
T Cell Mediated Immune Response to Tumor Cell	1.8825	C-CP	Exhausted CD8
T Cell Mediated Immune Response to Tumor Cell	-0.15596	C-CP	Exhausted CD8
T Cell Mediated Immune Response to Tumor Cell	2.53365	C-CP	Exhausted CD8
T Cell Mediated Immune Response to Tumor Cell	-0.235652	C-CP	Exhausted CD8
T Cell Mediated Immune Response to Tumor Cell	0.495693	C-CP	Exhausted CD8
T Cell Mediated Immune Response to Tumor Cell	0.435681	C-CP	Exhausted CD8
T Cell Mediated Immune Response to Tumor Cell	1.12844	C-CP	Exhausted CD8
T Cell Mediated Immune Response to Tumor Cell	-0.16278	C-CP	Exhausted CD8
T Cell Mediated Immune Response to Tumor Cell	0.481852	C-CP	Exhausted CD8
T Cell Mediated Immune Response to Tumor Cell	1.49335	C-CP	Exhausted CD8
T Cell Mediated Immune Response to Tumor Cell	0.627996	C-CP	Exhausted CD8
T Cell Mediated Immune Response to Tumor Cell	0.887343	C-CP	Exhausted CD8
T Cell Mediated Immune Response to Tumor Cell	0.663536	C-CP	Exhausted CD8
T Cell Mediated Immune Response to Tumor Cell	1.33708	C-CP	Exhausted CD8
T Cell Mediated Immune Response to Tumor Cell	-0.241179	C-CP	Exhausted CD8
T Cell Mediated Immune Response to Tumor Cell	0.81163	C-CP	Exhausted CD8
T Cell Mediated Immune Response to Tumor Cell	0.963297	C-CP	Exhausted CD8
T Cell Mediated Immune Response to Tumor Cell	-0.251651	C-CP	Exhausted CD8
T Cell Mediated Immune Response to Tumor Cell	2.09762	C-CP	Exhausted CD8
T Cell Mediated Immune Response to Tumor Cell	-0.158354	C-CP	Exhausted CD8
T Cell Mediated Immune Response to Tumor Cell	-0.161734	C-CP	Exhausted CD8
T Cell Mediated Immune Response to Tumor Cell	-0.168271	C-CP	Exhausted CD8
T Cell Mediated Immune Response to Tumor Cell	-0.198555	C-CP	Exhausted CD8
T Cell Mediated Immune Response to Tumor Cell	1.03398	C-CP	Exhausted CD8
T Cell Mediated Immune Response to Tumor Cell	-0.21098	C-CP	Exhausted CD8
T Cell Mediated Immune Response to Tumor Cell	0.918452	C-CP	Exhausted CD8
T Cell Mediated Immune Response to Tumor Cell	-0.203842	C-CP	Exhausted CD8
T Cell Mediated Immune Response to Tumor Cell	0.51907	C-CP	Exhausted CD8
T Cell Mediated Immune Response to Tumor Cell	1.09753	C-CP	Exhausted CD8
T Cell Mediated Immune Response to Tumor Cell	0.687323	C-CP	Exhausted CD8
T Cell Mediated Immune Response to Tumor Cell	2.66572	C-CP	Exhausted CD8
T Cell Mediated Immune Response to Tumor Cell	1.31099	C-CP	Exhausted CD8
T Cell Mediated Immune Response to Tumor Cell	0.259615	C-CP	Exhausted CD8
T Cell Mediated Immune Response to Tumor Cell	0.536299	C-CP	Exhausted CD8
T Cell Mediated Immune Response to Tumor Cell	2.23396	C-CP	Exhausted CD8
T Cell Mediated Immune Response to Tumor Cell	0.3554	C-CP	Exhausted CD8
T Cell Mediated Immune Response to Tumor Cell	-0.21114	C-CP	Exhausted CD8
T Cell Mediated Immune Response to Tumor Cell	-0.195377	C-CP	Exhausted CD8
T Cell Mediated Immune Response to Tumor Cell	1.65578	C-CP	Exhausted CD8
T Cell Mediated Immune Response to Tumor Cell	0.737666	C-CP	Exhausted CD8
T Cell Mediated Immune Response to Tumor Cell	0.527513	C-CP	Exhausted CD8
T Cell Mediated Immune Response to Tumor Cell	0.908583	C-CP	Exhausted CD8
T Cell Mediated Immune Response to Tumor Cell	0.728297	C-CP	Exhausted CD8
T Cell Mediated Immune Response to Tumor Cell	-0.198916	C-CP	Exhausted CD8
T Cell Mediated Immune Response to Tumor Cell	1.44068	C-CP	Exhausted CD8
T Cell Mediated Immune Response to Tumor Cell	0.879804	C-CP	Exhausted CD8
T Cell Mediated Immune Response to Tumor Cell	0.377125	C-CP	Exhausted CD8
T Cell Mediated Immune Response to Tumor Cell	0.388844	C-CP	Exhausted CD8
T Cell Mediated Immune Response to Tumor Cell	0.59891	C-CP	Exhausted CD8
T Cell Mediated Immune Response to Tumor Cell	0.780947	C-CP	Exhausted CD8
T Cell Mediated Immune Response to Tumor Cell	-0.167122	C-CP	Exhausted CD8
T Cell Mediated Immune Response to Tumor Cell	-0.185354	C-CP	Exhausted CD8
T Cell Mediated Immune Response to Tumor Cell	0.558404	C-CP	Exhausted CD8
T Cell Mediated Immune Response to Tumor Cell	-0.228749	C-CP	Exhausted CD8
T Cell Mediated Immune Response to Tumor Cell	-0.241437	C-CP	Exhausted CD8
T Cell Mediated Immune Response to Tumor Cell	-0.190265	C-CP	Exhausted CD8
T Cell Mediated Immune Response to Tumor Cell	0.637212	C-CP	Exhausted CD8
T Cell Mediated Immune Response to Tumor Cell	-0.249776	C-CP	Exhausted CD8
T Cell Mediated Immune Response to Tumor Cell	0.969349	C-CP	Exhausted CD8
T Cell Mediated Immune Response to Tumor Cell	-0.209339	C-CP	Exhausted CD8
T Cell Mediated Immune Response to Tumor Cell	0.926558	C-CP	Exhausted CD8
T Cell Mediated Immune Response to Tumor Cell	0.743073	C-CP	Exhausted CD8
T Cell Mediated Immune Response to Tumor Cell	0.455819	C-CP	Exhausted CD8
T Cell Mediated Immune Response to Tumor Cell	0.467758	C-CP	Exhausted CD8
T Cell Mediated Immune Response to Tumor Cell	-0.236375	C-CP	Exhausted CD8
T Cell Mediated Immune Response to Tumor Cell	-0.168061	C-CP	Exhausted CD8
T Cell Mediated Immune Response to Tumor Cell	0.334595	C-CP	Exhausted CD8
T Cell Mediated Immune Response to Tumor Cell	0.7219	C-CP	Exhausted CD8
T Cell Mediated Immune Response to Tumor Cell	0.84376	C-CP	Exhausted CD8
T Cell Mediated Immune Response to Tumor Cell	-0.183954	C-CP	Exhausted CD8
T Cell Mediated Immune Response to Tumor Cell	0.890692	C-CP	Exhausted CD8
T Cell Mediated Immune Response to Tumor Cell	-0.147707	C-CP	Exhausted CD8
T Cell Mediated Immune Response to Tumor Cell	-0.267906	C-CP	Exhausted CD8
T Cell Mediated Immune Response to Tumor Cell	1.12402	C-CP	Exhausted CD8
T Cell Mediated Immune Response to Tumor Cell	0.949873	C-CP	Exhausted CD8
T Cell Mediated Immune Response to Tumor Cell	-0.205289	C-CP	Exhausted CD8
T Cell Mediated Immune Response to Tumor Cell	-0.2201	C-CP	Exhausted CD8
T Cell Mediated Immune Response to Tumor Cell	0.406674	C-CP	Exhausted CD8
T Cell Mediated Immune Response to Tumor Cell	1.62268	C-CP	Exhausted CD8
T Cell Mediated Immune Response to Tumor Cell	1.47434	C-CP	Exhausted CD8
T Cell Mediated Immune Response to Tumor Cell	0.956497	C-CP	Exhausted CD8
T Cell Mediated Immune Response to Tumor Cell	0.475547	C-CP	Exhausted CD8
T Cell Mediated Immune Response to Tumor Cell	1.41942	C-CP	Exhausted CD8
T Cell Mediated Immune Response to Tumor Cell	-0.165589	C-CP	Exhausted CD8
T Cell Mediated Immune Response to Tumor Cell	1.35027	C-CP	Exhausted CD8
T Cell Mediated Immune Response to Tumor Cell	0.625145	C-CP	Exhausted CD8
T Cell Mediated Immune Response to Tumor Cell	-0.22183	C-CP	Exhausted CD8
T Cell Mediated Immune Response to Tumor Cell	0.437815	C-CP	Exhausted CD8
T Cell Mediated Immune Response to Tumor Cell	0.596824	C-CP	Exhausted CD8
T Cell Mediated Immune Response to Tumor Cell	0.842464	C-CP	Exhausted CD8
T Cell Mediated Immune Response to Tumor Cell	0.541843	C-CP	Exhausted CD8
T Cell Mediated Immune Response to Tumor Cell	0.984917	C-CP	Exhausted CD8
T Cell Mediated Immune Response to Tumor Cell	-0.238904	C-CP	Exhausted CD8
T Cell Mediated Immune Response to Tumor Cell	0.918751	C-CP	Exhausted CD8
T Cell Mediated Immune Response to Tumor Cell	-0.229223	C-CP	Exhausted CD8
T Cell Mediated Immune Response to Tumor Cell	0.486372	C-CP	Exhausted CD8
T Cell Mediated Immune Response to Tumor Cell	0.53382	C-CP	Exhausted CD8
T Cell Mediated Immune Response to Tumor Cell	0.925342	C-CP	Exhausted CD8
T Cell Mediated Immune Response to Tumor Cell	0.400149	C-CP	Exhausted CD8
T Cell Mediated Immune Response to Tumor Cell	1.34097	C-CP	Exhausted CD8
T Cell Mediated Immune Response to Tumor Cell	-0.238677	C-CP	Exhausted CD8
T Cell Mediated Immune Response to Tumor Cell	0.43536	C-CP	Exhausted CD8
T Cell Mediated Immune Response to Tumor Cell	-0.244176	C-CP	Exhausted CD8
T Cell Mediated Immune Response to Tumor Cell	0.937336	C-CP	Exhausted CD8
T Cell Mediated Immune Response to Tumor Cell	-0.252094	C-CP	Exhausted CD8
T Cell Mediated Immune Response to Tumor Cell	-0.22961	C-CP	Exhausted CD8
T Cell Mediated Immune Response to Tumor Cell	-0.225548	C-CP	Exhausted CD8
T Cell Mediated Immune Response to Tumor Cell	0.911782	C-CP	Exhausted CD8
T Cell Mediated Immune Response to Tumor Cell	-0.234634	C-CP	Exhausted CD8
T Cell Mediated Immune Response to Tumor Cell	0.662776	C-CP	Exhausted CD8
T Cell Mediated Immune Response to Tumor Cell	1.26597	C-CP	Exhausted CD8
T Cell Mediated Immune Response to Tumor Cell	0.406731	C-CP	Exhausted CD8
T Cell Mediated Immune Response to Tumor Cell	-0.21451	C-CP	Exhausted CD8
T Cell Mediated Immune Response to Tumor Cell	-0.218341	C-CP	Exhausted CD8
T Cell Mediated Immune Response to Tumor Cell	1.61387	C-CP	Exhausted CD8
T Cell Mediated Immune Response to Tumor Cell	0.467041	C-CP	Exhausted CD8
T Cell Mediated Immune Response to Tumor Cell	0.195599	C-CP	Exhausted CD8
T Cell Mediated Immune Response to Tumor Cell	1.93132	C-CP	Exhausted CD8
T Cell Mediated Immune Response to Tumor Cell	-0.284908	C-CP	Exhausted CD8
T Cell Mediated Immune Response to Tumor Cell	1.20218	C-CP	Exhausted CD8
T Cell Mediated Immune Response to Tumor Cell	1.33718	C-CP	Exhausted CD8
T Cell Mediated Immune Response to Tumor Cell	0.730388	C-CP	Exhausted CD8
T Cell Mediated Immune Response to Tumor Cell	-0.179706	C-CP	Exhausted CD8
T Cell Mediated Immune Response to Tumor Cell	0.398362	C-CP	Exhausted CD8
T Cell Mediated Immune Response to Tumor Cell	0.279972	C-CP	Exhausted CD8
T Cell Mediated Immune Response to Tumor Cell	0.414307	C-CP	Exhausted CD8
T Cell Mediated Immune Response to Tumor Cell	-0.201772	C-CP	Exhausted CD8
T Cell Mediated Immune Response to Tumor Cell	0.984226	C-CP	Exhausted CD8
T Cell Mediated Immune Response to Tumor Cell	0.700929	C-CP	Exhausted CD8
T Cell Mediated Immune Response to Tumor Cell	0.857396	C-CP	Exhausted CD8
T Cell Mediated Immune Response to Tumor Cell	0.909665	C-CP	Exhausted CD8
T Cell Mediated Immune Response to Tumor Cell	1.66417	C-CP	Exhausted CD8
T Cell Mediated Immune Response to Tumor Cell	-0.219191	C-CP	Exhausted CD8
T Cell Mediated Immune Response to Tumor Cell	0.519062	C-CP	Exhausted CD8
T Cell Mediated Immune Response to Tumor Cell	0.655523	C-CP	Exhausted CD8
T Cell Mediated Immune Response to Tumor Cell	0.84141	C-CP	Exhausted CD8
T Cell Mediated Immune Response to Tumor Cell	1.34744	C-CP	Exhausted CD8
T Cell Mediated Immune Response to Tumor Cell	-0.202941	C-CP	Exhausted CD8
T Cell Mediated Immune Response to Tumor Cell	0.95905	C-CP	Exhausted CD8
T Cell Mediated Immune Response to Tumor Cell	0.400616	C-CP	Exhausted CD8
T Cell Mediated Immune Response to Tumor Cell	-0.228231	C-CP	Exhausted CD8
T Cell Mediated Immune Response to Tumor Cell	-0.187372	C-CP	Exhausted CD8
T Cell Mediated Immune Response to Tumor Cell	0.492237	C-CP	Exhausted CD8
T Cell Mediated Immune Response to Tumor Cell	0.570802	C-CP	Exhausted CD8
T Cell Mediated Immune Response to Tumor Cell	0.884773	C-CP	Exhausted CD8
T Cell Mediated Immune Response to Tumor Cell	-0.170695	C-CP	Exhausted CD8
T Cell Mediated Immune Response to Tumor Cell	-0.23095	C-CP	Exhausted CD8
T Cell Mediated Immune Response to Tumor Cell	-0.186349	C-CP	Exhausted CD8
T Cell Mediated Immune Response to Tumor Cell	1.91763	C-CP	Exhausted CD8
T Cell Mediated Immune Response to Tumor Cell	1.00342	C-CP	Exhausted CD8
T Cell Mediated Immune Response to Tumor Cell	-0.204589	C-CP	Exhausted CD8
T Cell Mediated Immune Response to Tumor Cell	0.54676	C-CP	Exhausted CD8
T Cell Mediated Immune Response to Tumor Cell	-0.217292	C-CP	Exhausted CD8
T Cell Mediated Immune Response to Tumor Cell	0.628036	C-CP	Exhausted CD8
T Cell Mediated Immune Response to Tumor Cell	0.498826	C-CP	Exhausted CD8
T Cell Mediated Immune Response to Tumor Cell	-0.155797	C-CP	Exhausted CD8
T Cell Mediated Immune Response to Tumor Cell	1.75266	C-CP	Exhausted CD8
T Cell Mediated Immune Response to Tumor Cell	0.387784	C-CP	Exhausted CD8
T Cell Mediated Immune Response to Tumor Cell	1.34903	C-CP	Exhausted CD8
T Cell Mediated Immune Response to Tumor Cell	-0.204893	C-CP	Exhausted CD8
T Cell Mediated Immune Response to Tumor Cell	0.73124	C-CP	Exhausted CD8
T Cell Mediated Immune Response to Tumor Cell	0.341108	C-CP	Exhausted CD8
T Cell Mediated Immune Response to Tumor Cell	1.00474	C-CP	Exhausted CD8
T Cell Mediated Immune Response to Tumor Cell	2.6848	C-CP	Exhausted CD8
T Cell Mediated Immune Response to Tumor Cell	-0.263874	C-CP	Exhausted CD8
T Cell Mediated Immune Response to Tumor Cell	1.09199	C-CP	Exhausted CD8
T Cell Mediated Immune Response to Tumor Cell	-0.207616	C-CP	Exhausted CD8
T Cell Mediated Immune Response to Tumor Cell	0.976584	C-CP	Exhausted CD8
T Cell Mediated Immune Response to Tumor Cell	0.334721	C-CP	Exhausted CD8
T Cell Mediated Immune Response to Tumor Cell	0.325379	C-CP	Exhausted CD8
T Cell Mediated Immune Response to Tumor Cell	0.44987	C-CP	Exhausted CD8
T Cell Mediated Immune Response to Tumor Cell	-0.267924	C-CP	Exhausted CD8
T Cell Mediated Immune Response to Tumor Cell	0.770125	C-CP	Exhausted CD8
T Cell Mediated Immune Response to Tumor Cell	0.461004	C-CP	Exhausted CD8
T Cell Mediated Immune Response to Tumor Cell	1.18174	C-CP	Exhausted CD8
T Cell Mediated Immune Response to Tumor Cell	1.50469	C-CP	Exhausted CD8
T Cell Mediated Immune Response to Tumor Cell	-0.179903	C-CP	Exhausted CD8
T Cell Mediated Immune Response to Tumor Cell	-0.20574	C-CP	Exhausted CD8
T Cell Mediated Immune Response to Tumor Cell	0.978969	C-CP	Exhausted CD8
T Cell Mediated Immune Response to Tumor Cell	1.34908	C-CP	Exhausted CD8
T Cell Mediated Immune Response to Tumor Cell	-0.204001	C-CP	Exhausted CD8
T Cell Mediated Immune Response to Tumor Cell	1.12631	C-CP	Exhausted CD8
T Cell Mediated Immune Response to Tumor Cell	-0.242459	C-CP	Exhausted CD8
T Cell Mediated Immune Response to Tumor Cell	0.638952	C-CP	Exhausted CD8
T Cell Mediated Immune Response to Tumor Cell	-0.185066	C-CP	Exhausted CD8
T Cell Mediated Immune Response to Tumor Cell	0.367079	C-CP	Exhausted CD8
T Cell Mediated Immune Response to Tumor Cell	-0.186755	C-CP	Exhausted CD8
T Cell Mediated Immune Response to Tumor Cell	1.62743	C-CP	Exhausted CD8
T Cell Mediated Immune Response to Tumor Cell	1.37025	C-CP	Exhausted CD8
T Cell Mediated Immune Response to Tumor Cell	0.174235	C-CP	Exhausted CD8
T Cell Mediated Immune Response to Tumor Cell	-0.218922	C-CP	Exhausted CD8
T Cell Mediated Immune Response to Tumor Cell	0.408299	C-CP	Exhausted CD8
T Cell Mediated Immune Response to Tumor Cell	0.397321	C-CP	Exhausted CD8
T Cell Mediated Immune Response to Tumor Cell	-0.169379	C-CP	Exhausted CD8
T Cell Mediated Immune Response to Tumor Cell	1.35233	C-CP	Exhausted CD8
T Cell Mediated Immune Response to Tumor Cell	1.95651	C-CP	Exhausted CD8
T Cell Mediated Immune Response to Tumor Cell	1.32344	C-CP	Exhausted CD8
T Cell Mediated Immune Response to Tumor Cell	1.12505	C-CP	Exhausted CD8
T Cell Mediated Immune Response to Tumor Cell	0.826327	C-CP	Exhausted CD8
T Cell Mediated Immune Response to Tumor Cell	1.05985	C-CP	Exhausted CD8
T Cell Mediated Immune Response to Tumor Cell	1.1344	C-CP	Exhausted CD8
T Cell Mediated Immune Response to Tumor Cell	1.64947	C-CP	Exhausted CD8
T Cell Mediated Immune Response to Tumor Cell	1.29693	C-CP	Exhausted CD8
T Cell Mediated Immune Response to Tumor Cell	-0.259687	C-CP	Exhausted CD8
T Cell Mediated Immune Response to Tumor Cell	1.70895	C-CP	Exhausted CD8
T Cell Mediated Immune Response to Tumor Cell	0.764835	C-CP	Exhausted CD8
T Cell Mediated Immune Response to Tumor Cell	2.7538	C-CP	Exhausted CD8
T Cell Mediated Immune Response to Tumor Cell	1.36411	C-CP	Exhausted CD8
T Cell Mediated Immune Response to Tumor Cell	1.59602	C-CP	Exhausted CD8
T Cell Mediated Immune Response to Tumor Cell	0.703984	C-CP	Exhausted CD8
T Cell Mediated Immune Response to Tumor Cell	1.05392	C-CP	Exhausted CD8
T Cell Mediated Immune Response to Tumor Cell	0.634365	C-CP	Exhausted CD8
T Cell Mediated Immune Response to Tumor Cell	0.711645	C-CP	Exhausted CD8
T Cell Mediated Immune Response to Tumor Cell	1.00177	C-CP	Exhausted CD8
T Cell Mediated Immune Response to Tumor Cell	1.625	C-CP	Exhausted CD8
T Cell Mediated Immune Response to Tumor Cell	-0.203943	C-CP	Exhausted CD8
T Cell Mediated Immune Response to Tumor Cell	-0.22087	C-CP	Exhausted CD8
T Cell Mediated Immune Response to Tumor Cell	0.957307	C-CP	Exhausted CD8
T Cell Mediated Immune Response to Tumor Cell	-0.245226	C-CP	Exhausted CD8
T Cell Mediated Immune Response to Tumor Cell	1.44241	C-CP	Exhausted CD8
T Cell Mediated Immune Response to Tumor Cell	0.99425	C-CP	Exhausted CD8
T Cell Mediated Immune Response to Tumor Cell	-0.22493	C-CP	Exhausted CD8
T Cell Mediated Immune Response to Tumor Cell	0.233405	C-CP	Exhausted CD8
T Cell Mediated Immune Response to Tumor Cell	-0.202726	C-CP	Exhausted CD8
T Cell Mediated Immune Response to Tumor Cell	0.647695	C-CP	Exhausted CD8
T Cell Mediated Immune Response to Tumor Cell	-0.237566	C-CP	Exhausted CD8
T Cell Mediated Immune Response to Tumor Cell	0.842809	C-CP	Exhausted CD8
T Cell Mediated Immune Response to Tumor Cell	0.4037	C-CP	Exhausted CD8
T Cell Mediated Immune Response to Tumor Cell	1.46524	C-CP	Exhausted CD8
T Cell Mediated Immune Response to Tumor Cell	-0.192679	C-CP	Exhausted CD8
T Cell Mediated Immune Response to Tumor Cell	0.163631	C-CP	Exhausted CD8
T Cell Mediated Immune Response to Tumor Cell	0.676279	C-CP	Exhausted CD8
T Cell Mediated Immune Response to Tumor Cell	0.301724	C-CP	Exhausted CD8
T Cell Mediated Immune Response to Tumor Cell	-0.259735	C-CP	Exhausted CD8
T Cell Mediated Immune Response to Tumor Cell	0.40013	C-CP	Exhausted CD8
T Cell Mediated Immune Response to Tumor Cell	0.266983	C-CP	Exhausted CD8
T Cell Mediated Immune Response to Tumor Cell	1.33873	C-CP	Exhausted CD8
T Cell Mediated Immune Response to Tumor Cell	0.670217	C-CP	Exhausted CD8
T Cell Mediated Immune Response to Tumor Cell	0.14465	C-CP	Exhausted CD8
T Cell Mediated Immune Response to Tumor Cell	2.56359	C-CP	Exhausted CD8
T Cell Mediated Immune Response to Tumor Cell	-0.186858	C-CP	Exhausted CD8
T Cell Mediated Immune Response to Tumor Cell	0.31086	C-CP	Exhausted CD8
T Cell Mediated Immune Response to Tumor Cell	-0.175996	C-CP	Exhausted CD8
T Cell Mediated Immune Response to Tumor Cell	-0.202624	C-CP	Exhausted CD8
T Cell Mediated Immune Response to Tumor Cell	-0.171291	C-CP	Exhausted CD8
T Cell Mediated Immune Response to Tumor Cell	1.56655	C-CP	Exhausted CD8
T Cell Mediated Immune Response to Tumor Cell	-0.228348	C-CP	Exhausted CD8
T Cell Mediated Immune Response to Tumor Cell	-0.244704	C-CP	Exhausted CD8
T Cell Mediated Immune Response to Tumor Cell	-0.19462	C-CP	Exhausted CD8
T Cell Mediated Immune Response to Tumor Cell	0.668229	C-CP	Exhausted CD8
T Cell Mediated Immune Response to Tumor Cell	0.182883	C-CP	Exhausted CD8
T Cell Mediated Immune Response to Tumor Cell	0.225229	C-CP	Exhausted CD8
T Cell Mediated Immune Response to Tumor Cell	1.84959	C-CP	Exhausted CD8
T Cell Mediated Immune Response to Tumor Cell	1.07584	C-CP	Exhausted CD8
T Cell Mediated Immune Response to Tumor Cell	0.162312	C-CP	Exhausted CD8
T Cell Mediated Immune Response to Tumor Cell	-0.231914	C-CP	Exhausted CD8
T Cell Mediated Immune Response to Tumor Cell	1.48774	C-CP	Exhausted CD8
T Cell Mediated Immune Response to Tumor Cell	1.08754	C-CP	Exhausted CD8
T Cell Mediated Immune Response to Tumor Cell	0.976219	C-CP	Exhausted CD8
T Cell Mediated Immune Response to Tumor Cell	0.524948	C-CP	Exhausted CD8
T Cell Mediated Immune Response to Tumor Cell	0.447773	C-CP	Exhausted CD8
T Cell Mediated Immune Response to Tumor Cell	-0.220275	C-CP	Exhausted CD8
T Cell Mediated Immune Response to Tumor Cell	2.05489	C-CP	Exhausted CD8
T Cell Mediated Immune Response to Tumor Cell	2.51615	C-CP	Exhausted CD8
T Cell Mediated Immune Response to Tumor Cell	-0.187448	C-CP	Exhausted CD8
