# Supplementary material for: CDK4/6 Inhibitor Priming Enhances PD‐1 Blockade via Sellhi Neutrophil‐Induced Stat5a+ Progenitor Exhausted CD8+ T Cell
Source: Adv Sci (Weinh). 2025 Sep 11;12(44):e10501. doi: 10.1002/advs.202510501 (PMC12667468; doi:10.1002/advs.202510501)
Supplement: Supplementary file 13 — Supplemental Table 12 [file ADVS-12-e10501-s012.xlsx]

## Sheet: Sheet1
Supplementary Table 12：Differential genes(DEG) between Exhausted CD8 and other CD8 T cells in samples C-P and C-CP
gene	p_val	avg_log2FC	pct.1	pct.2	p_val_adj	symbol	change
Gm2682	5.72082e-116	-1.65978	0.458	0.777	1.54313e-111	Gm2682	down
Gramd3	1.98082e-154	-1.63021	0.598	0.895	5.34307e-150	Gramd3	down
Top2a	6.37648e-29	-1.60833	0.17	0.335	1.71999e-24	Top2a	down
Hmgb2	3.04415e-77	-1.53069	0.656	0.822	8.21128e-73	Hmgb2	down
S1pr1	2.57222e-96	-1.43472	0.051	0.407	6.93831e-92	S1pr1	down
Ccr2	4.12777e-88	-1.43144	0.179	0.542	1.11342e-83	Ccr2	down
Ssh2	1.67694e-107	-1.38879	0.544	0.809	4.52338e-103	Ssh2	down
Mki67	8.36772e-33	-1.30168	0.145	0.329	2.25711e-28	Mki67	down
Epsti1	8.9595e-93	-1.22788	0.567	0.825	2.41673e-88	Epsti1	down
Slco3a1	4.54513e-69	-1.20369	0.33	0.614	1.226e-64	Slco3a1	down
Fgf13	1.78535e-48	-1.20119	0.206	0.461	4.81579e-44	Fgf13	down
Slc9a9	8.61277e-81	-1.19395	0.47	0.739	2.32321e-76	Slc9a9	down
Klf2	2.79068e-46	-1.17046	0.313	0.558	7.52758e-42	Klf2	down
Lef1	2.42357e-54	-1.16748	0.387	0.636	6.53735e-50	Lef1	down
Emb	5.30921e-87	-1.16628	0.663	0.881	1.43211e-82	Emb	down
Rasa3	2.52689e-50	-1.1489	0.39	0.605	6.81604e-46	Rasa3	down
Grap2	6.52618e-71	-1.13513	0.532	0.77	1.76037e-66	Grap2	down
Ly6c2	4.57326e-53	-1.10799	0.359	0.614	1.23359e-48	Ly6c2	down
Dennd4c	1.4605e-43	-1.06287	0.422	0.617	3.93956e-39	Dennd4c	down
Scml4	3.95325e-41	-1.05477	0.19	0.415	1.06635e-36	Scml4	down
H1f5	1.68215e-24	-1.03568	0.043	0.168	4.53743e-20	H1f5	down
Sidt1	5.5254e-42	-1.02427	0.29	0.515	1.49042e-37	Sidt1	down
Stmn1	1.2086e-30	-1.01626	0.097	0.266	3.26007e-26	Stmn1	down
Cnot6l	7.50669e-59	-1.0126	0.71	0.837	2.02486e-54	Cnot6l	down
Ripor2	1.00375e-39	-1.00536	0.539	0.686	2.70751e-35	Ripor2	down
Klhl6	3.41257e-48	-0.970037	0.305	0.545	9.20506e-44	Klhl6	down
Diaph3	3.17056e-17	-0.938872	0.127	0.245	8.55227e-13	Diaph3	down
Tut4	9.60259e-59	-0.936127	0.661	0.819	2.5902e-54	Tut4	down
Cenpe	3.42976e-31	-0.93385	0.048	0.201	9.25144e-27	Cenpe	down
Aff3	1.3981e-36	-0.932096	0.07	0.256	3.77123e-32	Aff3	down
Smc2	4.3723e-25	-0.909396	0.135	0.291	1.17938e-20	Smc2	down
Rrm2	3.24604e-28	-0.900934	0.042	0.18	8.75586e-24	Rrm2	down
Tubb5	3.4366e-19	-0.891443	0.416	0.517	9.26988e-15	Tubb5	down
1700025G04Rik	4.49079e-44	-0.891433	0.047	0.244	1.21134e-39	1700025G04Rik	down
Atp10d	1.97297e-38	-0.889746	0.145	0.362	5.32189e-34	Atp10d	down
Pik3r5	1.9464e-38	-0.882499	0.282	0.494	5.25022e-34	Pik3r5	down
Cenpf	1.82883e-25	-0.8789	0.023	0.138	4.93308e-21	Cenpf	down
Cd69	2.43301e-43	-0.878364	0.66	0.825	6.5628e-39	Cd69	down
Iqgap2	4.10234e-50	-0.876248	0.494	0.694	1.10656e-45	Iqgap2	down
Abcb1a	5.06099e-32	-0.874309	0.247	0.445	1.36515e-27	Abcb1a	down
Racgap1	3.0265e-37	-0.865738	0.126	0.327	8.16369e-33	Racgap1	down
Kif11	2.24312e-26	-0.863826	0.068	0.213	6.05058e-22	Kif11	down
Arl4c	7.88644e-38	-0.863132	0.315	0.523	2.12729e-33	Arl4c	down
Pdcd4	4.9041e-63	-0.858668	0.63	0.846	1.32283e-58	Pdcd4	down
Neil3	9.32559e-38	-0.842055	0.022	0.18	2.51549e-33	Neil3	down
Crim1	3.05531e-34	-0.825145	0.068	0.246	8.24139e-30	Crim1	down
Cd28	1.06022e-46	-0.824541	0.724	0.832	2.85985e-42	Cd28	down
Ube2c	1.15325e-20	-0.820709	0.07	0.195	3.11078e-16	Ube2c	down
Ifi206	2.37646e-27	-0.819947	0.154	0.327	6.41026e-23	Ifi206	down
Crip1	3.30906e-52	-0.811581	0.783	0.894	8.92587e-48	Crip1	down
Camk2b	4.39029e-16	-0.808541	0.306	0.427	1.18424e-11	Camk2b	down
Sp100	2.33919e-59	-0.797428	0.714	0.854	6.30974e-55	Sp100	down
Arhgap15	6.16972e-71	-0.784057	0.924	0.966	1.66422e-66	Arhgap15	down
Tuba1b	1.60886e-08	-0.782269	0.255	0.321	0.000433975	Tuba1b	down
Smc4	2.42775e-15	-0.77395	0.565	0.621	6.5486e-11	Smc4	down
Rras2	5.09314e-27	-0.772403	0.359	0.524	1.37382e-22	Rras2	down
Abcb1b	1.02081e-17	-0.756174	0.306	0.441	2.75352e-13	Abcb1b	down
Atp8b4	1.34576e-34	-0.750641	0.624	0.74	3.63007e-30	Atp8b4	down
Esyt2	2.58765e-41	-0.74522	0.689	0.811	6.97992e-37	Esyt2	down
Ifi203	7.2803e-31	-0.744742	0.339	0.53	1.96379e-26	Ifi203	down
Skap1	8.1906e-60	-0.744321	0.827	0.928	2.20933e-55	Skap1	down
Smchd1	5.46011e-40	-0.742347	0.645	0.76	1.47281e-35	Smchd1	down
Rnf138	3.60869e-22	-0.734414	0.418	0.549	9.73407e-18	Rnf138	down
Cmah	1.91365e-35	-0.729891	0.052	0.225	5.16189e-31	Cmah	down
Tmpo	4.49571e-12	-0.726648	0.325	0.407	1.21267e-07	Tmpo	down
Samhd1	1.09084e-30	-0.724912	0.615	0.724	2.94244e-26	Samhd1	down
Arhgef3	4.55076e-29	-0.723348	0.33	0.521	1.22752e-24	Arhgef3	down
Arhgap26.1	6.0858e-30	-0.722765	0.302	0.49	1.64158e-25	Arhgap26.1	down
Mideas	9.28231e-27	-0.714706	0.177	0.351	2.50381e-22	Mideas	down
Ms4a6b	1.15802e-36	-0.712961	0.653	0.783	3.12363e-32	Ms4a6b	down
Lncpint	1.10498e-18	-0.712377	0.36	0.49	2.98057e-14	Lncpint	down
Pde3b	1.69727e-30	-0.710765	0.656	0.762	4.57822e-26	Pde3b	down
Itgb1	2.31731e-21	-0.710162	0.473	0.585	6.25071e-17	Itgb1	down
Mctp2	7.31635e-23	-0.708481	0.437	0.581	1.97351e-18	Mctp2	down
Birc5	9.23429e-31	-0.695875	0.032	0.174	2.49086e-26	Birc5	down
Apbb1ip	1.48608e-31	-0.69039	0.501	0.652	4.00855e-27	Apbb1ip	down
Zc3hav1	9.12873e-48	-0.68825	0.809	0.888	2.46238e-43	Zc3hav1	down
Pde7a	3.31078e-28	-0.686129	0.582	0.7	8.93049e-24	Pde7a	down
Cxcr3	2.50124e-31	-0.683665	0.087	0.261	6.74684e-27	Cxcr3	down
Arhgef18	8.182e-25	-0.682576	0.168	0.33	2.20701e-20	Arhgef18	down
Sorl1	1.60328e-33	-0.681161	0.495	0.675	4.32469e-29	Sorl1	down
Mbnl1	8.97079e-79	-0.678682	0.952	0.984	2.41978e-74	Mbnl1	down
Pola1	4.40859e-10	-0.670774	0.194	0.279	1.18917e-05	Pola1	down
Gzmk	4.69852e-22	-0.669687	0.208	0.369	1.26738e-17	Gzmk	down
Ppp1r12a	2.53426e-44	-0.669432	0.756	0.859	6.83592e-40	Ppp1r12a	down
Mndal	8.13237e-29	-0.664581	0.638	0.749	2.19362e-24	Mndal	down
Plxnc1	8.24182e-19	-0.661434	0.2	0.341	2.22315e-14	Plxnc1	down
Jak1	1.04735e-42	-0.659444	0.853	0.905	2.82512e-38	Jak1	down
Klf3	3.203e-25	-0.65751	0.055	0.191	8.63977e-21	Klf3	down
Zfp36l2	4.01416e-22	-0.655457	0.229	0.386	1.08278e-17	Zfp36l2	down
Ncapg2	2.71095e-22	-0.653565	0.068	0.199	7.31253e-18	Ncapg2	down
Itgb7	1.007e-30	-0.651982	0.226	0.428	2.71628e-26	Itgb7	down
Ifi213	2.76697e-20	-0.65181	0.095	0.227	7.46361e-16	Ifi213	down
Rad21	8.13497e-20	-0.649351	0.501	0.592	2.19433e-15	Rad21	down
Ifi209	7.21859e-18	-0.64811	0.229	0.367	1.94714e-13	Ifi209	down
S100a10	5.02479e-37	-0.647075	0.726	0.823	1.35539e-32	S100a10	down
Fos	0.0537399	-0.646001	0.679	0.661	1	Fos	stable
Atp11b	7.91455e-27	-0.644433	0.576	0.696	2.13487e-22	Atp11b	down
Pgm2l1	8.12567e-23	-0.641159	0.119	0.269	2.19182e-18	Pgm2l1	down
Clspn	2.64924e-27	-0.64113	0.03	0.158	7.14607e-23	Clspn	down
St8sia4	3.35042e-21	-0.640489	0.184	0.337	9.03741e-17	St8sia4	down
H2az2	1.96967e-17	-0.640254	0.254	0.385	5.313e-13	H2az2	down
Rad51b	4.64901e-14	-0.640015	0.086	0.185	1.25402e-09	Rad51b	down
Rundc3b	2.93518e-20	-0.637806	0.17	0.32	7.91735e-16	Rundc3b	down
Maml2	7.89604e-30	-0.636067	0.613	0.746	2.12988e-25	Maml2	down
Rap1gap2	3.10464e-21	-0.633094	0.106	0.244	8.37446e-17	Rap1gap2	down
Nin	4.96243e-20	-0.630297	0.375	0.503	1.33857e-15	Nin	down
Gvin3	6.91772e-22	-0.629584	0.165	0.317	1.86599e-17	Gvin3	down
Bltp1	5.6091e-27	-0.629561	0.623	0.721	1.513e-22	Bltp1	down
Nusap1	2.02395e-27	-0.6256	0.024	0.149	5.45939e-23	Nusap1	down
Ahnak	3.30335e-31	-0.612723	0.861	0.912	8.91047e-27	Ahnak	down
Kif23	3.10628e-26	-0.610384	0.028	0.151	8.37887e-22	Kif23	down
Ankrd11	1.75667e-32	-0.607073	0.716	0.804	4.73845e-28	Ankrd11	down
Cxcr4	2.46051e-18	-0.603101	0.281	0.429	6.63698e-14	Cxcr4	down
Ifngr1	4.28014e-42	-0.601093	0.823	0.895	1.15452e-37	Ifngr1	down
Bcl11b	1.96368e-21	-0.600355	0.477	0.611	5.29683e-17	Bcl11b	down
Nsd3	3.72663e-30	-0.598988	0.735	0.832	1.00522e-25	Nsd3	down
Ube2h	2.84904e-20	-0.596628	0.571	0.67	7.685e-16	Ube2h	down
Knl1	8.43236e-25	-0.59473	0.034	0.156	2.27454e-20	Knl1	down
Aak1	7.50753e-23	-0.592256	0.484	0.619	2.02508e-18	Aak1	down
Ssbp2	2.72977e-16	-0.589657	0.089	0.202	7.36328e-12	Ssbp2	down
Sntb1	2.9389e-12	-0.588761	0.221	0.331	7.92739e-08	Sntb1	down
Ifit1bl1	4.20891e-18	-0.587829	0.032	0.126	1.13531e-13	Ifit1bl1	down
H1f4	2.06683e-08	-0.587413	0.198	0.275	0.000557506	H1f4	down
Dck	1.48199e-21	-0.586725	0.118	0.261	3.99751e-17	Dck	down
Dock2	2.94284e-39	-0.578172	0.927	0.954	7.93801e-35	Dock2	down
Elf1	8.96737e-27	-0.565957	0.664	0.773	2.41886e-22	Elf1	down
Ifi208	1.13276e-21	-0.562355	0.067	0.196	3.05552e-17	Ifi208	down
Top2b	2.20112e-20	-0.561885	0.631	0.702	5.9373e-16	Top2b	down
Lpxn	4.08669e-19	-0.561433	0.664	0.743	1.10234e-14	Lpxn	down
Atp1b3	1.54925e-28	-0.561333	0.76	0.832	4.17894e-24	Atp1b3	down
Epb41	9.88491e-26	-0.5604	0.539	0.684	2.66636e-21	Epb41	down
Herc3	1.66716e-14	-0.559973	0.284	0.401	4.497e-10	Herc3	down
Arhgap11a	2.97158e-19	-0.558881	0.061	0.178	8.01553e-15	Arhgap11a	down
Rfx3	7.57388e-12	-0.554974	0.288	0.395	2.04298e-07	Rfx3	down
Ifit1	7.40359e-06	-0.554011	0.144	0.204	0.199704	Ifit1	stable
Cks1b	1.8511e-17	-0.549221	0.07	0.182	4.99315e-13	Cks1b	down
Hs3st3b1	4.36154e-20	-0.54501	0.064	0.184	1.17648e-15	Hs3st3b1	down
Xrn2	3.27591e-18	-0.543564	0.56	0.646	8.83645e-14	Xrn2	down
Zyg11b	1.57322e-14	-0.541454	0.433	0.541	4.2436e-10	Zyg11b	down
Tpx2	1.80877e-26	-0.538928	0.024	0.146	4.87898e-22	Tpx2	down
Saraf	8.28163e-22	-0.536671	0.555	0.672	2.23389e-17	Saraf	down
Ezh2	1.68147e-12	-0.535657	0.371	0.466	4.53561e-08	Ezh2	down
Gvin-ps6	1.01008e-13	-0.534206	0.244	0.358	2.72458e-09	Gvin-ps6	down
Tacc3	5.01716e-23	-0.533712	0.039	0.157	1.35333e-18	Tacc3	down
Nptn	3.50117e-16	-0.531732	0.572	0.657	9.44406e-12	Nptn	down
Atp2b1	2.52327e-20	-0.531209	0.797	0.842	6.80626e-16	Atp2b1	down
Lbr	1.95734e-17	-0.528518	0.177	0.313	5.27973e-13	Lbr	down
Kif15	3.37559e-10	-0.523092	0.096	0.178	9.1053e-06	Kif15	down
Gpr132	4.96731e-14	-0.518295	0.511	0.599	1.33988e-09	Gpr132	down
Fyb	4.45774e-17	-0.517568	0.56	0.651	1.20243e-12	Fyb	down
Atad2	1.06078e-09	-0.514818	0.351	0.427	2.86135e-05	Atad2	down
P2ry10	3.53904e-16	-0.512224	0.523	0.626	9.5462e-12	P2ry10	down
Cit	1.27771e-25	-0.509696	0.024	0.142	3.44649e-21	Cit	down
Dhx40	0.00584071	-0.506427	0.367	0.391	1	Dhx40	stable
Stim1	7.19844e-13	-0.505683	0.3	0.41	1.94171e-08	Stim1	down
Atf7ip	2.37346e-14	-0.504062	0.41	0.524	6.40217e-10	Atf7ip	down
Ralgapa2	1.27581e-16	-0.504029	0.453	0.568	3.44137e-12	Ralgapa2	down
Cdkn1b	3.98904e-13	-0.503124	0.255	0.368	1.076e-08	Cdkn1b	down
Dek	4.36828e-12	-0.499247	0.416	0.497	1.1783e-07	Dek	down
Arhgap10	1.24979e-14	-0.49883	0.197	0.317	3.37117e-10	Arhgap10	down
Itgax	3.3459e-15	-0.497389	0.147	0.269	9.02522e-11	Itgax	down
Incenp	1.80676e-12	-0.495765	0.138	0.238	4.87355e-08	Incenp	down
Gbp8	8.37149e-12	-0.495709	0.339	0.443	2.25813e-07	Gbp8	down
Tmem131l	4.79788e-15	-0.494768	0.171	0.294	1.29418e-10	Tmem131l	down
Clint1	7.4498e-20	-0.494358	0.706	0.781	2.00951e-15	Clint1	down
Lonp2	6.42591e-12	-0.493906	0.306	0.405	1.73332e-07	Lonp2	down
Spata6	3.24067e-11	-0.493475	0.214	0.313	8.74137e-07	Spata6	down
Fasl	9.85597e-11	-0.492112	0.371	0.456	2.65855e-06	Fasl	down
Ccnd3	3.90091e-08	-0.491843	0.336	0.417	0.00105223	Ccnd3	down
Crebrf	1.2435e-12	-0.491152	0.365	0.472	3.35423e-08	Crebrf	down
Aspm	1.26815e-21	-0.491064	0.016	0.111	3.42071e-17	Aspm	down
Lockd	4.55548e-13	-0.490118	0.067	0.155	1.2288e-08	Lockd	down
Gimap6	2.79019e-10	-0.488541	0.477	0.547	7.52626e-06	Gimap6	down
St3gal6	6.09188e-18	-0.488533	0.097	0.223	1.64322e-13	St3gal6	down
Samd9l	9.9296e-13	-0.487073	0.203	0.31	2.67841e-08	Samd9l	down
Sema5b	3.08112e-07	-0.48544	0.358	0.424	0.00831102	Sema5b	down
Asap1	1.68525e-12	-0.48427	0.214	0.326	4.54581e-08	Asap1	down
Celf2	4.76034e-36	-0.483869	0.917	0.966	1.28405e-31	Celf2	down
Zeb1	3.19765e-13	-0.483158	0.59	0.678	8.62533e-09	Zeb1	down
Kif20b	8.23154e-20	-0.482941	0.038	0.144	2.22038e-15	Kif20b	down
Itk	4.71041e-30	-0.479459	0.877	0.931	1.27058e-25	Itk	down
Dbf4	2.50319e-13	-0.478896	0.179	0.293	6.75211e-09	Dbf4	down
Peak1	5.47561e-13	-0.477808	0.516	0.595	1.47699e-08	Peak1	down
Lax1	3.16503e-11	-0.47733	0.339	0.435	8.53735e-07	Lax1	down
Rnf19b	1.20576e-13	-0.476257	0.463	0.568	3.25243e-09	Rnf19b	down
Hmmr	4.95227e-21	-0.47414	0.012	0.102	1.33582e-16	Hmmr	down
Dnmt1	1.94187e-10	-0.473538	0.242	0.335	5.23801e-06	Dnmt1	down
Prkcq	1.34227e-18	-0.473056	0.627	0.709	3.62065e-14	Prkcq	down
Ect2	6.39473e-18	-0.469234	0.033	0.128	1.72491e-13	Ect2	down
Gm43305	1.61371e-07	-0.467583	0.146	0.216	0.00435282	Gm43305	down
Sipa1l1	5.47178e-15	-0.466139	0.648	0.736	1.47596e-10	Sipa1l1	down
Abcg1	1.80077e-15	-0.465664	0.113	0.23	4.8574e-11	Abcg1	down
Arl15	9.10883e-15	-0.463024	0.612	0.704	2.45702e-10	Arl15	down
Dipk1a	4.71966e-09	-0.461618	0.145	0.228	0.000127308	Dipk1a	down
Cdk1	6.3417e-25	-0.46148	0.021	0.133	1.71061e-20	Cdk1	down
Nlrc5	4.95377e-13	-0.461248	0.582	0.645	1.33623e-08	Nlrc5	down
Tmem71	5.95676e-09	-0.460354	0.228	0.311	0.000160678	Tmem71	down
Clk1	9.14493e-19	-0.459771	0.79	0.844	2.46675e-14	Clk1	down
Usp48	1.18304e-11	-0.457698	0.384	0.476	3.19113e-07	Usp48	down
Gna13	9.28545e-17	-0.456972	0.58	0.666	2.50466e-12	Gna13	down
Dnajc15	2.38403e-13	-0.455861	0.477	0.579	6.43069e-09	Dnajc15	down
Itga4	9.66039e-07	-0.455454	0.252	0.329	0.0260579	Itga4	down
Rbl1	4.551e-12	-0.454595	0.132	0.23	1.22759e-07	Rbl1	down
Tnrc6b	4.04083e-24	-0.452135	0.75	0.842	1.08997e-19	Tnrc6b	down
Gimap9	8.71057e-09	-0.449729	0.272	0.36	0.000234959	Gimap9	down
Cep128	1.08333e-13	-0.448568	0.086	0.186	2.92216e-09	Cep128	down
Ifi27l2a	6.01416e-07	-0.446955	0.152	0.226	0.0162226	Ifi27l2a	down
Cobll1	1.90557e-11	-0.446627	0.409	0.51	5.14008e-07	Cobll1	down
Itpkb	2.42771e-11	-0.446019	0.396	0.49	6.54849e-07	Itpkb	down
Ccna2	2.9405e-27	-0.446017	0.01	0.121	7.93171e-23	Ccna2	down
Bzw2	1.47804e-09	-0.444662	0.252	0.349	3.98687e-05	Bzw2	down
Prdm2	1.69712e-08	-0.444478	0.352	0.419	0.000457782	Prdm2	down
Gvin-ps7	2.93929e-15	-0.443936	0.149	0.27	7.92845e-11	Gvin-ps7	down
Cdc42ep3	3.27449e-12	-0.44351	0.126	0.225	8.83262e-08	Cdc42ep3	down
Fry	8.64917e-14	-0.443286	0.1	0.203	2.33303e-09	Fry	down
Dock11	8.96537e-18	-0.442021	0.635	0.73	2.41832e-13	Dock11	down
Sntb2	2.08178e-12	-0.441876	0.186	0.299	5.6154e-08	Sntb2	down
Ppp3ca	3.33261e-16	-0.441612	0.706	0.775	8.98937e-12	Ppp3ca	down
Flna	3.89786e-08	-0.441381	0.445	0.502	0.00105141	Flna	down
Rrm1	2.65431e-11	-0.440908	0.119	0.214	7.15973e-07	Rrm1	down
Stk38	5.8085e-08	-0.439625	0.273	0.345	0.00156678	Stk38	down
Pcna	0.0615273	-0.437303	0.571	0.528	1	Pcna	stable
Ccnb2	2.4678e-16	-0.436939	0.036	0.127	6.65663e-12	Ccnb2	down
Ubac2	3.32787e-12	-0.43515	0.476	0.574	8.9766e-08	Ubac2	down
Stk17b	2.58817e-27	-0.434216	0.9	0.952	6.98133e-23	Stk17b	down
Tmsb10	6.06366e-25	-0.433753	0.813	0.878	1.63561e-20	Tmsb10	down
ENSMUSG00000121093	1.25452e-08	-0.433161	0.619	0.66	0.000338395	ENSMUSG00000121093	down
Dennd4a	1.83081e-31	-0.432886	0.957	0.987	4.93842e-27	Dennd4a	down
Tcf7	1.42833e-20	-0.432252	0.018	0.112	3.85279e-16	Tcf7	down
Smc3	5.78323e-10	-0.431076	0.41	0.49	1.55997e-05	Smc3	down
St8sia1	1.26708e-11	-0.430937	0.06	0.14	3.41782e-07	St8sia1	down
Marchf3	1.35718e-05	-0.428934	0.171	0.233	0.366087	Marchf3	stable
Prex1	1.28033e-11	-0.427495	0.492	0.575	3.45357e-07	Prex1	down
Pacs1	2.51246e-07	-0.426511	0.281	0.359	0.0067771	Pacs1	down
Ly6e	6.19935e-16	-0.423838	0.769	0.814	1.67221e-11	Ly6e	down
Madd	5.23873e-10	-0.422904	0.288	0.382	1.41309e-05	Madd	down
Pik3r1	7.92517e-09	-0.421734	0.409	0.48	0.000213773	Pik3r1	down
Smad3	9.97954e-11	-0.419058	0.252	0.358	2.69188e-06	Smad3	down
Mfsd6	2.093e-07	-0.41824	0.176	0.249	0.00564565	Mfsd6	down
1500009L16Rik	5.18587e-14	-0.416637	0.074	0.171	1.39884e-09	1500009L16Rik	down
Nsd2	1.35387e-05	-0.416213	0.354	0.4	0.365193	Nsd2	stable
Lig1	6.86793e-07	-0.415629	0.17	0.238	0.0185255	Lig1	down
Lmna	3.43937e-05	-0.414581	0.184	0.241	0.927737	Lmna	stable
S1pr4	1.34814e-12	-0.414496	0.13	0.233	3.63646e-08	S1pr4	down
Trim12a	6.90369e-08	-0.412698	0.219	0.296	0.0018622	Trim12a	down
Phip	3.73839e-09	-0.411703	0.47	0.545	0.000100839	Phip	down
Acap2	3.12945e-10	-0.411539	0.301	0.397	8.44137e-06	Acap2	down
Heca	3.3795e-10	-0.411261	0.491	0.576	9.11588e-06	Heca	down
Mad2l1	2.76009e-15	-0.409507	0.065	0.164	7.44507e-11	Mad2l1	down
Zbtb20	1.89571e-06	-0.408917	0.391	0.45	0.0511349	Zbtb20	stable
Atad5	1.93562e-09	-0.408331	0.102	0.183	5.22114e-05	Atad5	down
Dock5	2.70059e-08	-0.408217	0.324	0.399	0.000728457	Dock5	down
Zfp652	2.33342e-08	-0.406843	0.187	0.272	0.000629416	Zfp652	down
Inpp5d	4.70185e-13	-0.405569	0.612	0.69	1.26828e-08	Inpp5d	down
Camk2d	3.2411e-10	-0.404483	0.253	0.352	8.74254e-06	Camk2d	down
Egr1	0.0262109	-0.403841	0.519	0.525	1	Egr1	stable
Asf1b	2.41839e-18	-0.402156	0.032	0.128	6.52336e-14	Asf1b	down
Brip1	1.10245e-21	-0.402116	0.021	0.122	2.97374e-17	Brip1	down
Mosmo	4.11313e-08	-0.401258	0.177	0.258	0.00110948	Mosmo	down
Nr3c1	9.90848e-07	-0.400654	0.49	0.542	0.0267271	Nr3c1	down
Tle4	5.59449e-10	-0.399157	0.339	0.43	1.50906e-05	Tle4	down
Herc1	3.83026e-08	-0.398497	0.391	0.465	0.00103317	Herc1	down
Bcl2	0.000657409	-0.39847	0.512	0.539	1	Bcl2	stable
Tob1	1.45285e-08	-0.398024	0.204	0.292	0.000391892	Tob1	down
Emp1	6.57261e-07	-0.395806	0.306	0.379	0.017729	Emp1	down
Nup210	1.31531e-11	-0.394589	0.396	0.493	3.54791e-07	Nup210	down
Jakmip1	4.70597e-13	-0.394518	0.064	0.153	1.26939e-08	Jakmip1	down
Lin54	6.28997e-06	-0.39435	0.238	0.306	0.169666	Lin54	stable
Cdca8	2.22849e-22	-0.394203	0.016	0.116	6.01113e-18	Cdca8	down
Irf1	3.78341e-10	-0.394111	0.542	0.608	1.02054e-05	Irf1	down
Kif4	1.20818e-21	-0.392335	0.016	0.112	3.25894e-17	Kif4	down
Sun2	5.81038e-09	-0.392089	0.179	0.267	0.000156729	Sun2	down
Atp2a3	4.76953e-10	-0.391941	0.19	0.283	1.28653e-05	Atp2a3	down
Pde4d	4.52574e-09	-0.391913	0.61	0.647	0.000122077	Pde4d	down
Ncapd2	6.05284e-14	-0.391733	0.061	0.152	1.63269e-09	Ncapd2	down
Map4k4	9.83778e-10	-0.391592	0.495	0.566	2.65364e-05	Map4k4	down
Irf2bpl	6.10839e-07	-0.391111	0.232	0.306	0.0164768	Irf2bpl	down
Dpp4	4.53219e-08	-0.390342	0.171	0.248	0.00122251	Dpp4	down
Fbxo5	6.16426e-16	-0.389078	0.025	0.107	1.66275e-11	Fbxo5	down
Kat2b	3.18823e-08	-0.388748	0.287	0.369	0.000859992	Kat2b	down
Uhrf1	6.16164e-11	-0.388102	0.07	0.151	1.66204e-06	Uhrf1	down
Pycard	2.55757e-07	-0.387894	0.31	0.375	0.00689878	Pycard	down
Gab3	0.000150613	-0.387426	0.207	0.261	1	Gab3	stable
Baz1b	2.13274e-07	-0.387287	0.32	0.393	0.00575287	Baz1b	down
Ncapd3	5.14475e-13	-0.3872	0.098	0.198	1.38774e-08	Ncapd3	down
Usp3	4.8833e-12	-0.386997	0.485	0.577	1.31722e-07	Usp3	down
Cep55	1.65246e-17	-0.38616	0.025	0.113	4.45735e-13	Cep55	down
Rell1	2.72289e-10	-0.385094	0.187	0.286	7.34472e-06	Rell1	down
Hp1bp3	4.78847e-09	-0.384799	0.473	0.533	0.000129164	Hp1bp3	down
Gm12216	8.65511e-10	-0.384011	0.132	0.222	2.33463e-05	Gm12216	down
Cdca3	1.49007e-15	-0.383854	0.024	0.103	4.01931e-11	Cdca3	down
H2-Q6	3.09779e-09	-0.382213	0.558	0.628	8.35598e-05	H2-Q6	down
Gm12185	2.33907e-08	-0.381512	0.179	0.263	0.00063094	Gm12185	down
Ndc80	9.88972e-18	-0.381484	0.032	0.126	2.66765e-13	Ndc80	down
Ifi214	5.45665e-11	-0.380663	0.057	0.135	1.47188e-06	Ifi214	down
Kmt2c	5.08968e-09	-0.380501	0.435	0.518	0.000137289	Kmt2c	down
Ccr5	4.04545e-11	-0.379995	0.48	0.592	1.09122e-06	Ccr5	down
Dtx3l	2.78889e-05	-0.37968	0.271	0.324	0.752276	Dtx3l	stable
Inpp1	6.1397e-07	-0.378498	0.224	0.295	0.0165612	Inpp1	down
Zfp53	4.34069e-07	-0.378231	0.246	0.326	0.0117086	Zfp53	down
Bin2	5.74258e-07	-0.375414	0.287	0.353	0.01549	Bin2	down
Cip2a	1.87032e-12	-0.375261	0.044	0.123	5.04501e-08	Cip2a	down
Pdlim1	4.15683e-12	-0.37518	0.117	0.216	1.12126e-07	Pdlim1	down
Emp3	2.65485e-10	-0.375065	0.21	0.307	7.16118e-06	Emp3	down
Tcf12	1.37844e-08	-0.375042	0.622	0.662	0.000371822	Tcf12	down
Dnajb6	3.08951e-07	-0.374872	0.616	0.635	0.00833364	Dnajb6	down
Spc25	4.33042e-16	-0.374188	0.022	0.101	1.16809e-11	Spc25	down
Arhgap45	6.40592e-10	-0.373676	0.566	0.628	1.72793e-05	Arhgap45	down
Znrf2	6.59384e-09	-0.373285	0.6	0.652	0.000177862	Znrf2	down
Tnfrsf26	4.57008e-14	-0.373064	0.045	0.132	1.23273e-09	Tnfrsf26	down
Cep350	2.846e-07	-0.373042	0.326	0.398	0.00767681	Cep350	down
Mxd4	5.7676e-08	-0.371704	0.144	0.218	0.00155575	Mxd4	down
Commd8	4.69599e-06	-0.371641	0.261	0.322	0.12667	Commd8	stable
Tbc1d1	3.08432e-06	-0.371591	0.317	0.376	0.0831964	Tbc1d1	stable
Mcm4	4.08384e-05	-0.370324	0.214	0.27	1	Mcm4	stable
Phf21a	1.04044e-05	-0.369878	0.459	0.499	0.280649	Phf21a	stable
Gbp7	1.75534e-08	-0.369239	0.487	0.561	0.000473484	Gbp7	down
Rapgef2	4.11487e-05	-0.368446	0.346	0.39	1	Rapgef2	stable
Cdk2ap2	7.18628e-06	-0.367381	0.278	0.335	0.193843	Cdk2ap2	stable
Tnrc6c	3.8757e-07	-0.367304	0.398	0.458	0.0104543	Tnrc6c	down
H2az1	1.04199e-05	-0.365846	0.351	0.401	0.281068	H2az1	stable
Oga	9.24848e-08	-0.365794	0.455	0.52	0.00249469	Oga	down
Eif2ak3	3.18146e-05	-0.36412	0.313	0.369	0.858168	Eif2ak3	stable
Med12l	3.52404e-10	-0.363856	0.105	0.19	9.50574e-06	Med12l	down
Mtmr12	1.36849e-07	-0.363608	0.288	0.37	0.00369137	Mtmr12	down
Rigi	1.95846e-09	-0.363368	0.131	0.216	5.28275e-05	Rigi	down
Kif21b	9.38561e-09	-0.363361	0.299	0.386	0.000253168	Kif21b	down
Smarca2	2.16091e-07	-0.3625	0.306	0.382	0.00582884	Smarca2	down
Phf14	4.73288e-07	-0.360504	0.524	0.561	0.0127665	Phf14	down
Nfatc2	2.19019e-06	-0.359295	0.229	0.298	0.0590783	Nfatc2	stable
Usp15	1.73196e-07	-0.358223	0.539	0.582	0.00467179	Usp15	down
Creb1	7.23895e-05	-0.356737	0.396	0.438	1	Creb1	stable
Eif4ebp2	6.9098e-07	-0.356323	0.419	0.469	0.0186385	Eif4ebp2	down
Rgs10	0.000121705	-0.355992	0.137	0.187	1	Rgs10	stable
Herc4	1.52134e-06	-0.3558	0.471	0.532	0.0410367	Herc4	down
Fryl	2.13974e-08	-0.35502	0.718	0.735	0.000577172	Fryl	down
Wwox	0.00471022	-0.354962	0.291	0.326	1	Wwox	stable
ENSMUSG00000120992	5.88231e-08	-0.354847	0.152	0.23	0.00158669	ENSMUSG00000120992	down
Klf13	1.27078e-09	-0.353601	0.7	0.733	3.4278e-05	Klf13	down
Ckap5	9.81706e-05	-0.353574	0.262	0.313	1	Ckap5	stable
Slc25a40	2.85317e-05	-0.353492	0.166	0.223	0.769613	Slc25a40	stable
Prrc2c	2.04091e-13	-0.353047	0.754	0.796	5.50514e-09	Prrc2c	down
Parp14	3.24707e-05	-0.352779	0.278	0.335	0.875865	Parp14	stable
Klrk1	0.000186219	-0.35243	0.623	0.629	1	Klrk1	stable
Ntrk3	7.92801e-13	-0.351887	0.034	0.109	2.1385e-08	Ntrk3	down
Cyfip2	8.31003e-09	-0.350571	0.459	0.53	0.000224155	Cyfip2	down
Suco	2.99262e-07	-0.35034	0.546	0.597	0.00807229	Suco	down
Irf2	1.22303e-07	-0.349632	0.401	0.472	0.00329901	Irf2	down
Pcnt	3.55172e-11	-0.349441	0.132	0.228	9.58042e-07	Pcnt	down
Prkacb	2.1159e-06	-0.349082	0.333	0.402	0.0570743	Prkacb	stable
Spag5	7.86442e-18	-0.348448	0.017	0.1	2.12135e-13	Spag5	down
Txk	3.49421e-05	-0.348038	0.294	0.353	0.942528	Txk	stable
Cks2	2.17075e-08	-0.347843	0.144	0.223	0.000585538	Cks2	down
Serp2	1.31001e-14	-0.347224	0.027	0.105	3.53363e-10	Serp2	down
Nup153	1.08559e-06	-0.346991	0.467	0.511	0.0292827	Nup153	down
Gpbp1l1	1.43321e-06	-0.346362	0.24	0.308	0.0386595	Gpbp1l1	down
Notch2	0.000167058	-0.346072	0.274	0.324	1	Notch2	stable
Raet1e	1.56221e-09	-0.345119	0.075	0.151	4.21391e-05	Raet1e	down
Tlk1	7.6589e-06	-0.345055	0.399	0.448	0.206591	Tlk1	stable
Ppp2r5c	2.4555e-09	-0.344557	0.59	0.649	6.62346e-05	Ppp2r5c	down
Tcp11l2	0.000331436	-0.344292	0.181	0.227	1	Tcp11l2	stable
Usp1	0.000107576	-0.343851	0.238	0.287	1	Usp1	stable
Znrf3	2.49458e-05	-0.3436	0.262	0.324	0.672887	Znrf3	stable
Cd47	2.21815e-16	-0.342211	0.894	0.904	5.98323e-12	Cd47	down
Resf1	5.96816e-06	-0.340719	0.571	0.606	0.160985	Resf1	stable
Fut8	2.34323e-06	-0.340172	0.322	0.397	0.0632063	Fut8	stable
Dtl	4.62724e-09	-0.339708	0.074	0.144	0.000124815	Dtl	down
Hells	6.13727e-08	-0.3394	0.121	0.197	0.00165547	Hells	down
Myo1f	6.75237e-07	-0.339392	0.334	0.407	0.0182138	Myo1f	down
Oas3	1.35887e-07	-0.339034	0.085	0.151	0.00366542	Oas3	down
Rnf125	3.02807e-06	-0.338967	0.445	0.503	0.0816791	Rnf125	stable
Sp110	2.97366e-08	-0.338938	0.106	0.18	0.000802115	Sp110	down
Rps6ka5	1.32115e-06	-0.338716	0.145	0.213	0.0356368	Rps6ka5	down
Stk4	2.91121e-07	-0.336995	0.517	0.57	0.0078527	Stk4	down
Ms4a4b	3.42843e-15	-0.336876	0.895	0.911	9.24783e-11	Ms4a4b	down
Wasf2	4.51491e-06	-0.336808	0.516	0.561	0.121785	Wasf2	stable
Fam78a	5.64927e-08	-0.33558	0.145	0.221	0.00152384	Fam78a	down
Ulbp1	1.61573e-10	-0.335254	0.055	0.13	4.35826e-06	Ulbp1	down
Plk4	4.64553e-10	-0.335009	0.075	0.153	1.25308e-05	Plk4	down
Dyrk2	3.6491e-06	-0.334577	0.222	0.292	0.0984307	Dyrk2	stable
Trim30a	3.31008e-05	-0.334414	0.64	0.651	0.892862	Trim30a	stable
Myh9	1.68942e-13	-0.334309	0.79	0.827	4.55704e-09	Myh9	down
H2ax	2.67381e-08	-0.333262	0.068	0.133	0.000721232	H2ax	down
Elovl5	8.65398e-06	-0.333075	0.323	0.383	0.233433	Elovl5	stable
2810001G20Rik	1.75803e-08	-0.332241	0.082	0.154	0.000474211	2810001G20Rik	down
Fli1	2.57036e-12	-0.331122	0.747	0.81	6.93329e-08	Fli1	down
H2-Q7	5.95284e-24	-0.330905	0.928	0.946	1.60572e-19	H2-Q7	down
Arhgef1	2.12227e-07	-0.330433	0.372	0.447	0.00572462	Arhgef1	down
H4c4	1.08809e-06	-0.330406	0.081	0.14	0.0293501	H4c4	down
Ifit3	8.16172e-05	-0.328924	0.068	0.111	1	Ifit3	stable
Casp8ap2	0.000167173	-0.327253	0.348	0.396	1	Casp8ap2	stable
Ablim1	2.03696e-10	-0.326971	0.803	0.836	5.49448e-06	Ablim1	down
Rev3l	1.4578e-05	-0.325828	0.348	0.403	0.393227	Rev3l	stable
Mcm5	9.82785e-06	-0.325788	0.132	0.191	0.265096	Mcm5	stable
Xrn1	0.000216156	-0.325139	0.398	0.433	1	Xrn1	stable
Wdr95	9.36473e-06	-0.324894	0.197	0.264	0.252604	Wdr95	stable
Hcst	8.80181e-06	-0.323058	0.654	0.67	0.23742	Hcst	stable
Selplg	1.28614e-12	-0.322855	0.768	0.833	3.46922e-08	Selplg	down
Ywhaq	2.94865e-08	-0.32261	0.368	0.456	0.000795369	Ywhaq	down
Prim2	5.25048e-08	-0.322422	0.094	0.165	0.00141627	Prim2	down
Ptprc	3.94249e-30	-0.322365	0.986	0.99	1.06345e-25	Ptprc	down
Hmgb1	0.00169835	-0.321906	0.587	0.566	1	Hmgb1	stable
Nfatc3	7.53107e-08	-0.321886	0.483	0.548	0.00203143	Nfatc3	down
Stim2	4.60304e-05	-0.321825	0.261	0.319	1	Stim2	stable
Efr3a	3.23742e-05	-0.321796	0.485	0.53	0.873261	Efr3a	stable
Il7r	0.000188407	-0.321752	0.695	0.714	1	Il7r	stable
Baz2b	4.59519e-05	-0.321331	0.267	0.325	1	Baz2b	stable
Klf6	1.61174e-05	-0.321306	0.788	0.804	0.434751	Klf6	stable
Prkcb	1.50993e-08	-0.321131	0.59	0.644	0.000407289	Prkcb	down
Brca1	1.62553e-15	-0.320211	0.028	0.109	4.3847e-11	Brca1	down
Gabpb1	2.41474e-05	-0.319543	0.292	0.353	0.651351	Gabpb1	stable
mt-Rnr1	1.48684e-16	-0.319136	0.988	0.997	4.01059e-12	mt-Rnr1	down
Hgsnat	9.62144e-05	-0.31859	0.173	0.228	1	Hgsnat	stable
Mindy3	8.70594e-07	-0.318431	0.474	0.532	0.0234834	Mindy3	down
Gvin1	2.39621e-09	-0.317929	0.106	0.19	6.46355e-05	Gvin1	down
Sipa1	1.523e-05	-0.317575	0.29	0.35	0.410815	Sipa1	stable
Susd6	3.56507e-08	-0.317385	0.595	0.646	0.000961643	Susd6	down
Vps37b	1.39831e-05	-0.316964	0.478	0.528	0.37718	Vps37b	stable
Rnf38	5.77079e-05	-0.316729	0.33	0.379	1	Rnf38	stable
Crlf3	0.0155137	-0.316596	0.385	0.396	1	Crlf3	stable
Rbbp8	1.05662e-07	-0.316565	0.558	0.608	0.00285013	Rbbp8	down
Rttn	3.38257e-08	-0.31633	0.081	0.15	0.000912415	Rttn	down
Ubn1	2.46516e-08	-0.316275	0.487	0.555	0.000664953	Ubn1	down
Ankrd44	8.65577e-13	-0.315974	0.739	0.807	2.33481e-08	Ankrd44	down
Tespa1	1.59405e-12	-0.315922	0.066	0.157	4.2998e-08	Tespa1	down
Pde4b	6.00736e-08	-0.315777	0.717	0.743	0.00162042	Pde4b	down
Irf7	3.52855e-07	-0.314783	0.116	0.186	0.00951792	Irf7	down
Gprin3	6.89429e-08	-0.31455	0.251	0.341	0.00185967	Gprin3	down
Lgals9	0.000246454	-0.314548	0.179	0.226	1	Lgals9	stable
Smap1	2.98005e-05	-0.313478	0.288	0.348	0.803837	Smap1	stable
B4galt1	1.60233e-06	-0.312462	0.564	0.607	0.0432212	B4galt1	down
Tab2	3.27262e-08	-0.312361	0.676	0.711	0.000882757	Tab2	down
AB124611	1.40401e-08	-0.312112	0.115	0.194	0.000378718	AB124611	down
Gbp2	1.32325e-06	-0.311226	0.577	0.605	0.0356934	Gbp2	down
Jmy	0.00111907	-0.310319	0.166	0.208	1	Jmy	stable
Topbp1	7.67906e-05	-0.309955	0.279	0.33	1	Topbp1	stable
Itpr2	2.02029e-05	-0.309848	0.372	0.429	0.544952	Itpr2	stable
Or2v1	2.34895e-05	-0.308564	0.125	0.18	0.633605	Or2v1	stable
Mcm3	1.21631e-07	-0.308216	0.137	0.213	0.00328088	Mcm3	down
Pecam1	5.82723e-05	-0.30815	0.126	0.178	1	Pecam1	stable
Irf9	1.46723e-05	-0.307694	0.216	0.272	0.395771	Irf9	stable
Card11	3.31615e-05	-0.306468	0.26	0.32	0.894499	Card11	stable
Akt3	0.000205164	-0.306256	0.3	0.352	1	Akt3	stable
Rab8a	8.81632e-06	-0.304886	0.358	0.413	0.237811	Rab8a	stable
Rtp4	6.234e-07	-0.304646	0.116	0.185	0.0168156	Rtp4	down
Galnt10	8.79777e-10	-0.304557	0.119	0.207	2.37311e-05	Galnt10	down
Ifrd1	7.63544e-05	-0.304474	0.669	0.664	1	Ifrd1	stable
Rpa1	7.83245e-06	-0.304227	0.225	0.292	0.211272	Rpa1	stable
Usp25	3.75526e-06	-0.304219	0.682	0.707	0.101294	Usp25	stable
Malt1	7.88533e-07	-0.303789	0.73	0.761	0.0212699	Malt1	down
Cdh1	0.000432174	-0.303573	0.1	0.143	1	Cdh1	stable
Rnf213	0.00160612	-0.303517	0.139	0.178	1	Rnf213	stable
Mier1	7.98091e-08	-0.302983	0.636	0.67	0.00215277	Mier1	down
Wdr37	0.000157611	-0.302738	0.257	0.31	1	Wdr37	stable
Dok2	1.87394e-05	-0.30229	0.21	0.272	0.505477	Dok2	stable
Il17ra	2.11192e-06	-0.302123	0.308	0.377	0.0569669	Il17ra	stable
Ccm2	1.83948e-06	-0.30208	0.157	0.225	0.0496182	Ccm2	down
Cyld	3.09927e-05	-0.301387	0.537	0.562	0.835997	Cyld	stable
Stag1	3.04242e-07	-0.301214	0.755	0.77	0.00820663	Stag1	down
Tnfaip8	1.33804e-06	-0.300797	0.519	0.569	0.0360924	Tnfaip8	down
Il18r1	2.60984e-10	-0.30075	0.818	0.848	7.03978e-06	Il18r1	down
Anp32e	0.00589179	-0.300408	0.416	0.43	1	Anp32e	stable
Arl6ip5	0.00285082	-0.300147	0.356	0.381	1	Arl6ip5	stable
Cdkn2d	2.09973e-06	-0.300115	0.105	0.165	0.056638	Cdkn2d	stable
Celf1	1.95049e-06	-0.300098	0.567	0.602	0.0526126	Celf1	stable
Znrf1	0.000796582	-0.299993	0.306	0.345	1	Znrf1	stable
Azi2	0.000414843	-0.299404	0.384	0.424	1	Azi2	stable
Elf4	8.23693e-05	-0.299397	0.403	0.448	1	Elf4	stable
Sgk1	0.00430423	-0.298876	0.341	0.373	1	Sgk1	stable
Btbd11	3.55943e-09	-0.298727	0.061	0.131	9.60121e-05	Btbd11	down
Smc1a	0.000571199	-0.298579	0.403	0.436	1	Smc1a	stable
Aldh7a1	0.00172764	-0.298338	0.071	0.105	1	Aldh7a1	stable
Mcm7	2.357e-11	-0.298074	0.076	0.162	6.35776e-07	Mcm7	down
Chd2	7.70125e-07	-0.298073	0.684	0.715	0.0207733	Chd2	down
Stat1	2.70908e-05	-0.297551	0.298	0.356	0.730747	Stat1	stable
Kif22	1.53935e-18	-0.297521	0.016	0.102	4.15225e-14	Kif22	down
Lpp	4.81345e-06	-0.297312	0.659	0.684	0.129838	Lpp	stable
Ncoa7	6.25049e-06	-0.297164	0.126	0.186	0.168601	Ncoa7	stable
Prrc2b	7.30164e-06	-0.297018	0.407	0.46	0.196954	Prrc2b	stable
Gpsm2	4.94217e-14	-0.296968	0.028	0.105	1.3331e-09	Gpsm2	down
Rnaseh2b	2.3694e-06	-0.296834	0.127	0.193	0.0639121	Rnaseh2b	stable
Bbs9	1.10705e-05	-0.296785	0.1	0.155	0.298617	Bbs9	stable
Rsbn1l	4.41887e-05	-0.29668	0.429	0.473	1	Rsbn1l	stable
Tnpo1	0.00010203	-0.296119	0.496	0.521	1	Tnpo1	stable
Kat6a	1.20954e-05	-0.295543	0.417	0.471	0.326261	Kat6a	stable
Smg1	4.09426e-07	-0.295132	0.66	0.68	0.0110438	Smg1	down
Arhgef6	0.00370892	-0.294838	0.363	0.387	1	Arhgef6	stable
Ctse	0.000124364	-0.294451	0.154	0.206	1	Ctse	stable
Heatr5a	0.0017498	-0.294178	0.16	0.199	1	Heatr5a	stable
Atrx	2.2858e-11	-0.294087	0.765	0.819	6.16571e-07	Atrx	down
Btg2	9.04227e-06	-0.293724	0.815	0.824	0.243906	Btg2	stable
Tsc22d3	1.44437e-05	-0.293704	0.454	0.507	0.389605	Tsc22d3	stable
Hjurp	1.64759e-10	-0.293654	0.074	0.155	4.4442e-06	Hjurp	down
Tecpr1	0.000313517	-0.293455	0.363	0.399	1	Tecpr1	stable
Gmnn	2.41499e-09	-0.293032	0.078	0.152	6.5142e-05	Gmnn	down
Ccl5	4.03408e-16	-0.2926	0.647	0.765	1.08815e-11	Ccl5	down
Haus6	1.10558e-05	-0.292214	0.123	0.182	0.29822	Haus6	stable
Rb1	1.15921e-05	-0.291494	0.186	0.251	0.312686	Rb1	stable
Mbd2	5.68166e-06	-0.291084	0.625	0.662	0.153257	Mbd2	stable
Pafah1b1	9.83379e-09	-0.289264	0.732	0.765	0.000265257	Pafah1b1	down
Bbx	0.00137381	-0.288796	0.352	0.385	1	Bbx	stable
Vps13b	8.84183e-05	-0.288775	0.593	0.609	1	Vps13b	stable
Nek7	0.000156401	-0.288552	0.461	0.497	1	Nek7	stable
Bptf	2.32536e-05	-0.288349	0.514	0.561	0.627243	Bptf	stable
Nipbl	8.3756e-08	-0.288148	0.807	0.812	0.00225923	Nipbl	down
Ptpn22	1.08363e-12	-0.287569	0.937	0.94	2.92298e-08	Ptpn22	down
Tagln2	1.72064e-05	-0.287402	0.564	0.58	0.464127	Tagln2	stable
Calm2	3.54998e-05	-0.287319	0.624	0.642	0.95757	Calm2	stable
Ctss	1.18961e-06	-0.287105	0.759	0.77	0.0320885	Ctss	down
Nbeal2	4.24422e-06	-0.28638	0.173	0.238	0.114484	Nbeal2	stable
Haus4	6.55119e-11	-0.286265	0.052	0.126	1.76712e-06	Haus4	down
Zfp367	2.35465e-07	-0.286241	0.097	0.165	0.00635142	Zfp367	down
Zbp1	0.000233367	-0.285253	0.225	0.277	1	Zbp1	stable
E2f2	9.66102e-10	-0.285174	0.066	0.139	2.60596e-05	E2f2	down
Arid1a	1.30573e-07	-0.285098	0.564	0.63	0.00352209	Arid1a	down
Trp53inp1	6.49823e-06	-0.284592	0.316	0.385	0.175283	Trp53inp1	stable
Fmr1	0.000803034	-0.284375	0.346	0.385	1	Fmr1	stable
Med30	0.00158375	-0.284123	0.261	0.298	1	Med30	stable
Suz12	0.000125478	-0.28382	0.572	0.584	1	Suz12	stable
Slc9a3r1	0.000253804	-0.283715	0.484	0.512	1	Slc9a3r1	stable
Gm20559	9.71399e-07	-0.283621	0.113	0.178	0.0262025	Gm20559	down
Mylip	0.000103306	-0.283259	0.148	0.199	1	Mylip	stable
Lyst	3.21978e-05	-0.283231	0.645	0.673	0.868504	Lyst	stable
Cdkn2c	1.48046e-11	-0.282399	0.032	0.1	3.99339e-07	Cdkn2c	down
Pole	1.20014e-13	-0.282011	0.031	0.109	3.23726e-09	Pole	down
Pitpnc1	4.32178e-09	-0.281738	0.681	0.74	0.000116576	Pitpnc1	down
Ifit2	0.00324046	-0.281663	0.095	0.129	1	Ifit2	stable
Irak2	0.0181165	-0.281659	0.399	0.407	1	Irak2	stable
Ier2	0.00332782	-0.281523	0.451	0.47	1	Ier2	stable
Zfp654	0.0111906	-0.281127	0.356	0.377	1	Zfp654	stable
Alyref	0.131899	-0.280979	0.393	0.381	1	Alyref	stable
Ppp2r5a	3.57283e-05	-0.280389	0.529	0.569	0.963734	Ppp2r5a	stable
Ttc7	0.00114183	-0.280067	0.203	0.247	1	Ttc7	stable
Cdk19	0.000125059	-0.27998	0.231	0.285	1	Cdk19	stable
Stk10	3.21859e-05	-0.279725	0.583	0.628	0.868182	Stk10	stable
Kif18a	5.65321e-11	-0.279513	0.038	0.106	1.5249e-06	Kif18a	down
Fam204a	0.00037929	-0.278777	0.345	0.389	1	Fam204a	stable
N4bp1	0.00146254	-0.278759	0.589	0.592	1	N4bp1	stable
Slamf6	6.19628e-06	-0.278076	0.1	0.157	0.167138	Slamf6	stable
Epc1	0.000568178	-0.277793	0.345	0.385	1	Epc1	stable
Glipr2	0.00381928	-0.277588	0.354	0.382	1	Glipr2	stable
Amz2	2.69245e-07	-0.277382	0.07	0.13	0.00726262	Amz2	down
Blm	2.67978e-09	-0.277362	0.074	0.147	7.22843e-05	Blm	down
Exoc6b	0.0238083	-0.276883	0.238	0.259	1	Exoc6b	stable
Heg1	4.60454e-08	-0.276591	0.087	0.158	0.00124203	Heg1	down
Anxa6	8.3113e-06	-0.276235	0.625	0.659	0.224189	Anxa6	stable
Rb1cc1	0.000322732	-0.275336	0.519	0.555	1	Rb1cc1	stable
Gsk3b	6.42076e-05	-0.274777	0.494	0.531	1	Gsk3b	stable
Prkx	0.00172742	-0.273668	0.222	0.261	1	Prkx	stable
Prkd2	5.17821e-06	-0.273268	0.148	0.212	0.139677	Prkd2	stable
Fam241a	0.000462955	-0.273161	0.149	0.196	1	Fam241a	stable
Jpt1	0.001846	-0.272522	0.428	0.448	1	Jpt1	stable
Nlrc3	0.000358596	-0.272132	0.333	0.378	1	Nlrc3	stable
Arl2bp	8.61616e-05	-0.271856	0.322	0.377	1	Arl2bp	stable
Xylt1	0.00509917	-0.271831	0.328	0.356	1	Xylt1	stable
Lpin1	5.36882e-06	-0.271517	0.125	0.186	0.144819	Lpin1	stable
Nebl	0.0108798	-0.271406	0.106	0.136	1	Nebl	stable
Kpna4	3.42485e-07	-0.271289	0.604	0.654	0.0092382	Kpna4	down
Tra2b	1.4575e-05	-0.27108	0.706	0.718	0.393145	Tra2b	stable
Sash3	0.000171187	-0.270747	0.204	0.256	1	Sash3	stable
Vav3	0.0218494	-0.27041	0.198	0.223	1	Vav3	stable
C2cd5	0.000886887	-0.270333	0.193	0.237	1	C2cd5	stable
Sorbs1	0.000471933	-0.270303	0.158	0.206	1	Sorbs1	stable
Sh2d1a	1.11821e-05	-0.270086	0.162	0.227	0.301627	Sh2d1a	stable
Smc6	0.00193208	-0.270083	0.487	0.501	1	Smc6	stable
Cdt1	8.61133e-08	-0.269907	0.136	0.214	0.00232282	Cdt1	down
Coro1a	1.44076e-10	-0.269616	0.791	0.836	3.88632e-06	Coro1a	down
Pdcd6ip	1.95092e-06	-0.269486	0.676	0.709	0.0526242	Pdcd6ip	stable
Fhit	0.0114429	-0.268797	0.094	0.123	1	Fhit	stable
Syt11	1.11325e-05	-0.268601	0.068	0.119	0.300289	Syt11	stable
Antxr2	0.00223298	-0.268151	0.34	0.376	1	Antxr2	stable
Fam172a	4.75844e-06	-0.26815	0.623	0.651	0.128354	Fam172a	stable
Cyria	3.56616e-09	-0.268069	0.048	0.113	9.61936e-05	Cyria	down
Map3k2	0.00555857	-0.267584	0.336	0.362	1	Map3k2	stable
Cipc	9.09483e-05	-0.26748	0.094	0.141	1	Cipc	stable
Lin52	0.000816339	-0.266649	0.168	0.215	1	Lin52	stable
AW554918	0.00945975	-0.266628	0.232	0.265	1	AW554918	stable
Cyth1	6.85801e-05	-0.266471	0.421	0.462	1	Cyth1	stable
Uvrag	0.000113623	-0.266371	0.307	0.358	1	Uvrag	stable
Rapgef6	9.12147e-07	-0.265809	0.795	0.803	0.0246043	Rapgef6	down
Acss2	1.16345e-06	-0.265776	0.076	0.134	0.0313828	Acss2	down
Atp6v0d1	0.00415204	-0.26538	0.274	0.305	1	Atp6v0d1	stable
Ptbp3	2.52171e-09	-0.265137	0.829	0.853	6.80206e-05	Ptbp3	down
Mitd1	4.37034e-05	-0.264466	0.106	0.157	1	Mitd1	stable
Msn	1.1372e-08	-0.264269	0.823	0.841	0.000306748	Msn	down
Virma	0.000901477	-0.26388	0.338	0.374	1	Virma	stable
Dyrk1a	0.000910647	-0.26336	0.461	0.493	1	Dyrk1a	stable
Itgb3	0.000297298	-0.262968	0.196	0.251	1	Itgb3	stable
Cep97	1.64846e-05	-0.262741	0.125	0.182	0.444656	Cep97	stable
Polg2	1.79465e-05	-0.262177	0.103	0.158	0.484089	Polg2	stable
Zc3h7a	0.000193385	-0.261749	0.631	0.652	1	Zc3h7a	stable
Aplp2	0.00721529	-0.261687	0.361	0.39	1	Aplp2	stable
Macf1	7.07315e-06	-0.261575	0.76	0.764	0.190791	Macf1	stable
Srbd1	0.000227766	-0.261489	0.135	0.186	1	Srbd1	stable
Phf11b	0.00117274	-0.261338	0.175	0.217	1	Phf11b	stable
Aim2	0.00476168	-0.261306	0.454	0.462	1	Aim2	stable
Trim12c	0.000668748	-0.261302	0.315	0.363	1	Trim12c	stable
Arhgap25	6.46419e-05	-0.261226	0.28	0.341	1	Arhgap25	stable
Pced1b	0.00081886	-0.261002	0.31	0.355	1	Pced1b	stable
Ccng2	0.00089311	-0.260383	0.224	0.27	1	Ccng2	stable
Rsrp1	0.000259126	-0.260301	0.689	0.713	1	Rsrp1	stable
Me2	0.000362208	-0.260151	0.235	0.284	1	Me2	stable
Trpm7	0.000940188	-0.260056	0.468	0.506	1	Trpm7	stable
Plekha5	0.00183051	-0.25991	0.429	0.461	1	Plekha5	stable
Osbpl9	0.00058354	-0.259801	0.24	0.285	1	Osbpl9	stable
Lin9	8.40396e-09	-0.259466	0.053	0.117	0.000226688	Lin9	down
Gtf2i	0.000261373	-0.25914	0.353	0.4	1	Gtf2i	stable
Fhip1b	6.03733e-06	-0.258814	0.07	0.121	0.162851	Fhip1b	stable
Rfwd3	0.000262825	-0.258626	0.169	0.22	1	Rfwd3	stable
H2-Q4	0.000465478	-0.258364	0.203	0.25	1	H2-Q4	stable
Arid4b	1.19811e-05	-0.258347	0.665	0.701	0.323177	Arid4b	stable
Mbnl3	0.00100392	-0.258181	0.155	0.202	1	Mbnl3	stable
Akna	0.000493552	-0.2578	0.495	0.534	1	Akna	stable
Grk2	6.97368e-07	-0.257154	0.468	0.542	0.0188108	Grk2	down
Macroh2a1	9.94952e-06	-0.257087	0.087	0.14	0.268378	Macroh2a1	stable
Rnf145	0.0212734	-0.257027	0.209	0.234	1	Rnf145	stable
Itga6	7.47343e-05	-0.256857	0.122	0.174	1	Itga6	stable
Gimap4	2.245e-06	-0.256824	0.709	0.724	0.0605567	Gimap4	stable
Fam117b	0.00664715	-0.25638	0.267	0.299	1	Fam117b	stable
Mirt1	0.002966	-0.255442	0.177	0.219	1	Mirt1	stable
Arhgap9	0.000400415	-0.255405	0.245	0.299	1	Arhgap9	stable
Xaf1	3.80298e-06	-0.255339	0.075	0.13	0.102582	Xaf1	stable
Sptbn1	0.00236624	-0.254635	0.292	0.327	1	Sptbn1	stable
Il12rb2	0.000770584	-0.254238	0.626	0.649	1	Il12rb2	stable
Syne2	1.37015e-11	-0.253754	0.038	0.11	3.69585e-07	Syne2	down
Tyms	1.25102e-10	-0.253547	0.037	0.105	3.37451e-06	Tyms	down
Pag1	0.00186587	-0.253445	0.388	0.432	1	Pag1	stable
Birc6	6.52648e-06	-0.253376	0.637	0.667	0.176045	Birc6	stable
Ubald2	0.000100785	-0.253218	0.495	0.533	1	Ubald2	stable
Pbrm1	0.000762386	-0.253147	0.397	0.439	1	Pbrm1	stable
Helz	0.00300252	-0.252824	0.388	0.41	1	Helz	stable
Fosb	0.444876	-0.252225	0.41	0.394	1	Fosb	stable
Tnks2	1.74381e-05	-0.251883	0.626	0.657	0.470376	Tnks2	stable
Phf20l1	2.45058e-06	-0.251465	0.752	0.771	0.0661019	Phf20l1	stable
Taf15	0.000584302	-0.251376	0.409	0.451	1	Taf15	stable
Prkce	0.00440639	-0.250478	0.238	0.278	1	Prkce	stable
Srpk2	0.00177878	-0.250172	0.463	0.49	1	Srpk2	stable
Crybg1	0.000984578	-0.250149	0.274	0.324	1	Crybg1	stable
Atp2a2	3.33911e-10	0.250425	0.395	0.265	9.00692e-06	Atp2a2	up
Rack1	1.7689e-15	0.250851	0.965	0.936	4.77143e-11	Rack1	up
Esf1	6.7935e-10	0.251319	0.268	0.161	1.83248e-05	Esf1	up
Cytip	3.15336e-08	0.251863	0.912	0.87	0.000850588	Cytip	up
Sin3b	3.47226e-11	0.251906	0.397	0.26	9.36609e-07	Sin3b	up
Oip5os1	3.51451e-07	0.252185	0.52	0.414	0.00948004	Oip5os1	up
ENSMUSG00000121141	3.68638e-08	0.252235	0.558	0.439	0.000994364	ENSMUSG00000121141	up
Suox	9.56584e-14	0.252244	0.153	0.061	2.58029e-09	Suox	up
Gpr65	1.5176e-12	0.253092	0.144	0.058	4.09358e-08	Gpr65	up
Rpl21	1.04932e-15	0.25326	0.93	0.901	2.83044e-11	Rpl21	up
Tmbim4	4.45978e-13	0.253835	0.294	0.165	1.20298e-08	Tmbim4	up
Ostc	2.58044e-08	0.254121	0.442	0.325	0.000696048	Ostc	up
Tpk1	1.41846e-12	0.254791	0.286	0.159	3.82615e-08	Tpk1	up
Ergic1	1.82415e-13	0.255095	0.187	0.085	4.92047e-09	Ergic1	up
Rpl41	3.22731e-24	0.255269	0.995	0.993	8.70535e-20	Rpl41	up
Mphosph6	2.68517e-09	0.256309	0.247	0.148	7.24298e-05	Mphosph6	up
ENSMUSG00000120878	3.84947e-06	0.25674	0.525	0.42	0.103836	ENSMUSG00000120878	stable
Ptk2b	7.42584e-09	0.257651	0.786	0.69	0.000200305	Ptk2b	up
Ostf1	9.80354e-12	0.258364	0.874	0.798	2.64441e-07	Ostf1	up
Nifk	1.95231e-09	0.258444	0.195	0.108	5.26617e-05	Nifk	up
Ran	1.36167e-08	0.258486	0.595	0.46	0.000367296	Ran	up
Naa15	5.62928e-09	0.260371	0.538	0.417	0.000151844	Naa15	up
Pus7	2.99863e-12	0.260706	0.111	0.037	8.0885e-08	Pus7	up
Spata5	6.77643e-09	0.260849	0.481	0.344	0.000182787	Spata5	up
Crlf2	6.14192e-11	0.261606	0.32	0.196	1.65672e-06	Crlf2	up
Plek	2.1269e-10	0.261729	0.746	0.625	5.73711e-06	Plek	up
Mex3c	1.59924e-08	0.262197	0.337	0.228	0.000431378	Mex3c	up
Rps4x	7.18003e-18	0.262496	0.968	0.963	1.93674e-13	Rps4x	up
F2r	5.0211e-11	0.262794	0.468	0.322	1.35439e-06	F2r	up
Nfkbib	6.8946e-12	0.263174	0.252	0.139	1.85975e-07	Nfkbib	up
Ern1	0.000866991	0.263316	0.335	0.272	1	Ern1	stable
Eif1ax	1.1449e-08	0.263318	0.428	0.31	0.000308826	Eif1ax	up
Selenos	1.3178e-08	0.26343	0.394	0.285	0.000355463	Selenos	up
Cnih1	9.24496e-11	0.263709	0.341	0.22	2.49373e-06	Cnih1	up
Cycs	8.35814e-12	0.265129	0.313	0.189	2.25453e-07	Cycs	up
Elk3	8.44128e-11	0.26535	0.239	0.133	2.27695e-06	Elk3	up
Rpl9	4.77273e-18	0.266645	0.945	0.922	1.2874e-13	Rpl9	up
Gtf2ird1	8.84751e-14	0.26715	0.143	0.054	2.38653e-09	Gtf2ird1	up
Specc1	6.01297e-15	0.267303	0.163	0.062	1.62194e-10	Specc1	up
Romo1	1.73021e-10	0.267422	0.315	0.196	4.66706e-06	Romo1	up
Rpn1	3.58575e-09	0.267653	0.446	0.324	9.6722e-05	Rpn1	up
Adam19	1.7036e-08	0.267777	0.674	0.553	0.000459529	Adam19	up
Rpl10a	2.76034e-11	0.268021	0.835	0.791	7.44573e-07	Rpl10a	up
Sqstm1	6.80364e-10	0.268272	0.541	0.41	1.83521e-05	Sqstm1	up
Eif3b	7.53773e-10	0.268545	0.352	0.234	2.03323e-05	Eif3b	up
Ghitm	5.28297e-09	0.268605	0.592	0.457	0.000142503	Ghitm	up
Rplp0	1.15637e-15	0.269302	0.953	0.926	3.11918e-11	Rplp0	up
Gm49817	2.77322e-11	0.270613	0.106	0.038	7.48047e-07	Gm49817	up
Tubb6	3.2463e-11	0.27081	0.167	0.079	8.75657e-07	Tubb6	up
Rplp2	1.06341e-26	0.270908	0.992	0.99	2.86843e-22	Rplp2	up
Rsl1d1	5.26653e-10	0.272685	0.359	0.239	1.42059e-05	Rsl1d1	up
Camk2n1	1.09949e-11	0.27278	0.175	0.084	2.96575e-07	Camk2n1	up
Niban1	0.000184248	0.273555	0.495	0.423	1	Niban1	stable
Rps9	3.23011e-20	0.273695	0.979	0.964	8.71289e-16	Rps9	up
Rps23	1.10121e-17	0.273837	0.946	0.915	2.9704e-13	Rps23	up
Rpl14	1.99245e-15	0.275263	0.907	0.873	5.37443e-11	Rpl14	up
Wdr36	8.26182e-09	0.275536	0.24	0.149	0.000222854	Wdr36	up
Erp44	3.57381e-11	0.276005	0.492	0.348	9.63999e-07	Erp44	up
Aig1	5.60379e-08	0.276736	0.179	0.102	0.00151157	Aig1	up
Chn2	2.9353e-08	0.277133	0.195	0.112	0.000791768	Chn2	up
Septin9	2.99953e-10	0.277692	0.569	0.436	8.09092e-06	Septin9	up
Tpt1	1.08495e-40	0.278064	1	1	2.92656e-36	Tpt1	up
Asns	4.18923e-11	0.278898	0.107	0.039	1.13e-06	Asns	up
Ptpn6	5.77423e-11	0.278952	0.39	0.259	1.55754e-06	Ptpn6	up
Srm	7.84174e-14	0.279341	0.1	0.027	2.11523e-09	Srm	up
Epas1	1.43443e-07	0.279446	0.254	0.167	0.00386922	Epas1	up
Thap12	1.24074e-10	0.279798	0.268	0.159	3.34677e-06	Thap12	up
Phlda1	8.75129e-09	0.281403	0.38	0.266	0.000236057	Phlda1	up
Tmem273	2.38214e-13	0.281945	0.115	0.037	6.42559e-09	Tmem273	up
Rpl4	1.95607e-18	0.283091	0.969	0.941	5.2763e-14	Rpl4	up
St6galnac4	3.16144e-09	0.28481	0.223	0.132	8.52768e-05	St6galnac4	up
Nfkbid	0.0476989	0.285075	0.384	0.354	1	Nfkbid	stable
Snu13	4.97579e-10	0.285197	0.401	0.278	1.34217e-05	Snu13	up
Rhof	4.5746e-12	0.285311	0.319	0.187	1.23395e-07	Rhof	up
Aebp2	4.3852e-12	0.285372	0.752	0.614	1.18286e-07	Aebp2	up
Nrgn	1.26288e-13	0.28574	0.106	0.031	3.40649e-09	Nrgn	up
Gldc	1.4352e-14	0.285795	0.126	0.041	3.87131e-10	Gldc	up
Mapre2	4.77779e-10	0.286092	0.44	0.316	1.28876e-05	Mapre2	up
Rpl13	1.89826e-18	0.286139	0.917	0.881	5.12038e-14	Rpl13	up
Impa2	2.8719e-12	0.286657	0.232	0.124	7.74666e-08	Impa2	up
Stx6	9.42647e-08	0.287024	0.325	0.227	0.0025427	Stx6	up
Jun	8.26512e-16	0.287028	0.446	0.276	2.22943e-11	Jun	up
Il18rap	2.42576e-06	0.287544	0.783	0.708	0.0654325	Il18rap	stable
Slc25a3	1.11055e-14	0.28775	0.876	0.773	2.99559e-10	Slc25a3	up
Hsd17b12	2.78513e-11	0.288331	0.347	0.22	7.5126e-07	Hsd17b12	up
Hip1r	1.16502e-12	0.288589	0.409	0.258	3.14251e-08	Hip1r	up
Spcs3	1.20757e-13	0.288861	0.347	0.207	3.25729e-09	Spcs3	up
Polr2e	1.92983e-11	0.289095	0.213	0.113	5.20551e-07	Polr2e	up
Tars	8.94297e-11	0.290413	0.244	0.14	2.41228e-06	Tars	up
Plxdc2	4.27704e-12	0.291525	0.179	0.085	1.15369e-07	Plxdc2	up
Pabpc4	1.22648e-11	0.292146	0.45	0.306	3.30831e-07	Pabpc4	up
Psme3	1.81144e-08	0.292846	0.313	0.213	0.000488617	Psme3	up
Med7	1.34978e-10	0.29316	0.3	0.188	3.6409e-06	Med7	up
Rps19	3.97579e-19	0.293914	0.958	0.923	1.07243e-14	Rps19	up
Dkc1	7.14112e-11	0.294	0.203	0.109	1.92625e-06	Dkc1	up
Mthfd2	1.69806e-08	0.294042	0.229	0.14	0.000458036	Mthfd2	up
Nek6	9.43242e-13	0.294053	0.188	0.088	2.5443e-08	Nek6	up
Rpl6	7.44456e-14	0.295346	0.859	0.784	2.0081e-09	Rpl6	up
Iars	2.9951e-09	0.295815	0.264	0.167	8.07898e-05	Iars	up
Dusp2	8.00111e-11	0.297732	0.78	0.661	2.15822e-06	Dusp2	up
Rpl22	1.44474e-17	0.297782	0.933	0.884	3.89704e-13	Rpl22	up
Fyttd1	2.33989e-13	0.297894	0.27	0.147	6.31161e-09	Fyttd1	up
Rpl39	4.61687e-23	0.298295	0.99	0.974	1.24535e-18	Rpl39	up
AU020206	8.39971e-18	0.298456	0.882	0.772	2.26574e-13	AU020206	up
Rpl32	2.288e-15	0.298598	0.919	0.878	6.17166e-11	Rpl32	up
Eif4b	1.03389e-12	0.299073	0.523	0.375	2.78882e-08	Eif4b	up
Slc39a14	9.55575e-10	0.299475	0.22	0.127	2.57757e-05	Slc39a14	up
Farsb	1.13462e-15	0.300135	0.232	0.108	3.06054e-11	Farsb	up
Mdh1	5.61768e-08	0.300484	0.458	0.35	0.00151531	Mdh1	up
Vamp8	3.51009e-11	0.300728	0.384	0.254	9.46811e-07	Vamp8	up
Spag9	2.54316e-10	0.301744	0.753	0.629	6.85992e-06	Spag9	up
Tmem123	6.40235e-09	0.302114	0.648	0.539	0.000172697	Tmem123	up
Il1rl1	3.25249e-14	0.302592	0.158	0.063	8.77326e-10	Il1rl1	up
Canx	2.445e-11	0.303016	0.713	0.586	6.59515e-07	Canx	up
Camk4	3.06103e-14	0.304619	0.913	0.829	8.25683e-10	Camk4	up
Rgs1	4.42535e-06	0.304857	0.801	0.739	0.119369	Rgs1	stable
ENSMUSG00000120144	1.67e-12	0.305369	0.609	0.455	4.50466e-08	ENSMUSG00000120144	up
Cct2	4.50467e-09	0.305527	0.602	0.498	0.000121509	Cct2	up
Dad1	5.45202e-11	0.306112	0.598	0.469	1.47063e-06	Dad1	up
Rpl7	1.64849e-26	0.306165	0.976	0.946	4.44664e-22	Rpl7	up
Tomm40	7.19423e-12	0.306249	0.193	0.096	1.94057e-07	Tomm40	up
Orai1	9.67305e-11	0.308362	0.362	0.238	2.60921e-06	Orai1	up
Ppp1r3b	2.4286e-10	0.309011	0.288	0.176	6.5509e-06	Ppp1r3b	up
Tomm5	1.38463e-08	0.309146	0.259	0.167	0.000373491	Tomm5	up
Spry2	2.87973e-10	0.309203	0.192	0.101	7.76778e-06	Spry2	up
Rbis	3.81462e-15	0.311384	0.282	0.148	1.02896e-10	Rbis	up
Rad54l2	6.50578e-16	0.311697	0.345	0.194	1.75487e-11	Rad54l2	up
Eif4g3	7.21197e-15	0.311952	0.752	0.612	1.94536e-10	Eif4g3	up
Sh2d2a	3.00664e-15	0.312817	0.816	0.67	8.11011e-11	Sh2d2a	up
Ppp1r14b	7.62392e-14	0.313174	0.183	0.081	2.05648e-09	Ppp1r14b	up
Rps18	5.46791e-22	0.313196	0.966	0.933	1.47491e-17	Rps18	up
Snd1	6.7558e-12	0.313974	0.452	0.313	1.82231e-07	Snd1	up
Slc16a3	1.19806e-16	0.314651	0.214	0.092	3.23165e-12	Slc16a3	up
Mtss1	5.81843e-12	0.315262	0.228	0.12	1.56946e-07	Mtss1	up
Lclat1	1.2559e-15	0.315996	0.258	0.128	3.38766e-11	Lclat1	up
Rpl28	2.60158e-15	0.316064	0.847	0.764	7.01749e-11	Rpl28	up
Smyd3	3.20078e-12	0.31817	0.708	0.559	8.63379e-08	Smyd3	up
Crtam	0.00184625	0.318791	0.165	0.124	1	Crtam	stable
Eno1	8.32813e-13	0.319375	0.335	0.206	2.24643e-08	Eno1	up
Tnf	5.43721e-06	0.319599	0.273	0.19	0.146663	Tnf	stable
Rps7	6.90855e-28	0.320398	0.977	0.952	1.86351e-23	Rps7	up
Ncl	3.2041e-05	0.321036	0.834	0.787	0.864275	Ncl	stable
Fubp1	1.06141e-14	0.322624	0.593	0.412	2.86304e-10	Fubp1	up
Larp1	2.23062e-10	0.322686	0.603	0.47	6.01686e-06	Larp1	up
Sult2b1	1.89828e-12	0.323015	0.218	0.112	5.12043e-08	Sult2b1	up
Themis	6.36025e-09	0.324332	0.93	0.904	0.000171561	Themis	up
Glud1	3.71519e-13	0.325908	0.671	0.517	1.00214e-08	Glud1	up
Afg3l2	1.64554e-11	0.32613	0.272	0.157	4.43868e-07	Afg3l2	up
Kdm6b	5.5294e-05	0.32703	0.482	0.41	1	Kdm6b	stable
Atp5g1	8.21604e-11	0.329298	0.371	0.25	2.2162e-06	Atp5g1	up
Rps28	8.19414e-28	0.329362	0.984	0.954	2.21029e-23	Rps28	up
Odc1	1.01871e-14	0.329678	0.494	0.331	2.74787e-10	Odc1	up
Rpl8	6.72926e-26	0.331236	0.961	0.926	1.81515e-21	Rpl8	up
Nt5e	9.97962e-09	0.331981	0.464	0.346	0.00026919	Nt5e	up
Metap1	1.73754e-14	0.332295	0.294	0.161	4.68685e-10	Metap1	up
Galc	3.04126e-18	0.332645	0.168	0.057	8.2035e-14	Galc	up
Ipo5	3.8275e-11	0.332709	0.319	0.202	1.03243e-06	Ipo5	up
Arl14ep	8.92109e-15	0.33326	0.268	0.138	2.40638e-10	Arl14ep	up
Rpl11	1.63208e-21	0.334548	0.951	0.91	4.40237e-17	Rpl11	up
Cdc14a	2.08561e-13	0.33523	0.436	0.285	5.62572e-09	Cdc14a	up
Rps27a	9.91515e-28	0.33619	0.972	0.951	2.67451e-23	Rps27a	up
Atp5g3	2.94123e-13	0.336528	0.77	0.645	7.93367e-09	Atp5g3	up
Bmpr2	2.95766e-12	0.336594	0.243	0.133	7.97799e-08	Bmpr2	up
Jund	7.43895e-12	0.336954	0.919	0.839	2.00658e-07	Jund	up
Dnmt3a	4.55478e-11	0.337338	0.352	0.227	1.22861e-06	Dnmt3a	up
Rpl31	3.93755e-19	0.337731	0.925	0.861	1.06212e-14	Rpl31	up
Dot1l	2.01134e-12	0.338041	0.339	0.209	5.4254e-08	Dot1l	up
Mdh2	7.41355e-14	0.338583	0.554	0.396	1.99973e-09	Mdh2	up
Kit	5.25042e-18	0.338884	0.137	0.039	1.41625e-13	Kit	up
Ikzf2	1.14407e-08	0.339074	0.282	0.184	0.0003086	Ikzf2	up
Cst7	1.28512e-13	0.339553	0.38	0.237	3.46648e-09	Cst7	up
Acot9	1.04835e-16	0.340059	0.345	0.192	2.82782e-12	Acot9	up
1700017B05Rik	1.63831e-12	0.340754	0.45	0.311	4.41917e-08	1700017B05Rik	up
Pvt1	5.34784e-07	0.340907	0.369	0.273	0.0144253	Pvt1	up
Chsy1	1.04568e-15	0.341295	0.591	0.418	2.82062e-11	Chsy1	up
Lrpprc	1.05369e-10	0.341391	0.269	0.164	2.84222e-06	Lrpprc	up
Eif4e	2.13895e-12	0.34198	0.425	0.288	5.7696e-08	Eif4e	up
Arf6	1.1599e-12	0.342421	0.653	0.521	3.12871e-08	Arf6	up
Prelid2	2.54915e-20	0.342464	0.132	0.031	6.87609e-16	Prelid2	up
Mapk14	1.56926e-12	0.342863	0.484	0.338	4.23293e-08	Mapk14	up
Nolc1	3.23795e-12	0.343928	0.235	0.129	8.73405e-08	Nolc1	up
P4hb	2.8443e-12	0.344188	0.453	0.308	7.67221e-08	P4hb	up
Rps3a1	6.80608e-26	0.344922	0.964	0.933	1.83587e-21	Rps3a1	up
Xbp1	5.05428e-16	0.345004	0.442	0.276	1.36334e-11	Xbp1	up
Il21r	1.66231e-14	0.34704	0.466	0.308	4.48392e-10	Il21r	up
Mybbp1a	2.1764e-12	0.347915	0.21	0.109	5.87062e-08	Mybbp1a	up
Stk24	4.10322e-12	0.347962	0.725	0.604	1.1068e-07	Stk24	up
Cd2	4.32503e-12	0.348921	0.741	0.625	1.16663e-07	Cd2	up
Rgs2	5.29055e-08	0.349012	0.512	0.407	0.00142707	Rgs2	up
Noct	3.63747e-09	0.3496	0.253	0.159	9.81171e-05	Noct	up
Il1r2	2.03674e-10	0.349668	0.513	0.376	5.4939e-06	Il1r2	up
Aatf	1.41666e-12	0.350275	0.232	0.124	3.8213e-08	Aatf	up
Bcr	3.56945e-15	0.351552	0.254	0.129	9.62824e-11	Bcr	up
Eef1a1	3.64195e-15	0.352281	0.732	0.613	9.82378e-11	Eef1a1	up
Klrc1	1.64866e-20	0.35309	0.912	0.824	4.44709e-16	Klrc1	up
Pou2f2	2.3777e-14	0.357061	0.158	0.063	6.41362e-10	Pou2f2	up
Sat1	4.96042e-16	0.357353	0.397	0.24	1.33802e-11	Sat1	up
Nmrk1	1.32088e-10	0.357457	0.3	0.187	3.56294e-06	Nmrk1	up
Rilpl2	1.96853e-14	0.358706	0.496	0.335	5.30991e-10	Rilpl2	up
Rps27l	1.51397e-14	0.358771	0.569	0.4	4.08378e-10	Rps27l	up
Dusp14	4.73513e-21	0.358957	0.171	0.053	1.27725e-16	Dusp14	up
Rpl34	1.61094e-32	0.359208	0.976	0.969	4.34536e-28	Rpl34	up
Fyco1	2.33922e-11	0.359723	0.408	0.278	6.3098e-07	Fyco1	up
Ptms	6.87731e-12	0.359729	0.502	0.363	1.85509e-07	Ptms	up
Tnfrsf1b	1.17954e-15	0.359735	0.68	0.517	3.1817e-11	Tnfrsf1b	up
Maf	7.85078e-08	0.36167	0.295	0.2	0.00211767	Maf	up
Eaf1	7.88188e-14	0.363161	0.331	0.194	2.12606e-09	Eaf1	up
Rpl3	2.39997e-22	0.363521	0.902	0.832	6.47369e-18	Rpl3	up
Eif5b	6.99306e-12	0.364413	0.596	0.452	1.88631e-07	Eif5b	up
Itpr1	2.77758e-13	0.364493	0.699	0.569	7.49225e-09	Itpr1	up
Abce1	7.54899e-16	0.364754	0.315	0.172	2.03627e-11	Abce1	up
Rps20	5.64982e-31	0.36521	0.988	0.979	1.52398e-26	Rps20	up
Rps25	2.09642e-15	0.366014	0.783	0.677	5.65489e-11	Rps25	up
Ikzf4	6.28167e-17	0.366168	0.194	0.079	1.69442e-12	Ikzf4	up
Gtpbp4	2.52768e-11	0.367171	0.302	0.186	6.81817e-07	Gtpbp4	up
Hsp90aa1	4.36717e-13	0.370312	0.687	0.547	1.178e-08	Hsp90aa1	up
Cnbp	1.23765e-14	0.371218	0.706	0.55	3.33842e-10	Cnbp	up
Rpl12	8.01191e-29	0.372133	0.959	0.914	2.16113e-24	Rpl12	up
Fndc3a	5.80637e-14	0.373255	0.713	0.578	1.56621e-09	Fndc3a	up
Ccdc50	1.19476e-14	0.373524	0.452	0.301	3.22274e-10	Ccdc50	up
Cd3g	1.29789e-13	0.374456	0.744	0.623	3.50093e-09	Cd3g	up
Fam110a	2.21055e-16	0.37517	0.207	0.09	5.96275e-12	Fam110a	up
Gpd2	3.72665e-14	0.375726	0.465	0.311	1.00523e-09	Gpd2	up
G3bp1	3.01377e-16	0.376192	0.68	0.524	8.12936e-12	G3bp1	up
Lrrk1	8.47347e-14	0.377565	0.403	0.26	2.28563e-09	Lrrk1	up
Rpl36a	3.39107e-21	0.378121	0.897	0.847	9.14707e-17	Rpl36a	up
Pacsin1	1.40874e-22	0.378641	0.13	0.026	3.79994e-18	Pacsin1	up
Rpl26	2.37571e-28	0.380731	0.939	0.897	6.40823e-24	Rpl26	up
Srgn	4.76829e-26	0.382819	0.992	0.978	1.2862e-21	Srgn	up
Nsun2	4.37186e-19	0.383625	0.267	0.123	1.17927e-14	Nsun2	up
Gm19585	1.01961e-14	0.384295	0.648	0.499	2.7503e-10	Gm19585	up
Rps15a	1.63664e-29	0.384302	0.99	0.987	4.41466e-25	Rps15a	up
Nedd9	1.27766e-14	0.385095	0.799	0.694	3.44637e-10	Nedd9	up
Plscr1	7.89485e-18	0.386023	0.239	0.106	2.12956e-13	Plscr1	up
Creb3l2	1.04532e-22	0.386077	0.15	0.036	2.81963e-18	Creb3l2	up
Nop58	2.61657e-12	0.386124	0.345	0.22	7.05795e-08	Nop58	up
Cd38	6.72792e-12	0.38683	0.426	0.299	1.81479e-07	Cd38	up
Myc	2.39677e-09	0.387087	0.133	0.063	6.46505e-05	Myc	up
Cish	1.15832e-16	0.387824	0.539	0.368	3.12445e-12	Cish	up
Rps12	5.56561e-36	0.389203	0.992	0.987	1.50127e-31	Rps12	up
Hilpda	2.60584e-15	0.392138	0.457	0.304	7.02899e-11	Hilpda	up
Btg3	8.16067e-15	0.392534	0.477	0.322	2.20126e-10	Btg3	up
Ikzf3	1.05135e-13	0.39504	0.615	0.462	2.83591e-09	Ikzf3	up
Snx9	5.8108e-20	0.396967	0.329	0.166	1.5674e-15	Snx9	up
Snhg15	1.71925e-19	0.39945	0.194	0.071	4.6375e-15	Snhg15	up
Rpl23	1.50618e-37	0.401294	0.984	0.967	4.06277e-33	Rpl23	up
Agfg1	1.21107e-16	0.402754	0.77	0.638	3.26674e-12	Agfg1	up
Ptch1	5.3595e-13	0.404915	0.242	0.131	1.44567e-08	Ptch1	up
Wdr43	1.84944e-14	0.406119	0.352	0.211	4.98867e-10	Wdr43	up
Xpot	1.40611e-15	0.406167	0.29	0.157	3.79285e-11	Xpot	up
Vmp1	2.1204e-20	0.406169	0.768	0.611	5.71956e-16	Vmp1	up
Hk2	1.58242e-14	0.406405	0.261	0.138	4.26841e-10	Hk2	up
Hspa5	2.43119e-15	0.407534	0.77	0.654	6.5579e-11	Hspa5	up
Serpinb6b	3.52612e-09	0.407781	0.637	0.542	9.51136e-05	Serpinb6b	up
Litaf	7.67228e-21	0.408226	0.7	0.521	2.06952e-16	Litaf	up
Klrd1	1.13717e-08	0.408342	0.711	0.658	0.000306741	Klrd1	up
Cers6	9.80198e-15	0.411167	0.499	0.342	2.64399e-10	Cers6	up
Atxn1	7.90333e-20	0.412573	0.953	0.908	2.13184e-15	Atxn1	up
Gm11290	0.00132678	0.414354	0.184	0.137	1	Gm11290	stable
Hacd3	1.61565e-19	0.414927	0.376	0.202	4.35805e-15	Hacd3	up
Lamc1	2.62262e-17	0.415788	0.536	0.362	7.07426e-13	Lamc1	up
Twsg1	1.09954e-18	0.417737	0.205	0.081	2.96591e-14	Twsg1	up
Hspd1	4.81206e-16	0.418025	0.418	0.259	1.298e-11	Hspd1	up
Eif5a	2.91043e-15	0.418809	0.589	0.444	7.8506e-11	Eif5a	up
Pgam1	9.90434e-21	0.42231	0.477	0.288	2.6716e-16	Pgam1	up
Rpl5	3.09223e-33	0.423571	0.937	0.878	8.34099e-29	Rpl5	up
Ssbp3	1.33367e-18	0.423967	0.514	0.334	3.59745e-14	Ssbp3	up
Irs2	1.58364e-13	0.424552	0.172	0.075	4.2717e-09	Irs2	up
Sema7a	3.13892e-28	0.428842	0.218	0.064	8.46691e-24	Sema7a	up
Ext1	2.41155e-15	0.429817	0.401	0.252	6.50491e-11	Ext1	up
Ndrg1	6.59625e-24	0.429868	0.211	0.07	1.77927e-19	Ndrg1	up
Gapdh	1.22948e-18	0.43119	0.515	0.341	3.31641e-14	Gapdh	up
D16Ertd472e	2.34227e-20	0.431716	0.674	0.492	6.31803e-16	D16Ertd472e	up
Map2k3	6.75647e-15	0.432031	0.549	0.39	1.82249e-10	Map2k3	up
Serpinb9	7.62429e-13	0.434249	0.712	0.597	2.05657e-08	Serpinb9	up
Rps17	2.92675e-20	0.4382	0.86	0.764	7.89463e-16	Rps17	up
Rel	6.00808e-08	0.440235	0.635	0.548	0.00162062	Rel	up
Cct3	2.57382e-20	0.440751	0.365	0.197	6.94263e-16	Cct3	up
Fosl2	9.08724e-20	0.441331	0.626	0.441	2.45119e-15	Fosl2	up
AW112010	2.65963e-18	0.441716	0.932	0.926	7.17409e-14	AW112010	up
Fbxw11	2.57647e-17	0.445722	0.604	0.434	6.94977e-13	Fbxw11	up
Bcat1	9.14413e-21	0.447177	0.153	0.043	2.46654e-16	Bcat1	up
M6pr	4.00268e-15	0.447278	0.625	0.47	1.07968e-10	M6pr	up
Sytl3	6.14957e-18	0.44749	0.661	0.495	1.65878e-13	Sytl3	up
Samsn1	1.69719e-21	0.447889	0.712	0.537	4.578e-17	Samsn1	up
Rps2	8.28207e-28	0.448843	0.905	0.844	2.23401e-23	Rps2	up
Got1	1.20039e-18	0.450106	0.384	0.222	3.23794e-14	Got1	up
Cct6a	2.15276e-16	0.450558	0.495	0.332	5.80685e-12	Cct6a	up
Supt3	1.54817e-17	0.450955	0.252	0.119	4.17603e-13	Supt3	up
Eef1b2	3.1208e-34	0.453073	0.928	0.867	8.41805e-30	Eef1b2	up
Cblb	1.84383e-27	0.453185	0.926	0.843	4.97354e-23	Cblb	up
Myo1e	2.00862e-16	0.453546	0.314	0.175	5.41804e-12	Myo1e	up
Mt1	2.73192e-13	0.454075	0.501	0.362	7.36908e-09	Mt1	up
Calr	7.95014e-18	0.454302	0.632	0.464	2.14447e-13	Calr	up
Cd44	1.90259e-31	0.454766	0.955	0.903	5.13205e-27	Cd44	up
Irf4	2.26459e-07	0.457421	0.384	0.296	0.00610851	Irf4	up
Zap70	1.1713e-19	0.459911	0.506	0.33	3.15945e-15	Zap70	up
Uhrf2	1.98339e-07	0.46067	0.571	0.486	0.00534999	Uhrf2	up
Ttc39c	1.65159e-15	0.462404	0.481	0.324	4.455e-11	Ttc39c	up
Rpl10	7.75728e-26	0.463447	0.864	0.746	2.09245e-21	Rpl10	up
Slc7a1	1.87027e-12	0.463581	0.353	0.23	5.04486e-08	Slc7a1	up
Gnaq	1.94952e-23	0.463696	0.559	0.351	5.25863e-19	Gnaq	up
Tox	0.000154567	0.467723	0.248	0.193	1	Tox	stable
AA467197	1.39212e-22	0.468244	0.902	0.828	3.75511e-18	AA467197	up
Prxl2a	1.35957e-27	0.468934	0.183	0.045	3.6673e-23	Prxl2a	up
Rps8	1.47687e-46	0.469419	0.98	0.957	3.9837e-42	Rps8	up
Ppa1	8.77158e-18	0.470635	0.29	0.149	2.36605e-13	Ppa1	up
Fam20a	1.46431e-26	0.472195	0.345	0.156	3.94983e-22	Fam20a	up
Rapgef1	6.24578e-26	0.474476	0.633	0.416	1.68474e-21	Rapgef1	up
Epb41l2	2.96264e-14	0.474994	0.584	0.448	7.99141e-10	Epb41l2	up
Zfp52	2.52533e-20	0.476864	0.414	0.241	6.81183e-16	Zfp52	up
Gnl3	1.99032e-12	0.47767	0.238	0.131	5.36869e-08	Gnl3	up
Entpd1	7.44376e-19	0.479268	0.468	0.297	2.00788e-14	Entpd1	up
Ubl5	6.09235e-22	0.479413	0.719	0.549	1.64335e-17	Ubl5	up
Hspe1	2.71691e-21	0.480758	0.574	0.393	7.32861e-17	Hspe1	up
Ehd1	2.89599e-32	0.480806	0.524	0.282	7.81165e-28	Ehd1	up
Nrp1	1.12234e-18	0.48132	0.371	0.209	3.02739e-14	Nrp1	up
Adgrg1	1.95783e-29	0.484309	0.24	0.075	5.28106e-25	Adgrg1	up
St13	6.08942e-24	0.485156	0.487	0.286	1.64256e-19	St13	up
Septin11	3.05074e-23	0.485167	0.639	0.454	8.22906e-19	Septin11	up
Tent5a	8.13571e-15	0.486352	0.306	0.176	2.19453e-10	Tent5a	up
Fbl	1.31246e-20	0.487831	0.339	0.176	3.54022e-16	Fbl	up
Anxa2	1.36135e-23	0.490023	0.747	0.597	3.67209e-19	Anxa2	up
Ddx10	4.3062e-20	0.491161	0.499	0.313	1.16155e-15	Ddx10	up
Hivep3	4.00088e-17	0.496144	0.226	0.102	1.0792e-12	Hivep3	up
Npm1	2.7597e-18	0.499307	0.865	0.805	7.44402e-14	Npm1	up
Mdn1	5.7857e-18	0.500755	0.306	0.161	1.56064e-13	Mdn1	up
Cd8a	3.78116e-29	0.500759	0.898	0.779	1.01993e-24	Cd8a	up
Eef1g	8.83933e-30	0.501796	0.78	0.61	2.38432e-25	Eef1g	up
Ctsb	1.94183e-26	0.502388	0.793	0.636	5.2379e-22	Ctsb	up
Eef1e1	1.20752e-22	0.505845	0.227	0.085	3.25717e-18	Eef1e1	up
Bcap29	7.95265e-27	0.507399	0.416	0.214	2.14515e-22	Bcap29	up
Hccs	1.03574e-24	0.509604	0.455	0.248	2.7938e-20	Hccs	up
Sub1	3.72728e-31	0.512543	0.947	0.89	1.0054e-26	Sub1	up
Capg	7.95505e-26	0.513861	0.531	0.32	2.14579e-21	Capg	up
Adipor2	1.1534e-22	0.51391	0.513	0.32	3.11117e-18	Adipor2	up
Ddx21	1.55787e-18	0.518325	0.549	0.382	4.20219e-14	Ddx21	up
Klre1	6.33112e-19	0.519807	0.277	0.133	1.70776e-14	Klre1	up
Ly75	9.86581e-17	0.523928	0.371	0.228	2.6612e-12	Ly75	up
Mmd	1.07834e-24	0.524998	0.35	0.168	2.90871e-20	Mmd	up
Cd160	5.47758e-25	0.525534	0.308	0.136	1.47752e-20	Cd160	up
Ciapin1	2.40585e-32	0.526023	0.422	0.197	6.48955e-28	Ciapin1	up
Ybx3	6.1521e-26	0.527299	0.716	0.538	1.65947e-21	Ybx3	up
Furin	1.27326e-22	0.532915	0.66	0.463	3.43448e-18	Furin	up
Smim3	9.64056e-27	0.536406	0.394	0.198	2.60044e-22	Smim3	up
Fkbp1a	1.72812e-30	0.537691	0.692	0.478	4.66143e-26	Fkbp1a	up
Id2	5.19878e-27	0.542174	0.913	0.842	1.40232e-22	Id2	up
Gcnt1	1.64502e-19	0.543016	0.368	0.209	4.43727e-15	Gcnt1	up
C1qbp	2.17535e-25	0.547477	0.301	0.133	5.86779e-21	C1qbp	up
Rabgap1l	2.03336e-33	0.548018	0.832	0.658	5.48478e-29	Rabgap1l	up
Thy1	3.06087e-39	0.5487	0.952	0.88	8.25639e-35	Thy1	up
Stk39	9.69376e-25	0.549378	0.655	0.47	2.61479e-20	Stk39	up
Spred1	3.47723e-28	0.554481	0.314	0.131	9.37947e-24	Spred1	up
Vgll4	4.75734e-26	0.555634	0.725	0.546	1.28325e-21	Vgll4	up
Slc1a5	1.15033e-25	0.557038	0.589	0.38	3.10291e-21	Slc1a5	up
Zc3h12c	8.70411e-23	0.563048	0.176	0.051	2.34785e-18	Zc3h12c	up
Ank3	4.43327e-19	0.563319	0.173	0.059	1.19583e-14	Ank3	up
Gadd45b	3.44097e-24	0.564396	0.467	0.275	9.28167e-20	Gadd45b	up
Hnrnpa1	4.07491e-29	0.565037	0.673	0.486	1.09917e-24	Hnrnpa1	up
Styk1	5.76004e-26	0.572008	0.261	0.099	1.55371e-21	Styk1	up
Pdia6	9.3593e-18	0.575933	0.492	0.33	2.52458e-13	Pdia6	up
Ndfip1	9.24701e-56	0.584862	0.952	0.831	2.49429e-51	Ndfip1	up
Sdcbp2	1.02788e-24	0.586006	0.283	0.12	2.7726e-20	Sdcbp2	up
Spry1	3.35622e-33	0.587074	0.156	0.021	9.05306e-29	Spry1	up
Ifitm1	2.09363e-19	0.588906	0.799	0.667	5.64735e-15	Ifitm1	up
Atp10a	7.23929e-24	0.589517	0.64	0.451	1.95273e-19	Atp10a	up
Tgfb1	1.90703e-34	0.594471	0.533	0.286	5.14403e-30	Tgfb1	up
Rps26	3.05712e-59	0.5961	0.971	0.915	8.24627e-55	Rps26	up
Hspa9	8.44611e-25	0.598974	0.477	0.282	2.27825e-20	Hspa9	up
Zfp827	3.16705e-27	0.599009	0.332	0.151	8.5428e-23	Zfp827	up
Csf1	2.26193e-22	0.59957	0.401	0.222	6.10133e-18	Csf1	up
Zbtb32	1.52824e-43	0.611141	0.248	0.052	4.12227e-39	Zbtb32	up
Tulp4	4.16053e-25	0.612319	0.505	0.31	1.12226e-20	Tulp4	up
Ldha	1.32194e-36	0.61247	0.822	0.647	3.5658e-32	Ldha	up
Ctla4	3.25554e-21	0.614032	0.851	0.738	8.78148e-17	Ctla4	up
Cflar	2.44303e-28	0.617903	0.633	0.422	6.58982e-24	Cflar	up
Atxn7l1	3.05378e-27	0.624296	0.627	0.435	8.23727e-23	Atxn7l1	up
Nkg7	3.22662e-49	0.630142	0.948	0.889	8.70348e-45	Nkg7	up
Stat5a	3.11902e-29	0.631055	0.384	0.185	8.41324e-25	Stat5a	up
Tpi1	1.65241e-33	0.635365	0.437	0.211	4.45721e-29	Tpi1	up
Aldoa	1.81449e-39	0.640809	0.765	0.557	4.89442e-35	Aldoa	up
Nfat5	7.18897e-38	0.641183	0.745	0.515	1.93915e-33	Nfat5	up
Inpp4b	1.4614e-27	0.644022	0.858	0.753	3.94197e-23	Inpp4b	up
Gtdc1	8.02138e-17	0.650911	0.568	0.42	2.16369e-12	Gtdc1	up
Il2rb	4.59875e-57	0.651844	0.945	0.831	1.24047e-52	Il2rb	up
Gem	6.43522e-32	0.653266	0.377	0.167	1.73584e-27	Gem	up
Cx3cr1	2.03629e-32	0.656368	0.286	0.099	5.49268e-28	Cx3cr1	up
Cdk6	3.71906e-28	0.666701	0.706	0.522	1.00318e-23	Cdk6	up
Bcl2l1	1.01586e-24	0.671278	0.565	0.379	2.74019e-20	Bcl2l1	up
Foxn3	3.55398e-30	0.685018	0.755	0.562	9.58651e-26	Foxn3	up
Hsp90ab1	2.13897e-57	0.705929	0.956	0.884	5.76965e-53	Hsp90ab1	up
Pkm	7.55536e-50	0.71393	0.802	0.595	2.03798e-45	Pkm	up
Phlpp1	2.13262e-35	0.714008	0.597	0.355	5.75252e-31	Phlpp1	up
Dusp4	3.21008e-47	0.714831	0.448	0.179	8.65888e-43	Dusp4	up
Trps1	1.47321e-32	0.726685	0.722	0.522	3.97385e-28	Trps1	up
Cox17	8.65816e-56	0.741457	0.882	0.723	2.33545e-51	Cox17	up
Serpine2	3.84858e-25	0.751213	0.124	0.019	1.03812e-20	Serpine2	up
St6galnac3	8.95684e-22	0.752716	0.562	0.38	2.41602e-17	St6galnac3	up
Tfrc	7.38888e-33	0.759628	0.397	0.189	1.99308e-28	Tfrc	up
Sema6d	1.88254e-31	0.763954	0.296	0.112	5.07795e-27	Sema6d	up
Plcl1	6.09508e-23	0.787025	0.284	0.128	1.64409e-18	Plcl1	up
Pgk1	1.47274e-51	0.788382	0.75	0.516	3.97258e-47	Pgk1	up
Osbpl3	2.75823e-52	0.79856	0.744	0.465	7.44005e-48	Osbpl3	up
Egr3	1.60751e-08	0.802021	0.18	0.102	0.000433609	Egr3	up
Tnip3	1.98732e-23	0.804278	0.268	0.116	5.36061e-19	Tnip3	up
Srgap3	1.4189e-44	0.806362	0.275	0.066	3.82735e-40	Srgap3	up
Neb	1.43281e-40	0.808538	0.312	0.098	3.86487e-36	Neb	up
Nr4a2	1.04922e-27	0.809604	0.637	0.407	2.83017e-23	Nr4a2	up
Mif	5.90571e-48	0.810913	0.749	0.519	1.59301e-43	Mif	up
Myo10	6.17131e-35	0.816063	0.252	0.074	1.66465e-30	Myo10	up
Dlg2	2.13024e-31	0.820333	0.23	0.067	5.74612e-27	Dlg2	up
Nr4a3	3.96384e-21	0.835634	0.597	0.437	1.06921e-16	Nr4a3	up
Phactr2	3.09227e-41	0.851821	0.413	0.171	8.34109e-37	Phactr2	up
Pdcd1	2.74964e-56	0.870925	0.603	0.294	7.41687e-52	Pdcd1	up
Coro2a	7.16689e-59	0.884313	0.604	0.274	1.9332e-54	Coro2a	up
Ece1	6.09729e-49	0.884671	0.453	0.188	1.64468e-44	Ece1	up
Farp1	3.53365e-55	0.897549	0.643	0.347	9.53168e-51	Farp1	up
Ptprs	2.72042e-57	0.90602	0.355	0.095	7.33807e-53	Ptprs	up
Nfkb1	1.75186e-33	0.908629	0.92	0.84	4.72548e-29	Nfkb1	up
Gpm6b	2.82058e-33	0.915444	0.193	0.042	7.60823e-29	Gpm6b	up
Nrip1	4.95915e-38	0.928211	0.687	0.473	1.33768e-33	Nrip1	up
Gm47050	6.19161e-69	0.933866	0.37	0.078	1.67012e-64	Gm47050	up
Havcr2	9.87247e-81	0.982552	0.765	0.417	2.663e-76	Havcr2	up
Gzmc	2.27306e-11	0.999254	0.164	0.079	6.13135e-07	Gzmc	up
Mir155hg	6.06063e-43	1.00965	0.411	0.171	1.63479e-38	Mir155hg	up
Gzmb	1.99946e-12	1.01521	0.785	0.753	5.39335e-08	Gzmb	up
Zeb2	9.00601e-54	1.01538	0.731	0.476	2.42928e-49	Zeb2	up
Stx11	2.30423e-57	1.0287	0.629	0.345	6.21544e-53	Stx11	up
Sdf4	4.07196e-72	1.03379	0.813	0.571	1.09837e-67	Sdf4	up
Tnfsf11	1.36964e-31	1.0615	0.276	0.098	3.69447e-27	Tnfsf11	up
Stat3	7.94623e-117	1.1158	0.945	0.78	2.14342e-112	Stat3	up
Tmem163	5.53863e-95	1.13637	0.817	0.469	1.49399e-90	Tmem163	up
Il2ra	9.45975e-77	1.13863	0.799	0.514	2.55167e-72	Il2ra	up
Itgav	2.05177e-72	1.14219	0.672	0.354	5.53445e-68	Itgav	up
Sv2c	7.39617e-65	1.15667	0.541	0.219	1.99504e-60	Sv2c	up
Tnfrsf4	6.46628e-69	1.18844	0.41	0.106	1.74422e-64	Tnfrsf4	up
Eea1	4.13734e-65	1.20148	0.629	0.32	1.11601e-60	Eea1	up
Gm36723	1.8292e-53	1.20278	0.546	0.275	4.93408e-49	Gm36723	up
Ubash3b	1.2038e-83	1.22881	0.681	0.338	3.24712e-79	Ubash3b	up
Mdfic	5.93136e-107	1.27222	0.758	0.358	1.59993e-102	Mdfic	up
Adamts6	1.81581e-85	1.30049	0.671	0.296	4.89797e-81	Adamts6	up
Irf8	3.09926e-101	1.35914	0.674	0.268	8.35995e-97	Irf8	up
Alcam	1.30839e-67	1.39098	0.742	0.455	3.52924e-63	Alcam	up
Rbpj	1.0259e-156	1.39741	0.907	0.52	2.76727e-152	Rbpj	up
Kcnq5	4.73796e-70	1.43187	0.574	0.245	1.27802e-65	Kcnq5	up
Lag3	4.08049e-129	1.49451	0.681	0.217	1.10067e-124	Lag3	up
Ccl1	1.39966e-33	1.52302	0.222	0.057	3.77545e-29	Ccl1	up
Prf1	3.10385e-73	1.55321	0.701	0.413	8.37232e-69	Prf1	up
Setbp1	8.27944e-123	1.63551	0.676	0.221	2.2333e-118	Setbp1	up
Ccl4	2.30806e-51	2.46538	0.783	0.62	6.22577e-47	Ccl4	up
Ifng	6.70461e-46	2.48442	0.635	0.409	1.8085e-41	Ifng	up
Ccl3	1.48081e-57	2.62914	0.645	0.39	3.99434e-53	Ccl3	up
