# Supplementary material for: CDK4/6 Inhibitor Priming Enhances PD‐1 Blockade via Sellhi Neutrophil‐Induced Stat5a+ Progenitor Exhausted CD8+ T Cell
Source: Adv Sci (Weinh). 2025 Sep 11;12(44):e10501. doi: 10.1002/advs.202510501 (PMC12667468; doi:10.1002/advs.202510501)
Supplement: Supplementary file 14 — Supplemental Table 13 [file ADVS-12-e10501-s006.xlsx]

## Sheet: Sheet1
Supplementary Table 13：Enrichment of CD8 Tex cell GO gene ontological pathway between C-P and C-CP samples
ID	Description	GeneRatio	BgRatio	pvalue	p.adjust	qvalue	geneID	Count
GO:0050900	leukocyte migration	45/428	398/28891	2.71758346262405e-26	1.05627780914323e-22	6.2820347773663e-23	Camk1d/Cxcl2/Il1b/S100a9/S100a8/Dusp1/Cxcl3/Itga4/Ccl24/Cd24a/Pde4b/Mmp9/Syk/Thbs1/Trem1/Ccr1/Csf3r/Ptafr/C5ar1/Cnn2/Tnf/Cd74/Ppia/Ccl5/Thy1/Il1a/Spn/Itgal/Retnlg/App/Rin3/Prkca/Selplg/Mif/Mcu/Lgals3/Fcer1g/Lyst/Ext1/Gcnt1/Lrch1/Itga1/Spi1/Tnfsf11/Pde4d	45
GO:0022409	positive regulation of cell-cell adhesion	38/428	354/28891	1.52687551660513e-21	1.10214964373614e-18	6.55484980549606e-19	Il1b/H2-K1/Nlrp3/Nfkbiz/Itga4/Cd24a/Syk/Jak2/Cd274/Ptafr/Tnf/Sirpb1b/Gcnt2/Cd74/Il2rg/Cd160/Ccl5/Thy1/Hsph1/Il1a/Spn/H2-Ab1/Itgal/Ambra1/Stat5a/Adam19/Plaur/Cd6/H2-Aa/Hsp90aa1/Gcnt1/Itpkb/Myo10/Rhoh/Nr4a3/Tnfsf11/Pde4d/Egr3	38
GO:0050863	regulation of T cell activation	37/428	411/28891	2.04282322557354e-18	5.52966711872437e-16	3.28867660064372e-16	Il1b/H2-K1/Nlrp3/Nfkbiz/Cd24a/Syk/Jak2/Cd274/Tox/Sirpb1b/Cd74/Il2rg/Cd160/Ccl5/Thy1/Hsph1/Il1a/Spn/H2-Ab1/Itgal/Ambra1/Stat5a/Sh3rf1/Lag3/Peli1/Pag1/Lgals3/Cd6/Arg2/H2-Aa/Arg1/Hsp90aa1/Itpkb/Slfn1/Rhoh/Tnfsf11/Egr3	37
GO:0019221	cytokine-mediated signaling pathway	37/428	450/28891	4.02346747725666e-17	7.57636419304287e-15	4.50591529375151e-15	Mmp12/Cxcl2/Il1b/Ccrl2/Nfkbiz/Cxcl3/Csf2rb/Il1rn/Irak2/Egr1/Il1r2/Ccl24/Cd24a/Il1rap/Syk/Jak2/Ccr1/Csf3r/Tnf/Cd74/Il2rg/Ccl5/Il18r1/Il1a/Oasl2/Osm/Stat5a/Il18rap/Fcer1g/Ext1/Arg1/Zc3h15/Hipk1/Spi1/Ifih1/Stat4/Tnfsf11	37
GO:0030217	T cell differentiation	32/428	339/28891	1.1265510633929e-16	1.95163706222186e-14	1.16070334826208e-14	Il1b/Clec4e/Nlrp3/Nfkbiz/Egr1/Syk/Tox/Clec4d/Cd74/Il2rg/Ctsl/Il18r1/Il1a/Themis/Spn/Rpl22/Runx2/Foxp1/Ambra1/Zfp36l2/Stat5a/Cd3d/Sh3rf1/Lag3/Fcer1g/H2-Aa/Hsp90aa1/Itpkb/Rhoh/Spi1/Stat4/Egr3	32
GO:0034341	response to type II interferon	18/428	150/28891	1.10434466086951e-11	7.97152787704307e-10	4.74093225464507e-10	Acod1/Actg1/Sp100/Ccl24/Tlr4/Jak2/Tnf/Vim/Gapdh/Cd74/Gbp5/Ccl5/H2-Ab1/H2-Aa/Arg1/Gbp2/Flnb/Gbp3	18
GO:0032602	chemokine production	16/428	126/28891	6.57318412416237e-11	4.24902394652944e-09	2.52703559337397e-09	Il1b/Nfkbiz/Egr1/Cd24a/Syk/Trem1/Tlr4/Tnf/Chil3/Cd74/Ccl5/Foxp1/App/Mif/Arg2/Ext1	16
GO:0042098	T cell proliferation	21/428	270/28891	8.11126416695926e-10	4.18212917941673e-08	2.48725105470543e-08	Il1b/H2-K1/Cd24a/Syk/Jak2/Cd274/Ccl5/Il1a/Spn/Itgal/Stat5a/Sh3rf1/Peli1/Lgals3/Cd6/Arg2/H2-Aa/Arg1/Slfn1/Tnfrsf4/Ccnd3	21
GO:0002366	leukocyte activation involved in immune response	23/428	333/28891	1.28822626760534e-09	6.19923107222079e-08	3.68688851091258e-08	Clec4e/Nlrp3/Nfkbiz/Syk/Tlr4/Tyrobp/Ptafr/Clec4d/Tnf/Ywhaz/Cd74/Cd160/Il18r1/St3gal1/Spn/Foxp1/Itgal/Gab2/Lgals3/Fcer1g/Spi1/Nr4a3/Stat4	23
GO:0002367	cytokine production involved in immune response	17/428	178/28891	1.52029514074623e-09	7.15695462453472e-08	4.25647850046457e-08	Il1b/H2-K1/Nlrp3/Syk/Trem1/Tlr4/Tnf/Litaf/Cd74/Cd160/Il18r1/Cd96/Mif/Il18rap/Fcer1g/Arg1/Nr4a3	17
GO:0001909	leukocyte mediated cytotoxicity	13/428	185/28891	4.28549782411414e-06	6.60515696663286e-05	3.92830611560491e-05	H2-K1/Trem1/Tyrobp/Cd160/Gzmc/Serpinb9/Stat5a/Lag3/Il18rap/Lyst/Arg1/Klre1/Spi1	13
