# Supplementary material for: CDK4/6 Inhibitor Priming Enhances PD‐1 Blockade via Sellhi Neutrophil‐Induced Stat5a+ Progenitor Exhausted CD8+ T Cell
Source: Adv Sci (Weinh). 2025 Sep 11;12(44):e10501. doi: 10.1002/advs.202510501 (PMC12667468; doi:10.1002/advs.202510501)
Supplement: Supplementary file 15 — Supplemental Table 14 [file ADVS-12-e10501-s015.xlsx]

## Sheet: Sheet1
Supplementary Table 14：List of flow cytometry antibodies
Name	Concentration	Catalog	Manufacturer
Anti-CD3	1 ： 1000	100216	Biolegend
Anti-CD3	1 ： 1000	100215	Biolegend
Anti-CD8	1 ： 1000	100732	Biolegend
Anti-CD4	1 ： 1000	100414	Biolegend
Anti-Ki-67	1 ： 1000	652406	Biolegend
Anti-NK1.1	1 ： 1000	156513	Biolegend
Anti-CD62L	1 ： 1000	104417	Biolegend
Anti-CD62L	1 ： 1000	104405	Biolegend
Anti-CD274	1 ： 1000	124313	Biolegend
Anti-Ly-108	1 ： 1000	134609	Biolegend
Anti-CD326	1 ： 1000	118225	Biolegend
Anti-CD45	1 ： 1000	157608	Biolegend
Anti-CD3	1 ： 1000	100228	Biolegend
Anti-CD279	1 ： 1000	135223	Biolegend
Anti-Granzyme B	1 ： 1000	372208	Biolegend
Anti-IFN-r	1 ： 1000	505822	Biolegend
Anti-IFN-r	1 ： 1000	505825	Biolegend
Anti-Rb-pS807/811	1 ： 1000	130-110-978	Miltenyi
Zombie	1 ： 1000	423101	Biolegend
Anti-Ly6G	1 ： 1000	580801	BD pharmingen
Anti- CD11b	1 ： 1000	101235	Biolegend
Anti-CD62L	1 ： 1000	104427	Biolegend
Anti-Ly6C	1 ： 1000	128006	Biolegend
Anti-Ly6C	1 ： 1000	128005	Biolegend
Anti-Ly6C	1 ： 1000	128027	Biolegend
Anti- CD11b	1 ： 1000	101211	Biolegend
Anti-Tim3	1 ： 1000	134003	Biolegend
Fc block	1 ： 200	101320	Biolegend
Anti-CD279	1 ： 1000	135209	Biolegend
Anti-CD45	1 ： 1000	553081	BD Pharmingen
Fixable Viability Stain520	1 ： 1000	564407	BD Pharmingen
Anti-Phospho-STAT5	1 ： 1000	25-9010-41	Thermo Fisher Scientific
Anti-Ly108	1 ： 1000	560601	BD Pharmingen
Anti-CD11c	1 ： 1000	117327	Biolegend
MHCII	1 ： 1000	107607	Biolegend
CD80	1 ： 1000	104725	Biolegend
CD206	1 ： 1000	321119	Biolegend
CD107	1 ： 1000	121643	Biolegend
