# Supplementary material for: CDK4/6 Inhibitor Priming Enhances PD‐1 Blockade via Sellhi Neutrophil‐Induced Stat5a+ Progenitor Exhausted CD8+ T Cell
Source: Adv Sci (Weinh). 2025 Sep 11;12(44):e10501. doi: 10.1002/advs.202510501 (PMC12667468; doi:10.1002/advs.202510501)
Supplement: Supplementary file 16 — Supplemental Table 15 [file ADVS-12-e10501-s003.xlsx]

## Sheet: Sheet1
Supplementary Table 15：List of Cytof antibody
List	Label	marker	clone	Manufacture
1	89Y	CD45	30-F11	Biolegend
2	115In	CD3ε	145-2C11	Biolegend
3	141Pr	Ly-6G	1A8	Biolegend
4	142Nd	TCR γ/δ	GL3	Biolegend
5	143Nd	KLRG1	2F1	eBioscience
6	144Nd	CX3CR1	SA011F11	Biolegend
7	145Nd	CD161(NK-1.1)	PK136	Biolegend
8	146Nd	CD279(PD-1)	29F.1A12	Biolegend
9	147Sm	CD195(CCR5)	C34-3448	BD
10	148Nd	CD197(CCR7)	4B12	Biolegend
11	149Sm	CD38	90	Biolegend
12	150Nd	Ly-6C	HK1.4	Biolegend
13	151Eu	CD44	IM7	Biolegend
14	152Sm	CD11c	N418	Biolegend
15	153Eu	iNOS	CXNFT	eBioscience
16	154Sm	CD62L	MEL-14	Biolegend
17	155Gd	CD103	2E7	Biolegend
18	156Gd	CD317(BST-2)	44E9R	R&D
19	157Gd	CD366(Tim-3)	RMT3-23	Biolegend
20	158Gd	CD19	6D5	Biolegend
21	159Tb	F4/80	Cl:A3-1	BioRAD
22	160Gd	TCR β chain	H57-597	Biolegend
23	161Dy	CD152(CTLA-4)	UC10-4B9	Biolegend
24	162Dy	CD25	3C7	Biolegend
25	163Dy	CD172a(SIRPα)	P84	Biolegend
26	164Dy	CD39	5F2	Biolegend
27	165Ho	TCF7(TCF1)	812145	R&D
28	166Er	CD107a(LAMP-1)	1D4B	Biolegend
29	167Er	CD206(MMR)	C068C2	Biolegend
30	168Er	FOXP3	FJK-16s	eBioscience
31	169Tm	Ki-67	SolA15	eBioscience
32	170Er	CD86	GL-1	Biolegend
33	171Yb	CD69	H1.2F3	Biolegend
34	172Yb	CD127(IL-7Rα)	A7R34	Biolegend
35	173Yb	Granzyme B Recombinant	QA16A02	Biolegend
36	174Yb	CD27	LG.3A10	Biolegend
37	175Lu	CD24	M1/69	Biolegend
38	176Yb	MHC II(I-A/I-E)	M5/114.15.2	Biolegend
39	197Au	CD4	RM4-5	Biolegend
40	198Pt	CD8a	53-6.7	Biolegend
41	209Bi	CD11b	M1/70	Biolegend
